# Supplementary material for: Increased Oxygen Treatment in the Fermentation Process Improves the Taste and Liquor Color Qualities of Black Tea
Source: Foods. 2025 Aug 5;14(15):2736. doi: 10.3390/foods14152736 (PMC12346489; doi:10.3390/foods14152736)
Supplement: Supplementary file 1 [file foods-14-02736-s001.zip]

Archive with 5 entries (4 files):
- Supplementary_tables/Table_S1.xlsx
- Supplementary_tables/Table_S2.xlsx
- Supplementary_tables/Table_S3.xlsx
- Supplementary_tables/Table_S4.xlsx
- Supplementary_tables/
