# Supplementary material for: Increased Oxygen Treatment in the Fermentation Process Improves the Taste and Liquor Color Qualities of Black Tea
Source: Foods. 2025 Aug 5;14(15):2736. doi: 10.3390/foods14152736 (PMC12346489; doi:10.3390/foods14152736)
Supplement: Supplementary file 1 [file foods-14-02736-s001.zip › Supplementary_tables/Table_S1.xlsx]

## Sheet: Sheet1
Table 1. Sensory evaluation results of three black teas with different treatment.
Factor	CK	TY-1h	TY-2h	TY-3h
Appearance（25%）	Tight,approach black, with little golden pekoe (90)	Approach tight, auburn, have golden pekoe (89)	Approach tight, auburn,have golden pekoe (89)	Approach tight, auburn,have golden pekoe (90)
Liquor color（10%）	Yellow,bright (88)	Orange red, brighter (91)	Orange red, brighter (91)	Orange red, brighter (91)
Aroma（25%）	Sweet, with little green scent (85)	Sweet, with floral scent (91)	Sweet, pure (90.5)	Sweet, pure (90.5)
Taste（30%）	Approach mellow, with little astringency (85)	Mellow and thick (87)	Mellow and thick (87)	Mellow and thick (87)
Brewed leaves（10%）	Approach even (90)	Approach even red (89)	Approach even red (89)	Approach even red (89)
total score(100)	87.1	89.1	89	89.2
