# Supplementary material for: Increased Oxygen Treatment in the Fermentation Process Improves the Taste and Liquor Color Qualities of Black Tea
Source: Foods. 2025 Aug 5;14(15):2736. doi: 10.3390/foods14152736 (PMC12346489; doi:10.3390/foods14152736)
Supplement: Supplementary file 1 [file foods-14-02736-s001.zip › Supplementary_tables/Table_S2.xlsx]

## Sheet: Sheet1
Table S2: The color differences of congou black tea infusion
Sample	L*	a*	b*
CK	25.2	0.98	1.73
CK	25.2	0.99	1.73
CK	25.2	1	1.73
TY-1h	25.52	1.19	1.58
TY-1h	25.52	1.2	1.58
TY-1h	25.52	1.2	1.6
TY-2h	25.76	1.27	1.38
TY-2h	25.75	1.27	1.39
TY-2h	25.74	1.29	1.37
TY-3h	25.83	1.35	0.91
TY-3h	25.83	1.36	0.96
TY-3h	25.83	1.35	0.99
