# Supplementary material for: Increased Oxygen Treatment in the Fermentation Process Improves the Taste and Liquor Color Qualities of Black Tea
Source: Foods. 2025 Aug 5;14(15):2736. doi: 10.3390/foods14152736 (PMC12346489; doi:10.3390/foods14152736)
Supplement: Supplementary file 1 [file foods-14-02736-s001.zip › Supplementary_tables/Table_S3.xlsx]

## Sheet: Sheet1
Table S3: Contents of non-volatile compounds in black tea under different oxygen supply conditions
Index	Platform	Q1 (Da)	Q3 (Da)	Molecular weight (Da)	Formula	Ionization model	Compounds	Class I	Class II	CAS	Level	CK1	CK2	CK3	TY-1h-1	TY-1h-2	TY-1h-3	TY-2h-1	TY-2h-2	TY-2h-3	TY-3h-1	TY-3h-2	TY-3h-3	QC01	QC02	QC03	cpd_ID	kegg_map
MWSmce275	UPLC-MS/MS	163.07	107.05	162.068	C10H10O2	[M+H]+	5-Hydroxy-1-tetralone	Others	Ketone compounds	28315-93-7	2	115272	179714	158109	173324	193039	148066	150550	199659	35005	164216	151670	138340	124027	170269	139928	-	-
Lhhp005648	UPLC-MS/MS	179.07	91.05	178.063	C10H10O3	[M+H]+	3,4-Methylenedioxy cinnamyl alcohol	Others	Alcohol compounds	17581-86-1	1	386766	415078	292601	575005	487224	655005	340251	436703	459450	587125	636266	491156	464995	507047	475543	-	-
mws0009	UPLC-MS/MS	179.07	91.06	178.063	C10H10O3	[M+H]+	Coniferaldehyde	Others	Aldehyde compounds	20649-42-7	1	133340	175005	75571.5	163340	206670	131670	100318	163340	161670	221670	161682	77599.3	94937.3	92265.3	173340	C02666	ko00940,ko01100,ko01110
MWSHC2035	UPLC-MS/MS	179.07	119.05	178.063	C10H10O3	[M+H]+	4-Methoxycinnamic acid	Phenolic acids	Phenolic acids	830-09-1	3	231591	220999	261350	200753	215123	215776	110156	124678	162616	150866	146161	127424	179022	207158	152374	-	-
Wbsp004755	UPLC-MS/MS	179.07	119.05	178.063	C10H10O3	[M+H]+	Methyl Hydroxycinnamate	Phenolic acids	Phenolic acids	80540-55-2	1	363340	348340	180808	233388	171874	219674	525005	425005	435005	443340	575005	340523	423340	232119	355005	-	-
mws1200	UPLC-MS/MS	177.06	145.03	178.063	C10H10O3	[M-H]-	p-Coumaric acid methyl ester	Phenolic acids	Phenolic acids	19367-38-5	3	572135	662130	501196	414915	366138	343681	279596	396608	340242	297299	279144	258937	398199	365719	456311	-	-
Wmln000659	UPLC-MS/MS	193.07	101.02	194.058	C10H10O4	[M-H]-	3-Methyl-4,8-dihydroxy-3,4-dihydroisocoumarin	Lignans and Coumarins	Coumarins	33788-22-6	3	101489	95481.2	97735.7	88180.4	92512.2	90643	71261.7	81347	74599.3	77456.2	78465.6	73852	97721.1	85221.1	70879.7	-	-
pme0422	UPLC-MS/MS	193.051	134.037	194.058	C10H10O4	[M-H]-	Isoferulic Acid*	Phenolic acids	Phenolic acids	25522-33-2	3	275952	168032	223663	195817	213636	254181	301670	200005	248340	208340	226670	271670	238340	293340	316015	C10470	-
mws0014	UPLC-MS/MS	193.05	134.04	194.058	C10H10O4	[M-H]-	Ferulic acid*	Phenolic acids	Phenolic acids	537-98-4	3	275952	168032	223663	195817	213636	254181	301670	200005	248340	208340	226670	271670	238340	293340	316015	C01494	ko00940,ko01100,ko01110
Lmdn003756	UPLC-MS/MS	193.05	135.05	194.058	C10H10O4	[M-H]-	Methyl caffeate	Phenolic acids	Phenolic acids	3843-74-1	3	6354.4	16670	8740.73	9906.19	7576.76	5005	1800.59	3340	2381.31	0	0	0	8159.99	11069.2	11670	C10477	-
MWSslk097	UPLC-MS/MS	195.06	163.04	194.058	C10H10O4	[M+H]+	Dimethyl phthalate	Phenolic acids	Phenolic acids	131-11-3	3	3.46206e+06	3.39342e+06	2.86445e+06	3.36601e+06	2.73698e+06	3.37407e+06	2.84603e+06	2.74005e+06	3.18907e+06	2.58115e+06	2.74878e+06	2.80138e+06	3.27082e+06	2.90892e+06	3.40062e+06	C11233	-
pme2836	UPLC-MS/MS	178.09	160.08	177.079	C10H11NO2	[M+H]+	5-Hydroxytryptophol	Alkaloids	Plumerane	154-02-9	3	6670	16670	11323.1	9844.29	26534.8	13385.2	5005	19787.2	16670	10571.8	5302.41	18265.3	19062.4	10168.4	14796.1	-	-
pme2743	UPLC-MS/MS	194.08	91.05	193.074	C10H11NO3	[M+H]+	N-Phenylacetylglycine	Amino acids and derivatives	Amino acids and derivatives	500-98-1	3	39805.9	89770	48246	17313.6	13907.5	34933	10005	14959.2	27799.8	16973.1	54320.8	11624	17175.5	22751.4	29307.1	C05598	ko00360
mws0005	UPLC-MS/MS	161.11	144.08	160.1	C10H12N2	[M+H]+	Tryptamine	Alkaloids	Plumerane	61-54-1	3	380706	361614	396260	349771	382561	337005	317546	335201	336384	286926	342705	326763	313310	348206	330514	C00398	ko00380,ko01100,ko01110
pmb0774	UPLC-MS/MS	177.1	160.08	176.095	C10H12N2O	[M+H]+	N-Hydroxytryptamine	Alkaloids	Plumerane	-	2	3.53405e+06	3.39335e+06	3.61178e+06	3.57541e+06	3.97747e+06	3.61736e+06	3.2035e+06	3.32981e+06	3.62983e+06	3.78147e+06	3.88913e+06	3.81804e+06	3.84653e+06	3.52286e+06	3.41763e+06	C17203	ko00380,ko01100
MWS0722	UPLC-MS/MS	193.1	70.96	192.09	C10H12N2O2	[M+H]+	Cotinine N-Oxide	Alkaloids	Pyridine alkaloids	36508-80-2	3	35916.5	25873.3	20699.4	40862.6	15508.9	36380.5	28591	30820.7	11493.1	25803.3	23316.8	28763	21835.6	30177.3	35342.7	-	-
pme2776	UPLC-MS/MS	253.09	137.05	252.086	C10H12N4O4	[M+H]+	2'-Deoxyinosine	Nucleotides and derivatives	Nucleotides and derivatives	890-38-0	3	59209.7	52773.1	29700.1	61020.2	49766.6	45004.9	47886	53282.4	38210	38015.4	21508.6	51097.9	45199.6	58456.7	48145.1	C05512	ko00230,ko01100,ko01232,ko02010
mws1060	UPLC-MS/MS	267.07	135.03	268.081	C10H12N4O5	[M-H]-	9-(Arabinosyl)hypoxanthine	Nucleotides and derivatives	Nucleotides and derivatives	7013-16-3	3	146975	145999	138552	182494	185395	179077	243031	264161	258880	320318	310622	321760	210480	207466	214853	-	-
Wcjp001032	UPLC-MS/MS	269.09	137.05	268.081	C10H12N4O5	[M+H]+	9-[(2S,3S,4S,5R)-3,4-dihydroxy-5-(hydroxymethyl)oxolan-2-yl]-1H-purin-6-one	Alkaloids	Alkaloids	-	2	749207	670831	721077	944344	990160	962357	1.05031e+06	1.07304e+06	1.18044e+06	1.34077e+06	1.33169e+06	1.41331e+06	1.00131e+06	1.08289e+06	908215	-	-
pme1119	UPLC-MS/MS	269.09	137.05	268.081	C10H12N4O5	[M+H]+	Inosine	Nucleotides and derivatives	Nucleotides and derivatives	58-63-9	3	66764.9	27200.2	55005	45005	68340	56670	60005	70005	42522.6	39055.5	121514	76670	36249.6	30687.5	60005	C00294	ko00230,ko01100,ko01232,ko02010
mws0668	UPLC-MS/MS	283.07	151.03	284.076	C10H12N4O6	[M-H]-	Xanthosine	Nucleotides and derivatives	Nucleotides and derivatives	146-80-5	1	215530	214757	168923	215736	204728	215213	263639	282728	256708	318776	404555	311372	267784	250195	231840	C01762	ko00230,ko00232,ko01100,ko01110,ko01232,ko02010
mws0884	UPLC-MS/MS	328.05	134.05	329.053	C10H12N5O6P	[M-H]-	Cyclic 3',5'-Adenylic acid	Nucleotides and derivatives	Nucleotides and derivatives	60-92-4	1	395075	364064	364979	1.16063e+06	941017	1.01301e+06	1.72891e+06	2.10517e+06	2.17386e+06	3.4522e+06	4.12753e+06	3.38195e+06	1.66392e+06	1.63069e+06	1.73381e+06	C00575	ko00230,ko01100
mws0609	UPLC-MS/MS	344.04	150.04	345.047	C10H12N5O7P	[M-H]-	Guanosine 3',5'-cyclic monophosphate	Nucleotides and derivatives	Nucleotides and derivatives	7665-99-8	1	1.20461e+06	1.19574e+06	1.0986e+06	3.75804e+06	3.72555e+06	3.57373e+06	6.78054e+06	6.95359e+06	7.18367e+06	1.20203e+07	1.20727e+07	1.11966e+07	4.94648e+06	5.14209e+06	4.5415e+06	C00942	ko00230,ko01100
Latp011219	UPLC-MS/MS	149.096	121.064	148.088	C10H12O	[M+H]+	3,5-Dimethyl-2,3-dihydrobenzofuran	Others	Others	-	3	1.73171e+07	1.6381e+07	1.57695e+07	1.62913e+07	1.67494e+07	1.67647e+07	1.67736e+07	1.65838e+07	1.68762e+07	1.42422e+07	1.42404e+07	1.57269e+07	1.72296e+07	1.69574e+07	1.70955e+07	-	-
MWS5238	UPLC-MS/MS	165.09	91.05	164.084	C10H12O2	[M+H]+	4-Phenylbutyric acid	Organic acids	Organic acids	1821-12-1	3	62167.5	70702	58923.5	64846.8	76186.2	57044.9	75535.6	79138	62567.1	90382.2	73989.2	61701.1	72621.9	59588.5	63959.1	-	-
Lhhp120814	UPLC-MS/MS	165.09	91.05	164.084	C10H12O2	[M+H]+	Eugenol	Phenolic acids	Phenolic acids	97-53-0	2	165005	193340	141670	195005	852127	191670	252109	316191	849126	1.30675e+06	404085	179316	243340	153340	344431	C10453	ko00940
Wbmp003302	UPLC-MS/MS	165.09	91.05	164.084	C10H12O2	[M+H]+	Frambinone	Others	Ketone compounds	-	2	123045	326546	143968	146882	223778	179032	197233	206969	156670	250363	324787	332963	198006	319683	212225	-	-
Lmbn004847	UPLC-MS/MS	179.07	146.04	180.079	C10H12O3	[M-H]-	4-Methoxyphenylpropionic acid	Phenolic acids	Phenolic acids	-	3	64692.9	59831.4	58816.6	62406.9	80361.6	61452.6	81154.6	86800.8	112903	127873	111524	85860.9	62636.6	64531.4	77997.1	-	-
mws0093	UPLC-MS/MS	179.07	146.04	180.079	C10H12O3	[M-H]-	Coniferyl alcohol	Phenolic acids	Phenolic acids	458-35-5	3	197347	297703	312671	277859	289513	227574	321331	393502	314342	615005	461897	383105	263025	280062	308514	C00590	ko00940,ko00999,ko01100,ko01110
MWSslk006	UPLC-MS/MS	197.08	65.04	196.074	C10H12O4	[M+H]+	Ethyl Vanillate	Phenolic acids	Phenolic acids	617-05-0	3	4018.95	3617.11	9639.48	5219.58	7646.42	4836.42	7802	6080.5	3614.41	2410.41	7226.41	5259.57	8850.83	7627.34	12071.5	-	-
MWS20182	UPLC-MS/MS	195.07	136.05	196.074	C10H12O4	[M-H]-	Dihydroferulic Acid	Phenolic acids	Phenolic acids	1135-23-5	3	161328	132413	124814	129590	163198	114727	153273	166696	166460	170299	214116	145971	132378	149998	166813	-	-
pme3437	UPLC-MS/MS	213.08	154.06	212.069	C10H12O5	[M+H]+	Eudesmic acid (3,4,5-trimethoxybenzoic acid)	Phenolic acids	Phenolic acids	118-41-2	3	19509.3	16583.3	5744.7	5744.7	17690.4	7908.53	23765	3178.34	18340	10005	16075.4	19443.5	6670	11059.9	16070.7	-	-
pmc0066	UPLC-MS/MS	333.06	137.05	332.052	C10H13N4O7P	[M+H]+	2'-Deoxyinosine-5'-monophosphate	Nucleotides and derivatives	Nucleotides and derivatives	3393-18-8	3	1.46747e+07	1.57182e+07	1.47542e+07	1.36947e+07	1.44034e+07	1.28925e+07	1.30199e+07	1.33402e+07	1.37928e+07	1.31619e+07	1.24646e+07	1.30431e+07	1.36159e+07	1.35494e+07	1.35533e+07	C06196	ko00230,ko01232
pmb0532	UPLC-MS/MS	349.05	137.05	348.047	C10H13N4O8P	[M+H]+	Inosine 5'-monophosphate	Nucleotides and derivatives	Nucleotides and derivatives	131-99-7	3	322970	284046	625005	655005	516626	380136	360904	303899	308260	320134	359931	332782	351054	272301	332753	C00130	ko00230,ko01100,ko01110,ko01232,ko01240
pme3961	UPLC-MS/MS	252.11	136.06	251.102	C10H13N5O3	[M+H]+	2'-Deoxyadenosine*	Nucleotides and derivatives	Nucleotides and derivatives	958-09-8	3	76740.4	171282	101415	76686	173469	61025.5	77867.4	58652	81123.2	77296.7	93372.6	96487.7	87698.3	89532.3	45693.3	C00559	ko00230,ko01100,ko01232,ko02010
MWSmce116	UPLC-MS/MS	252.1	136.06	251.102	C10H13N5O3	[M+H]+	5'-Deoxyadenosine*	Nucleotides and derivatives	Nucleotides and derivatives	4754-39-6	3	119918	115951	119920	129583	194609	131831	159825	86557.1	139771	107213	120701	126496	102446	106420	120701	C05198	-
mws1715	UPLC-MS/MS	252.11	136.06	251.102	C10H13N5O3	[M+H]+	Cordycepin (3'-Deoxyadenosine)*	Nucleotides and derivatives	Nucleotides and derivatives	73-03-0	3	76740.4	171282	101415	76686	173469	61025.5	77867.4	58652	81123.2	77296.7	93372.6	96487.7	87698.3	89532.3	45693.3	C08431	-
Wcjp001256	UPLC-MS/MS	268.1	136.06	267.097	C10H13N5O4	[M+H]+	9-Alpha-Ribofuranosyladenine*	Nucleotides and derivatives	Nucleotides and derivatives	-	1	6.82696e+06	6.953e+06	8.10282e+06	7.23392e+06	7.70113e+06	7.64671e+06	7.29462e+06	7.13583e+06	6.99371e+06	6.38504e+06	6.19677e+06	5.92158e+06	6.16246e+06	6.76041e+06	7.31751e+06	-	-
pme0230	UPLC-MS/MS	268.1	136.06	267.097	C10H13N5O4	[M+H]+	Adenosine*	Nucleotides and derivatives	Nucleotides and derivatives	58-61-7	1	7.15183e+06	6.74066e+06	6.73113e+06	6.11124e+06	6.79824e+06	7.2667e+06	6.41592e+06	5.60791e+06	6.53157e+06	6.12914e+06	6.53707e+06	5.01208e+06	5.29871e+06	6.18148e+06	5.87475e+06	C00212	ko00230,ko01100,ko01232,ko02010
Zmjp000966	UPLC-MS/MS	268.11	136.06	267.097	C10H13N5O4	[M+H]+	Vidarabine	Nucleotides and derivatives	Nucleotides and derivatives	5536-17-4	3	6.50198e+06	6.40649e+06	6.9391e+06	6.92072e+06	7.77843e+06	7.4764e+06	6.83375e+06	6.1494e+06	7.05838e+06	6.75251e+06	5.55968e+06	5.61344e+06	6.67266e+06	7.12879e+06	7.3493e+06	-	-
pme1184	UPLC-MS/MS	268.1	152.06	267.097	C10H13N5O4	[M+H]+	2'-Deoxyguanosine	Nucleotides and derivatives	Nucleotides and derivatives	961-07-9	3	3.47005e+06	3.07948e+06	3.30592e+06	3.22868e+06	3.35176e+06	3.33368e+06	3.06544e+06	3.22261e+06	3.21765e+06	3.47687e+06	3.01466e+06	3.02999e+06	3.37537e+06	3.49284e+06	2.8826e+06	C00330	ko00230,ko01100,ko01232,ko02010
Zmyp000878	UPLC-MS/MS	284.1	152.06	283.092	C10H13N5O5	[M+H]+	Crotonoside; 2-Hydroxyadenosine	Nucleotides and derivatives	Nucleotides and derivatives	1818-71-9	1	2.1795e+07	2.19211e+07	2.36777e+07	2.6334e+07	2.60429e+07	2.88829e+07	2.98723e+07	2.96743e+07	3.17157e+07	3.76347e+07	3.29763e+07	3.56901e+07	2.78371e+07	2.81707e+07	2.78726e+07	C08432	-
pme1178	UPLC-MS/MS	284.1	152.06	283.092	C10H13N5O5	[M+H]+	Guanosine	Nucleotides and derivatives	Nucleotides and derivatives	118-00-3	1	1.41607e+07	1.37778e+07	14569381	1.78937e+07	1.6191e+07	1.59359e+07	1.93862e+07	2.12427e+07	1.96248e+07	2.5044e+07	2.38402e+07	2.2392e+07	1.65291e+07	1.94958e+07	1.72831e+07	C00387	ko00230,ko01100,ko01232,ko02010
ZbWp002423	UPLC-MS/MS	180.1	120.08	179.095	C10H13NO2	[M+H]+	N-methylphenylalanine	Amino acids and derivatives	Amino acids and derivatives	-	2	1.13251e+06	1.15964e+06	1.16602e+06	949653	1.17131e+06	1.28215e+06	1.16683e+06	1.1668e+06	1.25664e+06	1.10646e+06	1.09929e+06	1.21112e+06	1.08017e+06	1.21159e+06	1.11685e+06	-	-
MWS1771	UPLC-MS/MS	196.1	91.05	195.089	C10H13NO3	[M+H]+	L-Tyrosine methyl ester	Amino acids and derivatives	Amino acids and derivatives	1080-06-4	3	103452	85929.6	95191.6	79810.8	92272.7	86470.8	74622.6	78670.3	68404.2	72401.4	82194.3	78127.4	85374.9	95539.7	68963.4	C03404	-
pme0109	UPLC-MS/MS	212.09	166.09	211.084	C10H13NO4	[M+H]+	Methyldopa	Amino acids and derivatives	Amino acids and derivatives	555-30-6	3	277090	247993	288342	217681	285043	282881	238542	241432	262715	274585	222790	279004	312723	277254	234848	C07194	-
Lmyp001138	UPLC-MS/MS	179.12	130.07	178.111	C10H14N2O	[M+H]+	6-Hydroxynicotine	Alkaloids	Pyridine alkaloids	10516-09-3	3	81305.6	52072.1	62157.8	60106.7	51069.1	57680.6	48522.4	52844.4	63612.6	55841.8	52802.7	31799.2	40926.2	60524.6	60953.6	C01056	ko00760,ko01100
Lmhp001430	UPLC-MS/MS	227.1	116.07	226.095	C10H14N2O4	[M+H]+	Cyclo(Pro-Glu)	Amino acids and derivatives	Amino acids and derivatives	-	1	188855	207141	181473	175224	219596	199780	177745	135876	202106	190701	181968	168355	176555	192648	182577	-	-
pme0264	UPLC-MS/MS	243.1	127.05	242.09	C10H14N2O5	[M+H]+	Thymidine	Nucleotides and derivatives	Nucleotides and derivatives	50-89-5	3	2.51784e+06	2.45915e+06	2.35614e+06	2.33814e+06	2.27822e+06	2.35497e+06	2.20559e+06	2.36242e+06	2.41518e+06	2.25815e+06	2.50122e+06	2.25918e+06	2.08633e+06	2.29752e+06	2.30813e+06	C00214	ko00240,ko01100,ko01232
pme3184	UPLC-MS/MS	332.08	136.06	331.068	C10H14N5O6P	[M+H]+	2'-Deoxyadenosine-5'-monophosphate	Nucleotides and derivatives	Nucleotides and derivatives	653-63-4	3	76540.6	100745	75024.5	66555.5	76139.4	77316.4	88672.6	87200.5	86172.1	79873.4	66550.6	79962.6	73375.8	94130.3	66087.4	C00360	ko00230,ko01100,ko01232
pmb0981	UPLC-MS/MS	348.07	136.06	347.063	C10H14N5O7P	[M+H]+	Adenosine 5'-monophosphate	Nucleotides and derivatives	Nucleotides and derivatives	61-19-8	3	4.70003e+06	5.70696e+06	5.57202e+06	4.65679e+06	6.9193e+06	5.88246e+06	5.69313e+06	4.56021e+06	4.65294e+06	4.37343e+06	4.64649e+06	4.20184e+06	4.45837e+06	4.25814e+06	4.7339e+06	C00020	ko00230,ko00908,ko01100,ko01110,ko01232,ko01240
Zmjn001030	UPLC-MS/MS	346.06	211	347.063	C10H14N5O7P	[M-H]-	Adenosine 2'-Phosphate	Nucleotides and derivatives	Nucleotides and derivatives	130-49-4	3	220894	239097	204441	262775	348919	342048	378395	378395	398314	602269	576970	558652	366547	390432	361658	C00946	-
mws0874	UPLC-MS/MS	346.06	211	347.063	C10H14N5O7P	[M-H]-	3'-Adenylic Acid	Nucleotides and derivatives	Nucleotides and derivatives	84-21-9	1	47848.3	64692	50670.3	66568.3	70204.7	72115.7	70035.7	68259.5	72229.7	82515.7	81823	97075.7	70035.7	83206.2	74966.1	C01367	ko00230,ko01100
pmb0998	UPLC-MS/MS	364.07	152.06	363.058	C10H14N5O8P	[M+H]+	Guanosine 5'-monophosphate	Nucleotides and derivatives	Nucleotides and derivatives	85-32-5	2	166104	288834	229247	211400	376628	239612	250877	235453	363793	183949	378199	437766	341121	290074	271057	C00144	ko00230,ko01100,ko01232
Lcmp123017	UPLC-MS/MS	167.11	79.05	166.099	C10H14O2	[M+H]+	Dihydrohinokitiol	Terpenoids	Monoterpenoids	-	2	583776	587735	576926	536296	612124	566055	389020	647254	648698	643246	640867	663064	698140	645996	588120	-	-
Lhlp120611	UPLC-MS/MS	167.11	91.05	166.099	C10H14O2	[M+H]+	Hydroxycarvine	Terpenoids	Monoterpenoids	-	2	220762	228989	468758	138958	483865	174601	174681	522406	209446	476940	255626	194456	333436	476915	252770	-	-
MWS2910	UPLC-MS/MS	242.11	126.07	241.106	C10H15N3O4	[M+H]+	5-Methyl-2'-Deoxycytidine	Nucleotides and derivatives	Nucleotides and derivatives	838-07-3	3	85345.3	77099.2	58745.6	67271.6	62468	53383.5	90825.4	48746.6	56821.9	74058.8	64164.2	59035.5	59962.7	64488.6	63529.4	C03592	-
pme2117	UPLC-MS/MS	426.02	158.93	427.029	C10H15N5O10P2	[M-H]-	Adenosine 5'-diphosphate	Nucleotides and derivatives	Nucleotides and derivatives	58-64-0	3	338627	274663	331241	296104	264620	190113	296807	283340	322468	285145	327803	210736	200768	290059	266518	C00008	ko00190,ko00195,ko00230,ko00908,ko01100,ko01110,ko01232,ko01240
MWStz083	UPLC-MS/MS	197.13	70.07	196.121	C10H16N2O2	[M+H]+	Cyclo(D-Val-L-Pro)	Amino acids and derivatives	Amino acids and derivatives	27483-18-7	3	199294	267943	270126	223753	291411	259254	200005	292777	247062	158216	272396	219058	246023	271831	224988	-	-
pme2266	UPLC-MS/MS	245.1	227.08	244.088	C10H16N2O3S	[M+H]+	Biotin	Others	Vitamin	58-85-5	3	326670	480005	338340	211670	443340	186670	127256	436670	430005	371670	306670	136089	273340	268340	290005	C00120	ko00780,ko01100,ko01240,ko02010
Lskp211279	UPLC-MS/MS	229.12	142.09	228.111	C10H16N2O4	[M+H]+	Longitubanine A	Alkaloids	Alkaloids	-	2	1.40526e+07	1.44745e+07	1.51912e+07	1.3117e+07	1.59139e+07	1.59425e+07	1.49535e+07	1.48481e+07	1.51177e+07	1.40111e+07	1.39928e+07	1.32261e+07	1.34457e+07	1.58127e+07	1.46559e+07	-	-
pmb0034	UPLC-MS/MS	277.1	148.06	276.096	C10H16N2O7	[M+H]+	L-α-Glutamyl-L-Glutamic Acid	Amino acids and derivatives	Amino acids and derivatives	3929-61-1	3	73368.1	89251.1	70343.5	80933	70376.8	56529.5	78386.6	78086.1	91229.5	102343	92661.6	100421	60512	65805.5	73862.3	C01425	-
MWS1962	UPLC-MS/MS	153.13	83.05	152.12	C10H16O	[M+H]+	cis-Citral	Terpenoids	Monoterpenoids	5392-40-5	3	120248	75280.4	80103.5	95636.1	89512.5	89237.5	92234.6	95246.8	78967.2	69092.5	59033.4	62676.2	93795.8	95412.9	137819	C09847	ko01110
Zayn001165	UPLC-MS/MS	295.07	133.01	296.074	C10H16O10	[M-H]-	(S)-Malic acid-1-O-beta-D-glucopyranoside	Organic acids	Organic acids	-	2	166670	171670	216670	185005	83332.1	150005	113340	100005	138340	67492.1	94929.1	102554	171670	161670	84710.1	-	-
Hmjp000461	UPLC-MS/MS	265.08	103.04	264.084	C10H16O8	[M+H]+	3-O-Glucoside-3-hydroxy-y-butyrolactone	Others	Lactones	-	3	157766	131879	77000.2	159033	131025	126973	122245	146537	173009	135077	150479	149934	135752	101312	130367	-	-
Lmrj002087	UPLC-MS/MS	247.13	86.09	246.122	C10H18N2O5	[M+H]+	L-Isoleucyl-L-Aspartate	Amino acids and derivatives	Amino acids and derivatives	-	3	280456	140193	200005	230005	129657	236802	381670	314253	355005	323608	177177	243036	335005	136141	216216	-	-
MWS201437	UPLC-MS/MS	247.13	86.0968	246.122	C10H18N2O5	[M+H]+	Leu-Asp	Amino acids and derivatives	Amino acids and derivatives	32949-40-9	3	333223	469447	462773	437955	534565	466332	475766	409117	559598	545524	634982	597640	406156	416250	456144	-	-
Zmdp001647	UPLC-MS/MS	247.13	184.1	246.122	C10H18N2O5	[M+H]+	γ-Glutamyl-L-valine	Amino acids and derivatives	Amino acids and derivatives	-	1	490460	463122	452610	462597	473638	509478	451317	439467	472409	460495	445729	473760	444680	457939	392301	-	-
MWS201424	UPLC-MS/MS	246.145	86.0967	245.138	C10H19N3O4	[M+H]+	Ile-Asn	Amino acids and derivatives	Amino acids and derivatives	59652-59-4	3	32065.5	52024.4	34871.5	49491.9	62000.9	60584.5	36264.8	59278.9	50188.2	71828.8	64856.2	51582.9	66998.5	57184.8	43480.5	-	-
MWS201455	UPLC-MS/MS	262.14	84.0814	261.132	C10H19N3O5	[M+H]+	Asp-Lys	Amino acids and derivatives	Amino acids and derivatives	5891-51-0	3	195570	160398	142108	160400	152138	165566	139082	146320	156882	197666	100165	123521	147726	196259	169112	-	-
MWStz063	UPLC-MS/MS	170.154	152.144	169.147	C10H19NO	[M+H]+	2-Ethyl-2,6,6-trimethylpiperidin-4-one	Alkaloids	Piperidine alkaloids	133568-79-3	3	24240.6	34211.2	38358.9	39204.5	39016.2	40630.6	34144.3	41336.1	44899.6	57723.4	45283.1	36926.5	44192.5	42050	48885.6	-	-
MWS201411	UPLC-MS/MS	261.156	84.0814	260.148	C10H20N4O4	[M+H]+	Lys-Asn	Amino acids and derivatives	Amino acids and derivatives	19908-06-6	3	18592.3	14163.6	19244.4	14161.8	19659.9	17080.1	13435.5	17438.6	13447	9088.75	15253.1	14525	13124	15674.1	9074	-	-
pmf0348	UPLC-MS/MS	187.13	97.06	188.141	C10H20O3	[M-H]-	2,6-Dimethyl-7-octene-2,3,6-triol	Others	Alcohol compounds	73815-21-1	3	225971	180112	230456	157122	215240	216091	160796	174602	193302	190821	178601	188389	228680	207023	181845	-	-
MWSslk080	UPLC-MS/MS	187.13	141.13	188.141	C10H20O3	[M-H]-	10-Hydroxydecanoic acid	Lipids	Free fatty acids	1679-53-4	3	11670	8355.07	9400.7	5162.8	8873.52	8869.59	15005	5727.31	3340	9925.85	5749.06	6670	11100.7	6261.26	8870.3	C02774	-
Jmbn003202	UPLC-MS/MS	235.12	59.01	236.126	C10H20O6	[M-H]-	Butyl Beta-D-Fructopyranoside	Others	Saccharides	67884-27-9	2	898645	868652	854644	1.10669e+06	905515	896683	1.1568e+06	988496	944543	998263	944502	857611	832748	866362	989137	-	-
pmb0962	UPLC-MS/MS	235.17	118.09	234.158	C10H22N2O4	[M+H]+	L-Lysine-Butanoic Acid	Amino acids and derivatives	Amino acids and derivatives	80407-71-2	3	2.199e+06	2.12958e+06	1.94204e+06	1.50078e+06	1.8531e+06	1.38464e+06	1.23039e+06	1.39243e+06	1.87199e+06	1.544e+06	1.06947e+06	1.33451e+06	1.76184e+06	1.74355e+06	1.4613e+06	-	-
pmf0174	UPLC-MS/MS	157.16	157.16	158.167	C10H22O	[M-H]-	1-Decanol*	Others	Alcohol compounds	112-30-1	3	2.33677e+06	2.01228e+06	2.17461e+06	2.23223e+06	2.40555e+06	2.135e+06	2.25203e+06	2.13139e+06	2.3226e+06	1.91096e+06	1.9738e+06	2.13017e+06	1.99635e+06	2.34356e+06	2.22605e+06	C01633	-
pmf0175	UPLC-MS/MS	157.16	157.16	158.167	C10H22O	[M-H]-	2-Decanol*	Others	Alcohol compounds	1120-06-5	3	2.30185e+06	2.15046e+06	2.41338e+06	3.23808e+06	2.97622e+06	2.46785e+06	3.00674e+06	2.65309e+06	2.3167e+06	2.27297e+06	2.20765e+06	2.34897e+06	2.33681e+06	2.60199e+06	2.73807e+06	-	-
mws0018	UPLC-MS/MS	203.22	84.08	202.216	C10H26N4	[M+H]+	Spermine	Alkaloids	Alkaloids	71-44-3	3	4.81795e+06	4.47136e+06	4.54488e+06	4.57465e+06	4.55594e+06	4.94452e+06	4.21871e+06	4.90269e+06	4.60053e+06	3.7517e+06	4.53724e+06	4.92579e+06	5.13272e+06	4.47479e+06	5.02241e+06	C00750	ko00330,ko00410,ko00480,ko00770,ko01100,ko01240
MWS5169	UPLC-MS/MS	172.04	128.05	173.048	C10H7NO2	[M-H]-	Quinoline-4-carboxylic acid	Alkaloids	Quinoline alkaloids	486-74-8	2	201077	174944	231503	220813	207478	201077	225611	206411	252169	256011	231111	225016	210678	209613	200100	C06414	-
Ladp002935	UPLC-MS/MS	190.05	144.04	189.043	C10H7NO3	[M+H]+	3-quinolinecarboxylic acid	Alkaloids	Quinoline alkaloids	-	1	562234	582632	637999	590141	581539	647507	526496	546979	581651	538415	501904	574507	579051	573094	564629	-	-
Zmtn001624	UPLC-MS/MS	188.04	144.05	189.043	C10H7NO3	[M-H]-	N-Acetylisatin	Alkaloids	Plumerane	574-17-4	1	1.44748e+07	1.20302e+07	1.16386e+07	9.92966e+06	1.26944e+07	1.17183e+07	1.16592e+07	9.2298e+06	9.4518e+06	8.59969e+06	8.38979e+06	9.5912e+06	1.34988e+07	1.20472e+07	1.15869e+07	C02172	ko00380
Zmtn001464	UPLC-MS/MS	204.03	160.04	205.037	C10H7NO4	[M-H]-	4,8-Dihydroxyquinoline-2-carboxylic acid	Organic acids	Organic acids	59-00-7	3	89149.9	106268	111988	119194	145788	163860	149341	130194	120118	159118	183364	140277	96273.5	92604.7	113693	C02470	ko00380
Ladp002110	UPLC-MS/MS	206.04	160.04	205.037	C10H7NO4	[M+H]+	4-hydroxy-2-oxo-1,2-dihydroquinoline-3-carboxylic acid	Alkaloids	Quinoline alkaloids	73776-24-6	3	1.22883e+06	1.26507e+06	1.18545e+06	1.16809e+06	1.13419e+06	1.26144e+06	1.15003e+06	953587	1.10944e+06	985480	974297	1.08675e+06	997630	1.0925e+06	1.22101e+06	-	-
MWS1875	UPLC-MS/MS	143.05	115.05	144.058	C10H8O	[M-H]-	2-Naphthol*	Phenolic acids	Phenolic acids	135-19-3	3	127367	106955	108924	96340.8	105654	112613	95906.2	113030	126912	90483.2	100897	92435.1	101329	121744	98403.9	C11713	-
MWS2066	UPLC-MS/MS	143.05	115.06	144.058	C10H8O	[M-H]-	1-Naphthol*	Phenolic acids	Phenolic acids	90-15-3	3	92057.6	91302.3	88096.7	74929.5	86217.5	85475.2	90392	101541	89734.8	93135.4	81586.3	86882.5	92049.5	89485.1	91528.6	C11714	-
mws1075	UPLC-MS/MS	177.05	121.06	176.047	C10H8O3	[M+H]+	7-Methoxycoumarin	Lignans and Coumarins	Coumarins	531-59-9	1	1.4178e+06	1.39536e+06	1.33602e+06	1.1162e+06	1.44059e+06	1.2856e+06	1.17618e+06	1.20902e+06	944991	1.13046e+06	1.21317e+06	1.10753e+06	1.26864e+06	1.33227e+06	1.18534e+06	C09268	-
pme3140	UPLC-MS/MS	175.04	147.05	176.047	C10H8O3	[M-H]-	6-Hydroxy-4-methylcoumarin	Lignans and Coumarins	Coumarins	2373-31-1	3	0	0	0	6670	5005	10657.1	13026.7	8168.39	6670	16289.3	8156.13	15005	5824.81	10005	8305.7	-	-
Zahp007439	UPLC-MS/MS	177.05	149.02	176.047	C10H8O3	[M+H]+	3,4-Methylenedioxycinnamaldehyde	Others	Aldehyde compounds	58095-77-5	3	69068.3	58805.5	57320.9	67691.8	64894.4	70758.5	52797.1	75046.6	64676	57309.6	59314.2	59733.5	50753.4	64406.1	65382.4	-	-
MWSmce221	UPLC-MS/MS	193.05	91.05	192.042	C10H8O4	[M+H]+	5,7-Dihydroxy-4-methylcoumarin	Lignans and Coumarins	Coumarins	2107-76-8	3	106440	65378.9	56599.7	85737.9	117646	73340	57766.5	90806.7	60005	53270.7	41063.2	96873.3	98347.7	63742.9	54395.6	-	-
Cmpp003619	UPLC-MS/MS	193.05	105.07	192.042	C10H8O4	[M+H]+	6,7-Dihydroxy-4-methylcoumarin	Lignans and Coumarins	Coumarins	529-84-0	3	526175	503469	415005	590438	490839	468496	421953	499277	444587	464222	266526	259545	434747	567993	430571	-	-
Qmzp101838	UPLC-MS/MS	193.048	133.026	192.042	C10H8O4	[M+H]+	Scopoletin (7-Hydroxy-6-methoxycoumarin)	Lignans and Coumarins	Coumarins	92-61-5	3	191500	150189	189406	133783	149132	165022	31670	200705	202949	126670	204034	99847.1	186296	114487	135005	C01752	ko00999,ko01110
HX1363	UPLC-MS/MS	193.049	133.028	192.042	C10H8O4	[M+H]+	isoscopoletin	Lignans and Coumarins	Coumarins	-	3	158573	169360	214433	151601	157089	188202	80379.8	220908	232169	0	0	0	199390	210095	323495	-	-
MA10107783	UPLC-MS/MS	207.03	119.05	208.037	C10H8O5	[M-H]-	3-[(1-Carboxyvinyl)oxy]benzoic acid	Phenolic acids	Phenolic acids	16929-37-6	2	10960.1	23564.9	27366.3	10615.6	16787.7	27368.1	10805.6	22251.3	11721.9	24986.8	15303.9	16543.4	21572.4	20176.4	29983.1	C20772	ko00130,ko01100,ko01110,ko01240
mws1014	UPLC-MS/MS	209.04	149.02	208.037	C10H8O5	[M+H]+	Fraxetin (7,8-Dihydroxy-6-methoxycoumarin)	Lignans and Coumarins	Coumarins	574-84-5	3	398495	255185	301445	293340	347582	284847	310005	298651	369161	349127	287367	553567	315463	230412	358962	C09265	ko00999,ko01110
pme1651	UPLC-MS/MS	176.07	130.07	175.063	C10H9NO2	[M+H]+	Indole-3-acetic acid (IAA)	Alkaloids	Plumerane	87-51-4	3	21601.4	19332.5	49192.5	32215.3	71242.6	26705.8	46063.1	33149.5	34979.1	39593.3	42358	64682.5	35005	51650.3	22879.6	C00954	ko00380,ko01100,ko04075
mws0597	UPLC-MS/MS	190.05	146.06	191.058	C10H9NO3	[M-H]-	5-Hydroxyindole-3-acetic acid	Alkaloids	Plumerane	54-16-0	3	168340	191670	136670	143340	188340	131670	176670	135005	148340	100005	88804.1	105005	173340	168340	141670	C05635	ko00380,ko01100
Lcsp001671	UPLC-MS/MS	192.06	146.06	191.058	C10H9NO3	[M+H]+	2-oxindole-3-acetic acid	Alkaloids	Plumerane	2971-31-5	2	377269	407168	382635	226304	258056	385857	371429	308521	399531	248520	190650	141073	308510	320515	316861	C22202	ko00380
Wbjp001317	UPLC-MS/MS	203.08	130.07	202.074	C11H10N2O2	[M+H]+	vasicinone	Alkaloids	Alkaloids	486-64-6	1	386475	397901	419628	318264	387126	380315	375799	374641	353421	336072	359690	382102	334059	392457	343128	-	-
Zmhn002424	UPLC-MS/MS	285.01	205.05	286.015	C11H10O7S	[M-H]-	4-Methoxy-5-methylcoumarin-7-O-sulfate	Lignans and Coumarins	Coumarins	-	3	33020.3	29591.6	28210.3	25801.8	29887.4	30686.5	18864.4	21455.5	27367.4	32940.5	14720.7	26230.7	23643.9	31379.2	31653.7	-	-
pme2244	UPLC-MS/MS	190.09	118.07	189.079	C11H11NO2	[M+H]+	3-Indolepropionic acid	Alkaloids	Plumerane	830-96-6	2	87558.8	109990	92970.8	80459.2	98057.4	87108.5	91622.5	96344.4	89531.1	85840.8	91891.3	101126	91891.3	85303.9	103091	-	-
MWStz152	UPLC-MS/MS	206.08	118.07	205.074	C11H11NO3	[M+H]+	2-(Acetylamino)-3-phenyl-2-propenoic acid	Alkaloids	Alkaloids	5469-45-4	2	56670	66670	51670	48443	35005	78340	36447.1	71859.5	41670	61170.2	58340	68725.8	57755.9	54856.8	97153.6	-	-
MWSmce541	UPLC-MS/MS	206.08	131.05	205.074	C11H11NO3	[M+H]+	Cinnamoylglycine	Amino acids and derivatives	Amino acids and derivatives	16534-24-0	3	21955.2	18340	16899.4	36670	11089.1	16745.6	80005	16670	21276.6	26966.8	8496.31	58340	26547.2	23262.3	23340	-	-
pmb0818	UPLC-MS/MS	206.08	145.05	205.074	C11H11NO3	[M+H]+	Methoxyindoleacetic acid	Alkaloids	Plumerane	3471-31-6	3	1.15896e+07	1.0723e+07	1.18974e+07	1.19574e+07	1.25055e+07	1.2527e+07	1.22118e+07	1.1515e+07	1.08887e+07	9.96217e+06	1.16764e+07	1.19966e+07	1.21975e+07	1.18336e+07	1.16096e+07	C05660	ko00380
Cmqp003383	UPLC-MS/MS	206.08	146.06	205.074	C11H11NO3	[M+H]+	Gentianamine	Alkaloids	Pyridine alkaloids	22952-54-1	3	52516	38250.2	59307.5	17533.4	28442.9	85708.9	29269.8	45933.6	31294.3	46887.6	43503.2	13142.3	20035.1	37254.8	45033.8	C09961	-
Hmyp002656	UPLC-MS/MS	222.08	130.06	221.069	C11H11NO4	[M+H]+	Methyl dioxindole-3-acetate	Alkaloids	Plumerane	57061-18-4	3	180359	227162	172442	208005	347759	346200	171623	373285	311254	444781	290409	204383	309124	181755	174598	-	-
mws0282	UPLC-MS/MS	203.08	116.05	204.09	C11H12N2O2	[M-H]-	L-Tryptophan	Amino acids and derivatives	Amino acids and derivatives	73-22-3	1	2.62858e+07	2.71672e+07	2.9553e+07	3.00264e+07	2.71279e+07	2.83886e+07	2.87531e+07	3.20218e+07	2.80302e+07	2.75141e+07	2.92546e+07	2.87682e+07	2.77683e+07	2.86351e+07	2.73482e+07	C00078	ko00260,ko00380,ko00400,ko00966,ko00970,ko01100,ko01110,ko01210,ko01230,ko01240
Zmbp002538	UPLC-MS/MS	205.1	146.06	204.09	C11H12N2O2	[M+H]+	1-Methoxy-indole-3-acetamide	Alkaloids	Plumerane	-	1	8.38941e+06	8.95956e+06	8.87601e+06	8.10697e+06	8.37195e+06	8.79288e+06	6.89775e+06	8.41828e+06	7.83466e+06	8.17596e+06	7.7716e+06	8.49101e+06	8.80014e+06	8.93318e+06	8.82023e+06	-	-
Zazp002547	UPLC-MS/MS	205.1	146.06	204.09	C11H12N2O2	[M+H]+	cyclo-(Gly-Phe)	Amino acids and derivatives	Amino acids and derivatives	10125-07-2	1	8.092e+07	8.40011e+07	8.56173e+07	8.2255e+07	8.82874e+07	7.72861e+07	9.46555e+07	8.26135e+07	8.74836e+07	8.19785e+07	7.9031e+07	7.9384e+07	8.34493e+07	8.5037e+07	7.9289e+07	-	-
MWSmce056	UPLC-MS/MS	205.09	146.06	204.09	C11H12N2O2	[M+H]+	DL-Tryptophan	Amino acids and derivatives	Amino acids and derivatives	54-12-6	1	9.61531e+07	9.50551e+07	9.85357e+07	8.79461e+07	1.00426e+08	9.07808e+07	9.15378e+07	8.73182e+07	9.98413e+07	9.45784e+07	9.60642e+07	9.1751e+07	9.64687e+07	9.59669e+07	9.08966e+07	-	-
Wbjp001169	UPLC-MS/MS	221.09	130.06	220.085	C11H12N2O3	[M+H]+	o-Carboxy-5-hydroxytryptamine	Alkaloids	Alkaloids	-	1	2.21744e+06	2.13326e+06	2.24227e+06	2.27267e+06	2.10976e+06	2.11325e+06	1.7239e+06	2.16167e+06	2.06745e+06	2.21922e+06	1.90485e+06	1.87847e+06	2.10454e+06	2.08786e+06	2.1157e+06	-	-
MWSprf117	UPLC-MS/MS	221.09	130.06	220.085	C11H12N2O3	[M+H]+	5-Hydroxy-DL-tryptophan(5-HTP)	Amino acids and derivatives	Amino acids and derivatives	56-69-9	1	123136	145237	174016	161321	198109	184532	126664	167322	178823	140019	107624	154167	131853	143229	131082	C01017	-
pme1228	UPLC-MS/MS	221.09	204.07	220.085	C11H12N2O3	[M+H]+	5-Hydroxy-L-tryptophan	Amino acids and derivatives	Amino acids and derivatives	4350-09-8	3	121463	124923	185211	143689	153938	113665	122952	132931	102114	114855	98632.1	121603	130524	163757	133810	C00643	ko00380,ko01100
pme1313	UPLC-MS/MS	237.09	192.07	236.08	C11H12N2O4	[M+H]+	N'-Formylkynurenine	Amino acids and derivatives	Amino acids and derivatives	1022-31-7	3	142863	123692	134349	115664	148299	139366	146683	115757	139151	146868	141639	144255	123705	159939	156483	C02700	ko00380,ko01100,ko01240
Lchp000218	UPLC-MS/MS	209.08	121.06	208.074	C11H12O4	[M+H]+	(R)-3-ethyl-7-hydroxy-6-methoxyphthalide	Others	Others	-	2	140005	258242	101670	186367	367443	198245	78340	203795	150005	135005	155005	141670	168340	116670	205970	-	-
MWSmce083	UPLC-MS/MS	207.07	133.03	208.074	C11H12O4	[M-H]-	Ferulic acid methyl ester	Phenolic acids	Phenolic acids	2309-07-1	3	24019.7	21695.7	17090.7	10465.6	9773.86	6459.27	7810.36	7363.59	8912.54	6077.92	5878.52	5426.54	11015.3	10850.8	12530.4	-	-
Lmtp004382	UPLC-MS/MS	209.08	149.06	208.074	C11H12O4	[M+H]+	Sinapinaldehyde	Phenolic acids	Phenolic acids	4206-58-0	2	166064	110267	65462	86568.1	42542.7	99759.9	113682	153926	141153	187088	81717.2	159877	146600	156442	133769	C05610	ko00940,ko01100,ko01110
CYp006569	UPLC-MS/MS	176.107	131.05	175.1	C11H13NO	[M+H]+	3-(Dimethylamino)-2-Phenylacrolein	Alkaloids	Alkaloids	15131-89-2	3	103991	116087	116054	95225.5	127507	141107	115219	88505	126396	105743	105745	100805	115513	102007	114937	-	-
Zmgn002106	UPLC-MS/MS	206.08	58.03	207.089	C11H13NO3	[M-H]-	N-Acetyl-L-phenylalanine	Amino acids and derivatives	Amino acids and derivatives	2018-61-3	1	901670	925005	943340	901670	983340	1013340	921670	883340	851670	696670	848340	743340	998340	828340	783340	C03519	ko00360,ko01100
Yacn003968	UPLC-MS/MS	206.08	147.04	207.089	C11H13NO3	[M-H]-	Cantleyine	Alkaloids	Alkaloids	30333-81-4	1	581670	753340	666670	971670	785005	915005	895005	1026670	805005	913340	780005	793340	885005	1016670	1031670	C09933	-
Zbqn004590	UPLC-MS/MS	206.08	164.07	207.089	C11H13NO3	[M-H]-	N-(acetyl)phenylalanine	Amino acids and derivatives	Amino acids and derivatives	-	2	860005	925005	788340	1015005	963340	1100005	960005	918340	955005	861670	800005	1558340	1096670	803340	1008340	-	-
mws0520	UPLC-MS/MS	224.09	136.08	223.084	C11H13NO4	[M+H]+	N-Acetyl-L-tyrosine	Amino acids and derivatives	Amino acids and derivatives	537-55-3	3	22385.8	51575.8	51575.8	30659.8	45005	24906	39271	35721.8	43790.8	35033.8	34155.2	42895.1	36008.8	44762.9	24321.5	-	-
mws1105	UPLC-MS/MS	175.12	130.07	174.116	C11H14N2	[M+H]+	Gramine	Alkaloids	Plumerane	87-52-5	2	954785	628899	522457	632241	606670	1.95806e+06	592523	931276	569721	811670	656789	642539	611670	583340	756291	C08304	-
MWS4296	UPLC-MS/MS	223.11	120.08	222.1	C11H14N2O3	[M+H]+	Glycylphenylalanine*	Amino acids and derivatives	Amino acids and derivatives	3321-03-7	1	1.51882e+06	1.71647e+06	1.50001e+06	1.7587e+06	1.81762e+06	1.97799e+06	1.81785e+06	1.92732e+06	1.90317e+06	1.96234e+06	1.91513e+06	1.87242e+06	1.7565e+06	1.90498e+06	1.75888e+06	-	-
mws5042	UPLC-MS/MS	223.11	120.09	222.1	C11H14N2O3	[M+H]+	L-Glycyl-L-phenylalanine*	Amino acids and derivatives	Amino acids and derivatives	721-66-4	1	1.83496e+06	1.78501e+06	1.15135e+06	1.3056e+06	1.33757e+06	1.90723e+06	1.93741e+06	1.97521e+06	1.03805e+06	2.14888e+06	2.20496e+06	1.97659e+06	1.90736e+06	1.90535e+06	2.08791e+06	-	-
Zmmp000969	UPLC-MS/MS	255.1	123.06	254.09	C11H14N2O5	[M+H]+	5-Ribofuranosylnicotinamide	Nucleotides and derivatives	Nucleotides and derivatives	107325-67-7	1	5.19758e+06	4.00774e+06	5.20295e+06	3.67794e+06	3.88312e+06	3.664e+06	3.775e+06	4.89522e+06	4.83447e+06	3.29928e+06	2.94622e+06	3.66679e+06	4.47428e+06	4.65777e+06	3.52028e+06	-	-
pma3101	UPLC-MS/MS	256.08	124.04	256.082	C11H14NO6+	[M]+	Nicotinate D-ribonucleoside	Others	Vitamin	17720-18-2	3	5.13295e+06	5.39331e+06	4.61311e+06	3.32683e+06	3.53379e+06	3.75644e+06	3.4356e+06	4.04359e+06	4.6472e+06	4.67339e+06	3.04707e+06	3.19573e+06	4.72172e+06	5.10823e+06	3.94385e+06	C05841	ko00760,ko01100
Zadp003164	UPLC-MS/MS	195.1	163.04	194.094	C11H14O3	[M+H]+	Dehydrololiolide	Terpenoids	Terpene	19355-58-9	2	1.82155e+07	1.85881e+07	1.65901e+07	1.94836e+07	1.78084e+07	1.79551e+07	1.718e+07	1.73379e+07	1.63361e+07	1.6841e+07	1.95227e+07	2.31912e+07	2.07799e+07	1.73521e+07	2.09497e+07	-	-
Lmdp002381	UPLC-MS/MS	227.091	149.061	226.084	C11H14O5	[M+H]+	Genipin	Terpenoids	Monoterpenoids	6902-77-8	3	340005	325154	406670	483340	315005	470005	277176	246453	306670	200565	206670	224670	220342	278340	378340	C09780	-
mws0675	UPLC-MS/MS	335.06	123.06	334.057	C11H15N2O8P	[M+H]+	β-Nicotinamide mononucleotide	Nucleotides and derivatives	Nucleotides and derivatives	1094-61-7	3	30880.3	35681.6	30196.6	37739.6	48717	57643.3	35000.5	35685.9	48720.8	57641.3	45933.5	57634.3	45286.3	34308.9	34807.2	C00455	ko00760,ko01100
pme1474	UPLC-MS/MS	298.1	136.06	297.09	C11H15N5O3S	[M+H]+	5'-Deoxy-5'-(methylthio)adenosine	Nucleotides and derivatives	Nucleotides and derivatives	2457-80-9	1	5.1047e+07	4.88209e+07	5.25913e+07	6.63611e+07	4.36837e+07	4.91005e+07	5.8831e+07	4.88358e+07	4.76131e+07	4.19303e+07	4.59839e+07	4.99883e+07	4.8843e+07	5.87196e+07	4.55966e+07	C00170	ko00270,ko00908,ko01100
Hmhp001812	UPLC-MS/MS	282.12	136.06	281.112	C11H15N5O4	[M+H]+	2'-O-Methyladenosine	Nucleotides and derivatives	Nucleotides and derivatives	2140-79-6	1	3681296	4.3983e+06	5.03897e+06	3.90636e+06	3.961e+06	3.93336e+06	4.5813e+06	3.70986e+06	4.12022e+06	4.17093e+06	3.71486e+06	3.2576e+06	3.45256e+06	3.91717e+06	3.64121e+06	-	-
MWS4354	UPLC-MS/MS	282.12	150.08	281.112	C11H15N5O4	[M+H]+	N6-methyladenosine	Nucleotides and derivatives	Nucleotides and derivatives	1867-73-8	3	23293.2	37687.5	25090.1	26246.6	30451.9	28256.6	0	0	0	16449.1	33340	17555.3	31623.3	18403.1	13340	-	-
pmb0197	UPLC-MS/MS	298.11	166.07	297.107	C11H15N5O5	[M+H]+	N7-Methylguanosine	Nucleotides and derivatives	Nucleotides and derivatives	20244-86-4	3	71361.5	61626.4	68035.2	51271.8	68364.9	72795.8	53277.1	67655.4	64929	47832.3	34884.1	36670	75062.3	78005.3	79157.7	C20674	-
Lmmn004032	UPLC-MS/MS	163.11	148.06	164.12	C11H16O	[M-H]-	Cis-Jasmone	Others	Ketone compounds	488-10-8	3	26338.5	18183.9	31670	19205	12936.9	10671.9	15471.2	19349.1	17251.1	16662.3	11828.6	13438.8	18138	6939.72	10448.8	C08490	-
Cmyp007180	UPLC-MS/MS	181.12	107.09	180.115	C11H16O2	[M+H]+	Dihydroactinidiolide	Others	Lactones	17092-92-1	2	66390.5	79739.9	95424	94723.6	107061	108354	102773	106377	114955	139167	126499	159051	121760	113986	107657	-	-
Zbzp007397	UPLC-MS/MS	181.12	135.12	180.115	C11H16O2	[M+H]+	5,6,7,7a-tetrahydro-4,4,7a-trimethyl-2(4H)-benzofuranone	Others	Others	15356-74-8	2	63581.2	64680.6	57733.6	77367.9	66517.5	80534.3	74488.3	76187.4	81884.7	94513.2	84677.3	94491.9	77444.9	81201.8	66166.8	-	-
HX1340	UPLC-MS/MS	197.12	133.1	196.11	C11H16O3	[M+H]+	epiloliolide*	Others	Others	-	1	502957	282463	100809	186451	264438	366988	355216	176670	392312	362023	383701	387296	350005	385807	259550	-	-
Lmjp004816	UPLC-MS/MS	197.12	133.1	196.11	C11H16O3	[M+H]+	Loliolide*	Terpenoids	Monoterpenoids	5989-02-6	1	567043	522663	567552	540744	501612	317281	275301	268483	571167	316670	452791	566946	660842	321499	349779	-	-
Lmlp002205	UPLC-MS/MS	197.118	161.096	196.11	C11H16O3	[M+H]+	Isololiolide	Terpenoids	Terpene	38274-00-9	3	27139.5	26670	26670	38340	25174.8	25361.4	33340	51670	60005	83340	56042.9	81670	33340	42301.8	33340	-	-
MWStz261	UPLC-MS/MS	211.14	70.07	210.137	C11H18N2O2	[M+H]+	Cyclo(D-Leu-L-Pro)	Amino acids and derivatives	Amino acids and derivatives	36238-67-2	3	1670	3340	3340	3340	5144.3	5005	0	0	0	12482.3	6933.88	5902.03	3340	5549.6	6670	-	-
Hmcp009963	UPLC-MS/MS	180.14	123.07	180.138	C11H18NO+	[M]+	Candicine	Alkaloids	Phenolamine	6656-13-9	1	134145	132345	128698	176788	183562	160834	205736	235090	154047	113120	84413.6	105700	147213	168209	142541	C10575	-
Hmln008119	UPLC-MS/MS	197.119	153.12	198.126	C11H18O3	[M-H]-	Robinlin	Terpenoids	Terpene	-	3	24250.4	28242.2	25327.4	32026.5	31419	27762.6	27404.7	22419.3	24347.6	25854.9	24107.2	25643.8	34931.7	32929.4	33451.8	-	-
mws0582	UPLC-MS/MS	322.11	130.05	321.099	C11H19N3O6S	[M+H]+	S-(Methyl)glutathione	Amino acids and derivatives	Amino acids and derivatives	2922-56-7	3	103583	138177	89191.1	105082	173379	109160	157099	111097	103517	141122	137168	191783	153863	120106	100313	C11347	-
pmb2857	UPLC-MS/MS	308.1	146.05	309.106	C11H19NO9	[M-H]-	L-Glutamic acid-O-glycoside	Amino acids and derivatives	Amino acids and derivatives	-	3	37063.2	27587.9	31533.2	34329.1	41382.9	33740.2	37020.4	24912.6	36788.1	36130	32845.5	39039.4	37020.4	36346	35473.9	-	-
Lmhp001461	UPLC-MS/MS	229.15	70.07	228.147	C11H20N2O3	[M+H]+	L-Prolyl-L-Leucine	Amino acids and derivatives	Amino acids and derivatives	52899-07-7	1	1.09799e+06	837996	995473	1.06773e+06	929225	1.09755e+06	1.1976e+06	1.0862e+06	1.02368e+06	1.03524e+06	941594	1.08517e+06	1.03673e+06	1.11844e+06	973293	-	-
Lcsp001861	UPLC-MS/MS	229.15	116.07	228.147	C11H20N2O3	[M+H]+	1-(2-Amino-4-methylpentanoyl)pyrrolidine-2-carboxylic acid	Amino acids and derivatives	Amino acids and derivatives	-	1	1.62976e+06	1.69985e+06	1.56514e+06	1.78989e+06	2.01365e+06	1.79143e+06	1.88113e+06	1.83627e+06	1.78962e+06	1.92606e+06	1.8359e+06	2.07333e+06	1.80652e+06	1.8221e+06	1.68969e+06	-	-
CYp001167	UPLC-MS/MS	229.155	142.087	228.147	C11H20N2O3	[M+H]+	(6-amino-3-oxohexan-2-yl)proline	Amino acids and derivatives	Amino acids and derivatives	-	3	1.54754e+07	1.39234e+07	1.44063e+07	1.31e+07	1.57244e+07	1.44183e+07	1.40252e+07	1.41065e+07	1.48325e+07	1.43606e+07	1.17925e+07	1.31714e+07	1.26509e+07	1.28998e+07	1.35981e+07	-	-
Zmdp002216	UPLC-MS/MS	261.14	86.1	260.137	C11H20N2O5	[M+H]+	L-γ-Glutamyl-L-leucine	Amino acids and derivatives	Amino acids and derivatives	2566-39-4	1	510561	502314	373340	460005	588516	516003	185328	453340	401670	231775	483443	489323	533262	458340	500261	-	-
Zbqp002414	UPLC-MS/MS	261.15	132.1	260.137	C11H20N2O5	[M+H]+	h-gamma-Glu-leu-oh	Amino acids and derivatives	Amino acids and derivatives	-	2	95498.7	60943.2	57793.7	43340	33230.5	66036.8	71831.8	28340	81464.5	33340	71150.9	45736.4	51324.9	28340	50414.7	-	-
pmb2855	UPLC-MS/MS	307.11	145.06	308.122	C11H20N2O8	[M-H]-	L-Glutamine-O-glycoside	Amino acids and derivatives	Amino acids and derivatives	-	3	10652.1	23723.9	31154.5	51766.2	40397.7	46681.4	8773.05	40102.2	40099.2	47995.9	25311.6	31104.6	30283.8	40702.2	21751.4	-	-
MWS1900	UPLC-MS/MS	215.13	153.13	216.136	C11H20O4	[M-H]-	Undecanedioic acid	Lipids	Free fatty acids	1852-04-6	3	101488	80414.9	83470.4	61677.7	98408.9	80183.8	86787.5	84262.8	80977.4	71496.7	78461.7	87804.7	89499.1	87155.8	75148.9	-	-
Wafn005535	UPLC-MS/MS	279.091	96.9612	280.098	C11H20O6S	[M-H]-	Hydroxyundecenoic acid sulfate	Lipids	Free fatty acids	-	3	211664	283629	271987	187344	248340	146043	226104	257171	157252	296325	238795	184151	229655	213250	241670	-	-
Wasn001627	UPLC-MS/MS	295.1	89.02	296.111	C11H20O9	[M-H]-	Glucosyl 2,3-Dihydroxy-2-Methylbutanoic Acid	Organic acids	Organic acids	-	2	1.31128e+06	1.35178e+06	1.44981e+06	1.27205e+06	1.44165e+06	1.4036e+06	1.61396e+06	1.43901e+06	1.5934e+06	1.57534e+06	1.56042e+06	1.6788e+06	1.10894e+06	1.36911e+06	1.53346e+06	-	-
MWS201469	UPLC-MS/MS	304.162	175.119	303.154	C11H21N5O5	[M+H]+	Glu-Arg	Amino acids and derivatives	Amino acids and derivatives	7219-59-2	3	160565	200045	219604	170804	146618	170698	155845	148794	164126	169285	150167	91383.5	147313	184702	169303	-	-
Lmhp001670	UPLC-MS/MS	231.17	72.08	230.163	C11H22N2O3	[M+H]+	L-Valyl-L-Leucine	Amino acids and derivatives	Amino acids and derivatives	3989-97-7	2	748464	698076	724471	829610	980741	871968	1.14225e+06	1.11314e+06	1.16547e+06	1.2548e+06	1.15307e+06	1.13432e+06	961524	877723	896299	-	-
mws0752	UPLC-MS/MS	185.15	185.16	186.162	C11H22O2	[M-H]-	Undecylic Acid	Lipids	Free fatty acids	112-37-8	3	568205	571354	598949	603252	571356	572430	546074	585299	558357	557675	547340	543667	579502	583485	593723	C17715	-
Wagp001892	UPLC-MS/MS	267.14	69.07	266.137	C11H22O7	[M+H]+	(2S,4R)-4-(Beta-D-Glucopyranosyloxy)-2-Pentanol	Others	Others	183744-50-5	3	367753	298392	332438	281671	344215	344222	316335	265759	252408	265149	301406	324209	275096	277465	327120	-	-
MWS4396	UPLC-MS/MS	187.04	143.06	188.047	C11H8O3	[M-H]-	1-Hydroxy-2-Naphthoic Acid	Organic acids	Organic acids	86-48-6	3	59311.2	56729.9	52333.3	45335	46350	48962.4	49799	49273.2	53219.9	45492.5	40230.6	42447.3	50785.3	48829.7	53612.3	C03203	ko01100
Hmgp002327	UPLC-MS/MS	188.07	118.06	187.063	C11H9NO2	[M+H]+	3-amino-2-naphthoic acid	Alkaloids	Alkaloids	-	1	1.15543e+07	1.2717e+07	1.2121e+07	1.18107e+07	1.12665e+07	1.12141e+07	12738308	1.16629e+07	11639455	1.05184e+07	1.24482e+07	1.18378e+07	1.25799e+07	1.14248e+07	1.19658e+07	-	-
Lahp002608	UPLC-MS/MS	188.07	118.07	187.063	C11H9NO2	[M+H]+	3,5-Dihydro-2H-Furo[3,2-C]Quinolin-4-One	Alkaloids	Quinoline alkaloids	-	1	1.23748e+07	1.18236e+07	1.27118e+07	1.13499e+07	1.22499e+07	1.21064e+07	1.29405e+07	1.19728e+07	1.2674e+07	1.11283e+07	1.24284e+07	1.12757e+07	1.2683e+07	1.21991e+07	1.25777e+07	-	-
Hmmp001310	UPLC-MS/MS	188.07	118.07	187.063	C11H9NO2	[M+H]+	3-Indoleacrylic acid	Alkaloids	Plumerane	1204-06-4	1	1.18379e+07	1.23619e+07	1.18683e+07	1.18399e+07	1.15535e+07	1.13318e+07	1.13783e+07	1.09079e+07	1.16464e+07	1.06549e+07	1.08877e+07	1.11902e+07	1.21251e+07	1.19479e+07	1.18826e+07	C21283	-
mws1383	UPLC-MS/MS	243.09	145.08	242.08	C12H10N4O2	[M+H]+	Lumichrome	Alkaloids	Alkaloids	1086-80-2	3	8466.07	11670	11670	5005	6350.34	3340	6310.3	11670	8090.29	6352.35	11485.8	9105.99	11670	6670	7719.11	C01727	ko00740
Wchn004596	UPLC-MS/MS	217.05	161.02	218.058	C12H10O4	[M-H]-	Methyl 1,4-dihydroxynaphthalene-2-carboxylate	Others	Others	77060-74-3	2	15136.1	22913.7	33748.3	201268	249580	229221	280373	326952	216421	382748	326742	314110	253615	189660	195450	-	-
Zbqn003921	UPLC-MS/MS	250.07	88.04	251.079	C12H13NO5	[M-H]-	N-carboxy-N-(2-oxo-2-phenylethyl)-L-alanine	Amino acids and derivatives	Amino acids and derivatives	-	1	1941670	2696225	2223340	2400005	2150005	2405005	2066670	2188340	1735005	947927	1481670	1668340	2648265	2188340	1930005	-	-
Zbqn004234	UPLC-MS/MS	250.07	164.07	251.079	C12H13NO5	[M-H]-	N-(malonyl)phenylalanine	Amino acids and derivatives	Amino acids and derivatives	-	1	2100005	2191670	2136670	2331670	2096670	2345005	2326670	2308340	2278340	554172	2115005	2410005	2108340	2265005	2431670	-	-
Zbqn002456	UPLC-MS/MS	266.07	88.04	267.074	C12H13NO6	[M-H]-	N-(3,4,5-trihydroxycinnamicacid)-alanine	Amino acids and derivatives	Amino acids and derivatives	-	1	284895	325070	287848	327389	358913	318752	337536	170005	339120	394929	339055	334763	326754	329649	300387	-	-
mws0677	UPLC-MS/MS	219.11	160.08	218.106	C12H14N2O2	[M+H]+	N-Acetyl-5-hydroxytryptamine	Alkaloids	Plumerane	1210-83-9	3	195264	214103	182780	181377	187692	180728	219881	192448	159863	181999	162017	200570	181784	203223	181625	C00978	ko00380,ko01100,ko01110
Hmlp001371	UPLC-MS/MS	235.11	120.08	234.1	C12H14N2O3	[M+H]+	Cyclo(Tyr-Ala)	Amino acids and derivatives	Amino acids and derivatives	21754-26-7	3	7195.6	16329.1	14892.8	23340	13340	32760.2	18314.5	21589.4	22740.5	24556.9	41670	33340	16670	29131.8	31670	-	-
mws3141	UPLC-MS/MS	235.108	176.071	234.1	C12H14N2O3	[M+H]+	5-Methoxy-DL-tryptophan	Amino acids and derivatives	Amino acids and derivatives	28052-84-8	3	14408.5	24828	13302.8	25480.9	13382.1	19441.9	0	0	0	19441.9	23671.1	26850.4	13377.8	20587.2	16316	-	-
Wafn002171	UPLC-MS/MS	365.02	210.99	366.026	C12H14O11S	[M-H]-	Dihydroxybenzoyl(2'-sulfate)xyloside	Phenolic acids	Phenolic acids	-	2	81804.8	23731.3	81802.5	85460.7	71290.1	79040	116255	58238.9	61120.8	64298.9	53211	70516	50667.8	62770.8	53340	-	-
Wafn002081	UPLC-MS/MS	285.062	153.02	286.069	C12H14O8	[M-H]-	Dihydroxybenzoyl xyloside	Phenolic acids	Phenolic acids	-	3	50728.4	8340	49096.1	27863.8	30611.8	16827.9	27607.3	17912.6	20150	18852.1	28645.4	13006.4	19119	33751.6	47059.8	-	-
Wayn002532	UPLC-MS/MS	301.06	168.01	302.064	C12H14O9	[M-H]-	Gallic acid-1-O-xyloside	Tannins	Tannin	-	3	29635.7	62973.2	70900.2	79816.1	76178.3	74920.6	107668	91917.1	103877	87509.3	103877	77437.9	81214.9	84164.3	57792	-	-
Layp005485	UPLC-MS/MS	206.12	131.05	205.11	C12H15NO2	[M+H]+	N-(2-hydroxyethyl)-N-methyl-3-phenylacrylamide	Alkaloids	Alkaloids	-	3	21670	16670	8466.07	14640.5	19472.6	15005	31670	30005	20467.4	23340	46670	13697.4	31670	13340	36670	-	-
pma1751	UPLC-MS/MS	286.09	124.04	285.085	C12H15NO7	[M+H]+	N-(beta-D-Glucosyl)nicotinate	Others	Vitamin	-	3	109773	101775	118058	120453	123699	134500	173099	178600	165549	194622	199309	220301	145140	132914	164391	-	-
zjgp122326	UPLC-MS/MS	286.09	124.04	285.085	C12H15NO7	[M+H]+	Pyridine-4-formyl-O-β-D-glucopyranoside	Others	Others	-	2	46129.6	38442.1	47853.1	69392.7	46129.6	64581.3	68080	63555.6	70217.6	69704.1	83834.9	82302.9	63555.6	72267.1	62572.8	-	-
mws4176	UPLC-MS/MS	237.12	120.09	236.116	C12H16N2O3	[M+H]+	L-Alanyl-L-Phenylalanine	Amino acids and derivatives	Amino acids and derivatives	3061-90-3	3	149322	162859	213191	214231	243474	228275	248960	230218	167484	235574	251315	240467	182828	208752	184855	-	-
MWS201478	UPLC-MS/MS	253.12	120.09	252.111	C12H16N2O4	[M+H]+	Phe-Ser	Amino acids and derivatives	Amino acids and derivatives	16053-39-7	3	276494	318545	334876	382604	361725	439471	454666	410076	428727	541875	480451	460530	390856	388270	383852	-	-
MWS201480	UPLC-MS/MS	253.119	136.077	252.111	C12H16N2O4	[M+H]+	Tyr-Ala	Amino acids and derivatives	Amino acids and derivatives	730-08-5	3	11155.5	13340	25005	16041.8	19528.8	18340	27195.8	14648.2	30762.9	13252.8	38175.9	29278.2	21612.6	28617.5	20005	-	-
Wcgn008207	UPLC-MS/MS	223.1	179.11	224.105	C12H16O4	[M-H]-	Aspidinol	Others	Others	519-40-4	2	37664.3	33719.8	32953	67220.6	62466.3	66375.1	99658.2	87251.4	85276.6	111879	123690	123022	75797.6	84658.8	82755.7	-	-
Lmzn001925	UPLC-MS/MS	239.09	195.1	240.1	C12H16O5	[M-H]-	3,4'-Dihydroxy-3'-methoxybenzenepentanoic acid	Phenolic acids	Phenolic acids	-	1	18340	10636.1	5005	4875.06	3551.09	13340	8340	6670	13340	3340	6670	13340	11819.2	8215.71	10639.1	-	-
MWSmce675	UPLC-MS/MS	271.08	108.02	272.09	C12H16O7	[M-H]-	Arbutin	Phenolic acids	Phenolic acids	497-76-7	3	314113	296308	274281	343370	302585	333765	362139	293940	324195	339528	332126	347690	314113	295825	350468	C06186	ko00010
Hmhn000927	UPLC-MS/MS	287.08	125.02	288.084	C12H16O8	[M-H]-	Phloroglucinol-1-O-β-D-glucopyranoside	Phenolic acids	Phenolic acids	-	3	18231.4	16838.9	11874.7	16201.4	11851	16190.3	22403	22087.4	10872.7	21597.9	23342	8576.29	23488.8	19164.4	12232.1	-	-
pmb0952	UPLC-MS/MS	265.11	122.07	265.112	C12H17N4OS+	[M]+	Thiamine (Vitamin B1)	Others	Vitamin	70-16-6	3	18832.2	27885.6	23016.2	22289.6	39912.4	15344.8	22289.6	19509.1	19502.9	15337.5	22296.7	20005	22298.8	23703.6	18117.4	C00378	ko00730,ko01100,ko01240,ko02010,ko04122
pme3967	UPLC-MS/MS	312.13	180.09	311.123	C12H17N5O5	[M+H]+	2-(Dimethylamino)guanosine*	Nucleotides and derivatives	Nucleotides and derivatives	2140-67-2	1	6.45058e+06	6.44049e+06	7.0964e+06	6.10092e+06	7.00731e+06	6.65047e+06	5.79577e+06	5.12785e+06	3.87274e+06	5.31206e+06	5.83304e+06	6.00886e+06	7.30636e+06	4.98256e+06	5.6423e+06	-	-
Lmcp002302	UPLC-MS/MS	312.13	180.09	311.123	C12H17N5O5	[M+H]+	N6-(2-Hydroxyethyl)adenosine*	Nucleotides and derivatives	Nucleotides and derivatives	4338-48-1	1	4.96924e+06	8955175	3.73036e+06	4.291e+06	10416090	5.74402e+06	5.43017e+06	9619510	8639490	9933945	4.99494e+06	4.87389e+06	5.41719e+06	4.58516e+06	4.43415e+06	-	-
Zblp001009	UPLC-MS/MS	272.11	110.06	271.106	C12H17NO6	[M+H]+	3-pyridine-methanol-O-β-D-glucopyranosyl	Alkaloids	Pyridine alkaloids	-	1	1.15589e+06	908898	1.25105e+06	905716	939639	893975	699457	771998	684824	724653	601220	642252	849059	952737	935188	-	-
Wasn000528	UPLC-MS/MS	337.08	277.06	338.085	C12H18O11	[M-H]-	2-O-α-D-Glucopyranosyl-L-ascorbic acid	Others	Vitamin	129499-78-1	1	946670	351177	412430	408380	530554	961670	1046670	472062	488029	509630	357931	745005	558904	536894	356463	C18339	-
Zmjp003163	UPLC-MS/MS	211.13	55.05	210.126	C12H18O3	[M+H]+	Jasmonic acid	Organic acids	Organic acids	77026-92-7	2	42940.9	39355.9	44376.7	28817.2	31651.3	53710.7	71912.9	76591.4	63096.5	67773.7	82537	90944.1	115541	88740.4	77700	C08491	ko00592,ko01100,ko01110,ko04075
pmn001684	UPLC-MS/MS	225.11	147.08	226.12	C12H18O4	[M-H]-	Tuberonic Acid	Organic acids	Organic acids	124649-26-9	1	66670	45991.6	55005	37661.6	55005	40005	72067.2	47085.9	73340	100026	95344.1	69572.8	31780.6	73340	37810.9	-	-
MWS201434	UPLC-MS/MS	269.162	156.077	268.154	C12H20N4O3	[M+H]+	Ile-His	Amino acids and derivatives	Amino acids and derivatives	97284-12-3	3	30700.5	42555.2	31366.6	31178	41489.9	45137.7	33448.4	41105.8	48140.3	57936.5	43193.4	31401.6	44429.8	45285.2	37681.4	-	-
CYp009666	UPLC-MS/MS	213.149	111.044	212.141	C12H20O3	[M+H]+	6-Hydroxy-3,9-Undecadienoic acid Methyl Ester	Lipids	Free fatty acids	-	3	256150	244984	250891	182260	237257	202821	161029	165426	134868	120220	127138	167400	212266	244772	245852	-	-
Zmgn003633	UPLC-MS/MS	211.13	183.14	212.141	C12H20O3	[M-H]-	12-Oxo-10E-Dodecenoic Acid	Lipids	Free fatty acids	65410-38-0	2	7026.52	7293.92	6240.33	11471.5	12279.6	10089.7	17345	12825.7	13860.9	19491.5	17698	19808.8	14465.4	12893.3	12807.2	C16309	ko00592,ko01110
Zamn006847	UPLC-MS/MS	227.13	183.14	228.136	C12H20O4	[M-H]-	glycoric acid	Others	Others	-	1	939053	795552	812760	942110	894430	997573	1.03356e+06	889007	959231	965576	1.09969e+06	1.0754e+06	902839	1.12081e+06	951159	-	-
Zmjn003398	UPLC-MS/MS	227.13	183.14	228.136	C12H20O4	[M-H]-	2-Dodecenedioic acid	Lipids	Free fatty acids	6402-36-4	1	1.16818e+06	1.05564e+06	1.0523e+06	1.21143e+06	1.29198e+06	1.18135e+06	1.18839e+06	1.24382e+06	1.19161e+06	1.37882e+06	1.47391e+06	1.3078e+06	1.27438e+06	1.16647e+06	1.28031e+06	C16308	ko00592,ko01110
MWSslk154	UPLC-MS/MS	277.13	115.04	276.121	C12H20O7	[M+H]+	Triethyl citrate	Organic acids	Organic acids	77-93-0	2	108478	120857	93606.3	107624	155084	113840	151242	255995	108545	82758.4	61046.9	62253.1	121244	125571	111336	-	-
CYp000979	UPLC-MS/MS	304.151	158.082	303.143	C12H21N3O6	[M+H]+	L-Gamma-Glutamyl-L-Theanine	Amino acids and derivatives	Amino acids and derivatives	-	3	729386	796410	724579	789539	879673	846863	673957	723480	700220	888619	754523	804929	799368	742446	750185	-	-
mws1375	UPLC-MS/MS	304.15	185.09	303.143	C12H21N3O6	[M+H]+	Nicotianamine	Alkaloids	Alkaloids	34441-14-0	3	703719	690136	642174	612670	694302	514844	532613	434158	497089	448175	394765	496685	630084	635429	549606	C05324	ko00270,ko00999,ko01100,ko01110
Lmqn000351	UPLC-MS/MS	325.11	59.01	326.121	C12H22O10	[M-H]-	Rutinose	Others	Saccharides	90-74-4	3	77859.7	190789	44957.6	76467.6	112116	73115.5	73921.5	68207.6	73696.5	121103	66918.9	96011.7	92372.7	84400.5	138329	C08247	-
MWSmce203	UPLC-MS/MS	341.12	73.03	342.116	C12H22O11	[M-H]-	D-Cellobiose	Others	Saccharides	528-50-7	3	84007.2	84661.2	108469	76728.1	78074.7	92606.9	81362.2	72112.8	71431.9	68787.3	77393.7	90624.7	67307.4	77395.7	77395.7	-	-
MA10039641	UPLC-MS/MS	341.11	89.02	342.116	C12H22O11	[M-H]-	D-Lactose*	Others	Saccharides	63-42-3	1	243490	254689	247121	218125	239149	194129	183793	197482	222936	185826	178786	233482	224792	228813	220144	C01970	-
Lmsn000381	UPLC-MS/MS	341.11	89.02	342.116	C12H22O11	[M-H]-	D-Maltose*	Others	Saccharides	69-79-4	1	204697	226993	231719	148692	235464	194832	209265	173514	193461	185456	173341	223480	238799	216864	200801	C01971	-
mws5038	UPLC-MS/MS	341.109	89.0249	342.116	C12H22O11	[M-H]-	Isomaltulose*	Others	Saccharides	13718-94-0	1	204697	226993	231719	148692	235464	194832	209265	173514	193461	185456	173341	223480	238799	216864	200801	C01742	-
mws1333	UPLC-MS/MS	341.11	113.02	342.116	C12H22O11	[M-H]-	Melibiose	Others	Saccharides	585-99-9	1	147471	122344	126311	113355	132927	118505	90815.5	91281.9	97254.5	82442.8	94040.1	93917.8	110282	95232.2	111112	C05402	ko00052,ko01100,ko02010
pme0519	UPLC-MS/MS	341.11	119.03	342.116	C12H22O11	[M-H]-	D-Sucrose*	Others	Saccharides	57-50-1	1	216291	189153	224202	121643	111836	109882	100727	90271	88239.1	85684.5	92769.7	81760.5	140932	140620	167435	C00089	ko00052,ko00500,ko01100,ko01110,ko02010
mws0264	UPLC-MS/MS	341.11	119.03	342.116	C12H22O11	[M-H]-	D-Trehalose*	Others	Saccharides	99-20-7	1	63267.4	55849.9	95242	62402.4	49134.4	60432.1	44018.8	27912.2	51892.7	38384	31159.8	124143	58459.8	61088.2	67001.2	C01083	ko00500,ko01100,ko01110,ko02010
mws1080	UPLC-MS/MS	341.11	179.06	342.116	C12H22O11	[M-H]-	Galactinol	Others	Saccharides	3687-64-7	1	593607	498655	593129	305227	311070	324056	217560	235782	242886	217138	201096	191366	283795	305229	268884	C01235	ko00052,ko01100
Wasn003258	UPLC-MS/MS	293.12	131.07	294.132	C12H22O8	[M-H]-	Glucosyl 2-Hydroxy-4-Methylpentanoic Acid	Organic acids	Organic acids	-	1	364356	442557	399907	433731	466935	443473	489381	415379	487824	482025	481042	467554	485472	466895	503857	-	-
ZbLn005207	UPLC-MS/MS	341.09	96.96	342.099	C12H22O9S	[M-H]-	Sulfatricalysine C	Others	Saccharides	-	2	43790.7	39574.6	39109.3	39360.4	44743.4	48104.5	43543.9	48878.1	34923.3	80306.9	49758.8	55867.4	45810.7	48453.9	56959.3	-	-
mws1089	UPLC-MS/MS	421.08	241.01	422.082	C12H23O14P	[M-H]-	Sucrose-6-phosphate	Others	Saccharides	-	3	54054.7	72937.4	57972.2	65804.7	94827.6	71317.6	64239.6	73668.6	83857.8	101670	89304.7	72072.1	58933.4	60431	78372.9	-	-
mws2523	UPLC-MS/MS	421.08	241.01	422.082	C12H23O14P	[M-H]-	Trehalose 6-phosphate	Others	Saccharides	4484-88-2	2	69342.2	58206.6	66714.9	70634.6	81098.9	60189.9	66068.4	85039.8	88301.8	75223.1	88957.1	88953.2	59519.1	72752.7	75221.1	C00689	ko00500,ko01100,ko01110
Lmhp002031	UPLC-MS/MS	245.19	86.1	244.179	C12H24N2O3	[M+H]+	L-Leucyl-L-Leucine	Amino acids and derivatives	Amino acids and derivatives	3303-31-9	1	521450	475060	996317	534314	1.27314e+06	570005	646085	420005	435005	445005	1141670	510005	627223	1.16342e+06	1.34324e+06	-	-
MWS1983	UPLC-MS/MS	343.12	89.03	344.132	C12H24O11	[M-H]-	Maltitol	Others	Saccharides	585-88-6	3	78721.2	100531	99872.6	95904.6	125663	113110	125018	140911	128309	125663	120390	144862	104503	101867	121656	-	-
pmb2640	UPLC-MS/MS	199.17	199.17	200.178	C12H24O2	[M-H]-	Dodecanoic acid (Lauric acid)	Lipids	Free fatty acids	143-07-7	3	105647	104258	101739	106107	114943	123971	95481.7	106261	99729.7	96943.9	99726.5	98808.8	104951	106183	101632	C02679	ko00061,ko01100,ko01110
mws5045	UPLC-MS/MS	215.17	169.16	216.173	C12H24O3	[M-H]-	12-Hydroxydodecanoic acid	Lipids	Free fatty acids	505-95-3	3	13329.7	18306	17608.2	11893.4	19174.3	9261.94	13136.1	13627.6	14123	15183.1	13232.6	12799.9	16883.3	13240.6	14568.1	C08317	-
Walp004752	UPLC-MS/MS	218.21	88.08	217.204	C12H27NO2	[M+H]+	2-Aminododecane-1,4-diol	Lipids	Sphingolipids	-	3	233002	190005	195005	278340	238448	288515	411391	441195	533125	354921	495207	235880	237612	264113	380024	-	-
Walp004995	UPLC-MS/MS	234.21	88.08	233.199	C12H27NO3	[M+H]+	2-Aminododecane-1,3,4-triol	Lipids	Sphingolipids	-	3	9708.93	5549.6	3340	8106.14	3340	6575.26	1670	5253.23	6670	11909.9	5005	5559.69	9188.23	11670	13515.8	-	-
Lmsn003367	UPLC-MS/MS	247.02	191.03	248.032	C12H8O6	[M-H]-	3,5,9-Trihydroxy-7,8-dihydrocyclopenta[g]chromene-2,6-dione	Others	Others	-	2	436742	503368	448237	250878	342933	304334	274322	279840	245885	173233	189305	189548	332587	295643	313124	-	-
Zmln001312	UPLC-MS/MS	247.03	191.04	248.032	C12H8O6	[M-H]-	Brevifolin[Geranium]	Phenolic acids	Phenolic acids	477-94-1	2	0	0	0	9527.19	10992.1	16670	33340	25005	25005	31670	13189.2	12087.1	18340	20005	16670	-	-
Qmyp010510	UPLC-MS/MS	231.07	153.02	230.058	C13H10O4	[M+H]+	2,4,6-Trihydroxybenzophenone	Others	Others	-	2	215005	190005	253340	173340	178340	186670	60005	111670	166670	103340	43651.6	88340	115005	165005	71173.7	-	-
Wbtp003318	UPLC-MS/MS	247.06	153.02	246.053	C13H10O5	[M+H]+	3,4,5,3'-tetrahydroxybenzophenone	Flavonoids	Other Flavonoids	-	2	1051670	908340	708340	831670	835005	843340	220979	710005	916670	756670	971670	586670	985005	836670	796670	-	-
Cmsn004454	UPLC-MS/MS	245.05	159.05	246.053	C13H10O5	[M-H]-	Hispidin	Phenolic acids	Phenolic acids	555-55-5	3	231670	188091	223370	191960	191708	221670	179029	186039	158124	184474	231910	205790	209793	166389	160550	-	-
Lmyn001220	UPLC-MS/MS	343.03	85.03	344.038	C13H12O11	[M-H]-	Mucic acid-1,4-lactone-3-O-gallate	Phenolic acids	Phenolic acids	-	2	4.53875e+06	4.68263e+06	4.72285e+06	4.02447e+06	2.50322e+06	2.26364e+06	2.44207e+06	2.59264e+06	1088340	3.26703e+06	3.37049e+06	2.27876e+06	2.9257e+06	4.32086e+06	2.64369e+06	-	-
Lmyn001390	UPLC-MS/MS	343.03	85.03	344.038	C13H12O11	[M-H]-	Mucic acid-1,4-lactone-5-O-gallate	Phenolic acids	Phenolic acids	-	2	3.11602e+06	3.38816e+06	3.13462e+06	2.88268e+06	3.22081e+06	2.88694e+06	2.54524e+06	2.54382e+06	2.60892e+06	2.28546e+06	2.31915e+06	2.30887e+06	2.60428e+06	2.65078e+06	2.72085e+06	-	-
Lmhn003223	UPLC-MS/MS	279.05	147.04	280.058	C13H12O7	[M-H]-	Cinnamoyltartaric acid	Phenolic acids	Phenolic acids	-	3	0	0	0	0	0	0	36115.8	26670	22920	60184.2	58174.8	47708.3	20058.3	30159.6	26817.5	-	-
Lmhn002926	UPLC-MS/MS	279.05	163.04	280.058	C13H12O7	[M-H]-	p-Coumaroylmalic acid	Phenolic acids	Phenolic acids	-	1	1.36243e+06	947017	1.07788e+06	1.21277e+06	1.4552e+06	1.42485e+06	1.38336e+06	1.06555e+06	1.48068e+06	1.77377e+06	1.7074e+06	1.50334e+06	1.2052e+06	1.4296e+06	1.4556e+06	-	-
Zmhn002085	UPLC-MS/MS	311.02	231.07	312.03	C13H12O7S	[M-H]-	3-Acetyl-2,5-dimethylchromone-7-O-sulfate	Others	Chromone	-	3	2416.16	13368.7	3624.23	13340	6033.16	13340	6970.96	15005	18613.7	36670	30565.2	18617.2	9443.79	15596.3	16706.7	-	-
Lmhn001477	UPLC-MS/MS	311.04	179.04	312.048	C13H12O9	[M-H]-	2-Caffeoyl-L-tartaric acid (Caftaric acid)	Phenolic acids	Phenolic acids	67879-58-7	2	85262.1	105005	83937.4	139386	91513.5	84098.1	101427	117599	167569	120835	99089.5	100162	87718.7	95293.1	66030.4	-	-
mws0124	UPLC-MS/MS	247.11	130.06	246.1	C13H14N2O3	[M+H]+	N-(3-Indolylacetyl)-L-alanine	Amino acids and derivatives	Amino acids and derivatives	57105-39-2	3	6670	20005	13340	19307.1	13340	20005	2343.34	5886.37	5005	9724.86	15005	3674.49	28340	15005	13340	-	-
pmb2591	UPLC-MS/MS	245.09	203.08	246.1	C13H14N2O3	[M-H]-	N-Acetyl-L-Tryptophan	Amino acids and derivatives	Amino acids and derivatives	1218-34-4	1	3.13862e+06	2.57417e+06	2.48695e+06	2720210	2.61164e+06	2.48004e+06	2.36983e+06	1.9134e+06	2.27037e+06	1.82877e+06	1.72532e+06	1.9351e+06	2.23021e+06	2.0794e+06	2.22607e+06	-	-
Zbqn004681	UPLC-MS/MS	245.09	203.08	246.1	C13H14N2O3	[M-H]-	N-acetyl-tryptophan	Amino acids and derivatives	Amino acids and derivatives	-	1	695005	763340	467464	508340	631670	723340	541670	382803	470066	357153	402702	350173	701670	666670	610005	-	-
Lhjp120709	UPLC-MS/MS	235.1	175.07	234.089	C13H14O4	[M+H]+	Dimethyllimettin	Lignans and Coumarins	Coumarins	-	3	166842	138334	142227	195660	139956	149863	131148	174417	126305	114332	147152	173168	140505	168404	152623	-	-
Zmdn004719	UPLC-MS/MS	233.08	189.06	234.089	C13H14O4	[M-H]-	2-(2'-hydroxypropyl)-5-methyl-7-hydroxychromone	Others	Chromone	-	3	0	0	0	0	0	0	0	0	0	6670	25761.1	25058.2	9183.89	20810.4	12994.1	-	-
Zbsp001807	UPLC-MS/MS	315.07	153.02	314.064	C13H14O9	[M+H]+	Salicylacyl Glucuronide	Others	Others	-	2	619078	540430	493333	672103	632017	724489	857609	1.69202e+06	848965	889107	812018	829363	629798	674331	668187	-	-
MWS4309	UPLC-MS/MS	262.12	188.07	261.111	C13H15N3O3	[M+H]+	Glycyl-tryptophan	Amino acids and derivatives	Amino acids and derivatives	2390-74-1	3	105144	83811.2	134563	102527	120942	101573	102396	99281.8	106052	54801.8	73069	87165.7	91784.3	97542.3	75985.2	-	-
CYp003700	UPLC-MS/MS	202.122	131.052	201.115	C13H15NO	[M+H]+	1-Cinnamoylpyrrolidine	Alkaloids	Alkaloids	-	3	6102.95	5545.74	9399.41	5201.05	8056.07	7060.63	0	0	0	5134.25	1670	7171.69	11683.8	9427.46	5005	-	-
Zbqn004207	UPLC-MS/MS	264.09	146.05	265.095	C13H15NO5	[M-H]-	(2-phenylacetyl)-L-glutamicacid	Amino acids and derivatives	Amino acids and derivatives	-	1	57981.6	58012.3	56737.6	52955.6	47926.8	74384.4	45391.6	73010.9	90799.6	104617	68101.6	83211.6	75647.6	51692.4	71884.6	-	-
mws0629	UPLC-MS/MS	281.11	166.09	280.106	C13H16N2O5	[M+H]+	L-Aspartyl-L-Phenylalanine	Amino acids and derivatives	Amino acids and derivatives	13433-09-5	3	256437	167286	261985	208806	320073	272466	273019	300872	273966	220017	316549	312127	299774	349689	295235	-	-
Hmln000873	UPLC-MS/MS	331.07	169.01	332.074	C13H16O10	[M-H]-	2-O-Galloyl-D-glucose	Phenolic acids	Phenolic acids	-	1	8.68395e+06	1.74538e+07	1.77375e+07	1.84118e+07	1.88396e+07	1.83779e+07	1.66519e+07	1.93023e+07	1.66688e+07	1.76542e+07	1.72946e+07	1.59828e+07	1.73673e+07	1.7201e+07	1.72063e+07	-	-
Hmln000659	UPLC-MS/MS	331.07	169.01	332.074	C13H16O10	[M-H]-	3-O-Galloyl-D-glucose*	Phenolic acids	Phenolic acids	-	1	1.26544e+07	1.3412e+07	1.36816e+07	1.2188e+07	1.40139e+07	1.40049e+07	1.20212e+07	1.25244e+07	1.31784e+07	1.25308e+07	1.21178e+07	1.35059e+07	1.34863e+07	1.15162e+07	1.2226e+07	-	-
Lmfn000604	UPLC-MS/MS	331.07	169.01	332.074	C13H16O10	[M-H]-	6-O-Galloyl-β-D-glucose*	Phenolic acids	Phenolic acids	13186-19-1	1	1.60458e+07	1.3035e+07	1.64699e+07	1.6739e+07	1.65042e+07	1.66895e+07	1.64359e+07	1.33051e+07	1.69018e+07	1.57093e+07	1.13056e+07	1.52212e+07	1.39747e+07	1.6198e+07	1.2015e+07	-	-
Lmsn001014	UPLC-MS/MS	331.067	169.014	332.074	C13H16O10	[M-H]-	1-O-Galloyl-β-D-glucose*	Phenolic acids	Phenolic acids	58511-73-2	1	1.60458e+07	1.3035e+07	1.64699e+07	1.6739e+07	1.65042e+07	1.66895e+07	1.64359e+07	1.33051e+07	1.69018e+07	1.57093e+07	1.13056e+07	1.52212e+07	1.39747e+07	1.6198e+07	1.2015e+07	C01158	ko00999
Zmhn001703	UPLC-MS/MS	331.07	169.02	332.074	C13H16O10	[M-H]-	5-O-Galloyl-D-hamamelose*	Phenolic acids	Phenolic acids	-	1	1.67666e+07	1.6181e+07	1.67903e+07	1.64575e+07	1.67552e+07	1.71041e+07	1.71414e+07	1.65313e+07	1.74297e+07	1.58308e+07	1.51456e+07	1.59724e+07	1.48452e+07	1.47472e+07	1.55541e+07	-	-
Lcyp000107	UPLC-MS/MS	333.08	171.03	332.074	C13H16O10	[M+H]+	Stellarin	Phenolic acids	Phenolic acids	-	2	50513.5	98338.7	107958	96938.6	110629	104647	136804	131672	161568	106355	105550	117602	91564.1	95333.3	126736	-	-
Wayn001856	UPLC-MS/MS	379.03	241	380.041	C13H16O11S	[M-H]-	4-Hydroxybenzoic acid 4-(6-O-sulfo)glucopyranoside	Phenolic acids	Phenolic acids	-	1	280646	360710	418220	373918	351282	480363	378778	446549	439983	442589	546340	477598	379285	407555	434603	-	-
CYn001756	UPLC-MS/MS	395.028	153.018	396.036	C13H16O12S	[M-H]-	4-(3-O-Sulfo-Beta-D-Glucopyranosyloxy)-3-Hydroxybenzoic Acid	Phenolic acids	Phenolic acids	-	3	2.01049e+06	2.63621e+06	496243	2.56203e+06	2.66933e+06	2.81944e+06	2.89236e+06	854208	3.02186e+06	2.78453e+06	2.8526e+06	3.18258e+06	2.73917e+06	2.83771e+06	2.42698e+06	-	-
Ladn001231	UPLC-MS/MS	411.02	241	412.031	C13H16O13S	[M-H]-	3,5-dihydroxy-4-{[(2s,3r,4s,5s,6r)-3,4,5-trihydroxy-6-[(sulfooxy)methyl]oxan-2-yl]oxy}benzoic acid*	Phenolic acids	Phenolic acids	-	1	2.56211e+07	2.35878e+07	2.76652e+07	2.55864e+07	2.307e+07	2.42485e+07	2.44079e+07	2.58802e+07	2.18139e+07	2.43968e+07	2.57178e+07	2.7107e+07	1.81392e+07	2.87638e+07	2.60653e+07	-	-
Labn001995	UPLC-MS/MS	411.02	241.01	412.031	C13H16O13S	[M-H]-	3,5-dihydroxy-4-[(2S,3R,4S,5S,6R)-3,4,5-trihydroxy-6-(sulfooxymethyl)oxan-2-yl]oxybenzoic acid*	Phenolic acids	Phenolic acids	-	1	2.77659e+07	2.27455e+07	1.86574e+07	2.51982e+07	2.10135e+07	2.41303e+07	2.18564e+07	2.23145e+07	1.24802e+07	2.27186e+07	2.27448e+07	2.40236e+07	1.82085e+07	2.0922e+07	1.92146e+07	-	-
pmp000086	UPLC-MS/MS	269.1	177.05	268.095	C13H16O6	[M+H]+	1-Feruloyl-sn-glycerol	Phenolic acids	Phenolic acids	-	3	5572.46	19609.8	11198	18189.4	15405.6	17662.1	52168.1	13995.4	28066.6	52424.2	11219.3	25002.5	5005	6670	12551	-	-
Zmhn001926	UPLC-MS/MS	299.08	137.02	300.084	C13H16O8	[M-H]-	1-O-Salicyloyl-β-D-glucose*	Phenolic acids	Phenolic acids	60517-74-0	3	318761	319387	372808	196667	265567	275871	228361	197157	151940	151937	181569	194069	191076	237672	229332	-	-
pmb3142	UPLC-MS/MS	299.08	137.02	300.084	C13H16O8	[M-H]-	Salicylic acid-2-O-glucoside	Phenolic acids	Phenolic acids	10366-91-3	3	23358.1	93757.2	28011.1	81340.5	106223	23861.3	29263.1	100379	107443	81338.9	80932.4	101138	104820	86040.6	80201.6	-	-
Hmtn001302	UPLC-MS/MS	299.078	137.024	300.084	C13H16O8	[M-H]-	Glucosyloxybenzoic acid*	Phenolic acids	Phenolic acids	-	3	318761	319387	372808	196667	265567	275871	228361	197157	151940	151937	181569	194069	191076	237672	229332	-	-
pmb2871	UPLC-MS/MS	315.07	153.02	316.079	C13H16O9	[M-H]-	1-O-Gentisoyl-β-D-glucoside*	Phenolic acids	Phenolic acids	23445-11-6	1	2.00455e+06	1.96146e+06	4.16607e+06	3.54546e+06	1.84921e+06	1.82882e+06	1.72401e+06	1.52689e+06	3.08064e+06	1.42887e+06	1.30738e+06	1.54057e+06	3.02159e+06	3.37562e+06	1.62413e+06	-	-
pmn001367	UPLC-MS/MS	315.07	153.02	316.079	C13H16O9	[M-H]-	Protocatechuic acid-4-O-glucoside*	Phenolic acids	Phenolic acids	-	1	2.00455e+06	1.96146e+06	4.16607e+06	3.54546e+06	1.84921e+06	1.82882e+06	1.72401e+06	1.52689e+06	3.08064e+06	1.42887e+06	1.30738e+06	1.54057e+06	3.02159e+06	3.37562e+06	1.62413e+06	-	-
Rahp002335	UPLC-MS/MS	317.09	153.02	316.079	C13H16O9	[M+H]+	Ginnalin C (2-O-Galloyl-1,5-Anhydro-D-Glucitol)*	Tannins	Tannin	-	2	23354.3	34897.3	35320	22311.9	28340	18340	17738.9	18863.4	32632.1	8624.75	8087.39	24637	25986.8	21349.4	25986.8	-	-
Rahp002201	UPLC-MS/MS	317.09	153.02	316.079	C13H16O9	[M+H]+	Maplexin B (4-O-Galloyl-1,5-Anhydro-D-Glucitol)*	Tannins	Tannin	-	2	20005	23279.3	32766.2	35876.4	25322.8	34646.6	38571.6	15230.2	30751.5	23076.1	16978.1	24697	28456	23850.1	23002.6	-	-
CYp003670	UPLC-MS/MS	219.148	131.05	218.142	C13H18N2O	[M+H]+	N-trans-Cinnamoylputrescine*	Alkaloids	Phenolamine	-	2	2.43402e+06	2.60638e+06	2.4661e+06	2.3719e+06	2.84495e+06	2.19832e+06	2.02577e+06	2.43154e+06	2.38394e+06	2.1814e+06	1.8433e+06	2.1798e+06	2.60085e+06	2.49664e+06	2.50057e+06	-	-
Lahp003147	UPLC-MS/MS	219.15	131.05	218.142	C13H18N2O	[M+H]+	N,N-cinnamoylbutanediamine*	Alkaloids	Phenolamine	-	2	2.43402e+06	2.60638e+06	2.4661e+06	2.3719e+06	2.84495e+06	2.19832e+06	2.02577e+06	2.43154e+06	2.38394e+06	2.1814e+06	1.8433e+06	2.1798e+06	2.60085e+06	2.49664e+06	2.50057e+06	-	-
Wahp002483	UPLC-MS/MS	219.15	131.05	218.143	C13H18N2O	[M+H]+	N-Cis-Cinnamoylputrescine	Alkaloids	Phenolamine	-	3	158116	181503	181247	133245	176937	139662	151299	165873	133257	141415	145135	186093	155916	168768	117828	-	-
Qagp003587	UPLC-MS/MS	219.15	131.05	218.142	C13H18N2O	[M+H]+	N-Monocinnamoylputrescine*	Alkaloids	Phenolamine	-	2	0	0	0	0	0	0	2.31017e+06	1.72223e+06	2.59852e+06	1.54135e+06	2.48583e+06	2.76465e+06	1.77858e+06	2.67023e+06	2.54397e+06	-	-
Wahp002067	UPLC-MS/MS	235.15	147.05	234.137	C13H18N2O2	[M+H]+	p-Coumaroylputrescine	Alkaloids	Phenolamine	34136-53-3	3	66599.9	69340.2	54955.3	36749.9	36851.8	46648.1	59597.6	38055.2	45594.7	43945.3	27399.2	28790.8	46455.9	44581.4	43871.3	C18326	ko00330,ko01100
MWS201442	UPLC-MS/MS	267.13	120.08	266.127	C13H18N2O4	[M+H]+	Phe-Thr	Amino acids and derivatives	Amino acids and derivatives	51352-44-4	1	269578	256856	276989	345460	322660	308130	372299	364410	335808	449004	475250	393301	277614	336041	337544	-	-
mws1297	UPLC-MS/MS	269.1	101.02	270.11	C13H18O6	[M-H]-	Benzyl glucoside	Phenolic acids	Phenolic acids	4304-12-5	1	30005	13340	41670	5295.9	24338.2	15005	28340	8340	28340	13340	13759.3	15005	16670.1	18340	18340	-	-
MWSslk035	UPLC-MS/MS	285.099	123.045	286.105	C13H18O7	[M-H]-	Orcinol glucoside	Phenolic acids	Phenolic acids	21082-33-7	3	13262	30974.8	28340	21213.2	15818.7	13940.6	25485.7	13260.6	36265.8	24160.5	17996.5	17680.8	20552.9	25468.3	16721.6	-	-
pmn001511	UPLC-MS/MS	285.1	123.05	286.105	C13H18O7	[M-H]-	3-Hydroxy-5-Methylphenol-1-O-Glucoside	Phenolic acids	Phenolic acids	-	3	13262	30974.8	28340	21213.2	15818.7	13940.6	25485.7	13260.6	36265.8	24160.5	17996.5	17680.8	20552.9	25468.3	16721.6	-	-
Zbdn001947	UPLC-MS/MS	301.09	123.01	302.1	C13H18O8	[M-H]-	Isotachioside*	Phenolic acids	Phenolic acids	31427-08-4	2	538340	1.38093e+06	1.29738e+06	1.08715e+06	1.09074e+06	1.05953e+06	910093	953194	968993	857234	919491	951702	1.04755e+06	1.09443e+06	1.06019e+06	-	-
Hmqn000843	UPLC-MS/MS	301.09	123.01	302.1	C13H18O8	[M-H]-	Tachioside*	Phenolic acids	Phenolic acids	109194-60-7	2	1.36796e+06	1.44254e+06	1.34907e+06	1.07978e+06	1.19133e+06	292013	986334	1.14383e+06	1.04641e+06	909567	1.02156e+06	932739	1.05019e+06	1.20593e+06	1.05598e+06	-	-
Hmsn002598	UPLC-MS/MS	301.09	139.04	302.1	C13H18O8	[M-H]-	Salirepin	Phenolic acids	Phenolic acids	26652-12-0	3	65005	38557.7	58259.3	37709.2	70005	26509.3	45409.3	49696.1	35129.3	24897.7	81670	61670	61670	31703.5	61670	-	-
Zmhn000892	UPLC-MS/MS	301.09	139.05	302.1	C13H18O8	[M-H]-	4-O-Glucosyl-3,4-dihydroxybenzyl alcohol	Phenolic acids	Phenolic acids	-	2	126564	153676	120178	111683	97591.4	119108	124434	111484	91993.2	99446.9	104283	112452	94657.9	91124.9	111673	-	-
Yshj000013	UPLC-MS/MS	319.102	125.022	318.095	C13H18O9	[M+H]+	4,6-dimethoxy-2-methoxyphenyl-1-O-beta-D-glucopyranoside	Phenolic acids	Phenolic acids	-	3	37519.6	56234.1	50800.2	38226.8	34121.4	23520.9	39228	41488.3	22203.9	29887.6	38485.4	17802.2	34546	26275.4	20516.2	-	-
Cmyp009787	UPLC-MS/MS	193.16	109.06	192.151	C13H20O	[M+H]+	Damascenone*	Others	Ketone compounds	23726-91-2	3	24426.4	23999.6	27225.4	19466	28877.2	25666.6	28687.5	31418	34601.9	40579.6	39830.2	38067.7	33348.3	26971.5	28361.1	-	-
Lhcp090203	UPLC-MS/MS	193.16	109.07	192.151	C13H20O	[M+H]+	α-Ionone*	Terpenoids	Monoterpenoids	127-41-3	3	17017.6	13344.7	15349.1	18369.2	17017.6	16614.9	20831.3	22953	19462.4	22735.3	24315.7	26528	20103.1	21068.2	18749.3	C12286	-
Lhcp090204	UPLC-MS/MS	193.16	109.07	192.151	C13H20O	[M+H]+	β-Ionone*	Terpenoids	Monoterpenoids	79-77-6	3	18644.2	13098.5	14261.3	16219.2	11078.4	9787.2	17889.8	19469.5	11242	25586.3	14970.7	23639.6	19304.9	17049.7	16802.6	C12287	-
pme0220	UPLC-MS/MS	225.15	151.11	224.141	C13H20O3	[M+H]+	Methyl jasmonate	Organic acids	Organic acids	1211-29-6	3	34272.3	46161.2	40892.3	54159	33829.3	49091.9	30518.5	40171.2	32984.3	37707.4	37824.1	43207.8	55153.9	43170.1	35415.5	C11512	ko00592,ko01110
CYp008016	UPLC-MS/MS	228.196	95.0855	210.162	C13H22O2	[M+NH4]+	2,5,8-trimethyldeca-2,4,7-triene-1,10-diol	Others	Others	-	3	994596	927349	878363	1.35959e+06	913513	933830	880298	994248	914731	954320	920560	896791	1.02517e+06	978172	950959	-	-
Lmqp003432	UPLC-MS/MS	227.16	121.1	226.157	C13H22O3	[M+H]+	6,9-Dihydroxy-7-megastigmen-3-one	Terpenoids	Sesquiterpenoids	-	2	201670	196801	196455	318340	178340	320916	145304	138340	185005	146670	73699.7	163623	167748	170005	220005	-	-
pmb0128	UPLC-MS/MS	213.18	81.07	212.178	C13H24O2	[M+H]+	δ-Tridecalactone	Others	Lactones	7370-92-5	3	31670	57585.9	36031.5	83340	52805.8	35151.1	52145.2	43936.8	50378.3	63340	47453.3	62549.2	58549.1	48331.1	64592.1	-	-
MWS5231	UPLC-MS/MS	243.16	181.16	244.167	C13H24O4	[M-H]-	Tridecanedioic acid	Lipids	Free fatty acids	505-52-2	3	64229	56503.7	54842.5	57430.6	69017.3	47978.2	67347.2	57916.5	65399.7	68225.9	57538.4	63319.1	61263	62279.6	59340.7	-	-
mws2120	UPLC-MS/MS	291.01	247.02	292.022	C13H8O8	[M-H]-	Brevifolin carboxylic acid	Phenolic acids	Phenolic acids	18490-95-4	1	1.90799e+06	1.79915e+06	1.83683e+06	3.31613e+06	4.31528e+06	3.49312e+06	5.49138e+06	4.40989e+06	5.67365e+06	5.14957e+06	6.8348e+06	6119735	3.33443e+06	3.57557e+06	3.97747e+06	-	-
Wasn003641	UPLC-MS/MS	291.01	247.03	292.021	C13H8O8	[M-H]-	Phyllanthusiin E	Others	Others	-	2	305005	535005	513882	1673340	2330005	2696225	5238550	2907105	3295445	2.54653e+06	3861065	3634875	2141670	2610595	1800005	-	-
Lmyn003835	UPLC-MS/MS	289.04	137.02	290.043	C14H10O7	[M-H]-	4-(3,4,5-Trihydroxybenzoxy)benzoic acid	Phenolic acids	Phenolic acids	-	2	3.38176e+06	4663590	3688370	3023830	1.44754e+06	1.45963e+06	972997	2.12631e+06	1.23474e+06	3023830	1.40316e+06	950284	1.28767e+06	1.95111e+06	1.67693e+06	-	-
Hmdn001963	UPLC-MS/MS	305.03	273	306.038	C14H10O8	[M-H]-	Methyl Brevifolincarboxylate	Phenolic acids	Phenolic acids	154702-76-8	3	10005	7055.05	12900.2	19213.2	12174.7	12174.7	21606.8	16420.9	11779.6	29305.9	31651	30480.2	25899.6	11732.7	28250.6	-	-
pmn001513	UPLC-MS/MS	321.03	125.02	322.033	C14H10O9	[M-H]-	Digallic Acid	Phenolic acids	Phenolic acids	536-08-3	2	7.73552e+06	7.32296e+06	8.33064e+06	1298340	4.62615e+06	6.35511e+06	3.93614e+06	2.43917e+06	3.97791e+06	1.75781e+06	2.63837e+06	2.26367e+06	3.4576e+06	3.83826e+06	4.59689e+06	C01572	-
mws0021	UPLC-MS/MS	227.07	185.06	228.079	C14H12O3	[M-H]-	Resveratrol	Others	Stilbene	501-36-0	3	18340	8376.46	35005	19970.9	16670	18340	14795.2	38340	28340	24410.2	43340	16044.1	16044.1	18116.5	13952.8	C03582	ko00945,ko01110
mws2103	UPLC-MS/MS	243.07	159.05	244.074	C14H12O4	[M-H]-	Piceatannol	Others	Stilbene	10083-24-6	3	5005	4256.5	3340	6503.65	5196.48	3073.75	3192.87	5422.4	5316.6	11670	3293.85	6670	8177.27	4463.24	3340	C05901	ko00945
Zmhn002084	UPLC-MS/MS	307.03	227.07	308.036	C14H12O6S	[M-H]-	Resveratrol-3-O-sulfate	Others	Stilbene	-	3	577553	605888	703231	640428	758227	662116	711301	717805	556099	693772	722575	638274	522132	557196	673911	-	-
Zbqn004682	UPLC-MS/MS	289.08	203.08	290.09	C14H14N2O5	[M-H]-	N-(malonyl)tryptophan	Amino acids and derivatives	Amino acids and derivatives	-	2	2373340	1840005	2096670	1930005	2098340	2106670	1573340	1.167e+06	1.17166e+06	1.1261e+06	1.17382e+06	1.13077e+06	2063340	2060005	1923340	-	-
Wcfp004977	UPLC-MS/MS	291.1	245.09	290.09	C14H14N2O5	[M+H]+	Malonyltryptophan	Amino acids and derivatives	Amino acids and derivatives	-	1	365044	307489	298677	245056	283483	251767	436564	240077	281145	231884	254723	525719	331898	268925	259587	-	-
Lmsp102510	UPLC-MS/MS	247.1	201.09	246.089	C14H14O4	[M+H]+	Torachrysone	Quinones	Naphthol	22649-04-3	2	963225	930890	870944	1821670	899798	860160	825906	1.01946e+06	957007	1.00143e+06	856122	902908	928652	888220	914346	C17672	-
Lmhn003074	UPLC-MS/MS	309.06	193.05	310.069	C14H14O8	[M-H]-	Feruloylmalic acid	Phenolic acids	Phenolic acids	-	3	31670	17758.1	31670	23340	50005	15005	45005	50005	37878.5	41670	61537.7	36670	50005	27225	41670	-	-
pmn001515	UPLC-MS/MS	325.06	93.03	326.064	C14H14O9	[M-H]-	3-Galloylshikimic acid	Phenolic acids	Phenolic acids	110082-91-2	1	35005	20620.2	23919.1	23080.1	28340	26670	10612.8	17589.7	14559.6	20081.6	11625.9	16376.5	12869.7	18197.3	14854.9	-	-
pmn001516	UPLC-MS/MS	325.06	125.02	326.064	C14H14O9	[M-H]-	5-Galloylshikimic acid	Phenolic acids	Phenolic acids	95719-51-0	1	1.34401e+06	1.37468e+06	1.56006e+06	1.16283e+06	1.09756e+06	1.14224e+06	1.05169e+06	941175	936897	867092	805766	852225	829880	936185	1.016e+06	-	-
MWStz211	UPLC-MS/MS	261.12	120.08	260.116	C14H16N2O3	[M+H]+	Cyclo(L-Phe-trans-4-hydroxy-L-Pro)	Amino acids and derivatives	Amino acids and derivatives	118477-06-8	3	1670	6719.81	5719.42	10005	8408.4	6670	4242.69	6670	7062.43	6670	5005	5370.72	5005	3340	7005.6	-	-
Lmrj002793	UPLC-MS/MS	277.12	120.08	276.111	C14H16N2O4	[M+H]+	Cyclo(Phe-Glu)	Amino acids and derivatives	Amino acids and derivatives	-	3	5062.77	16205.2	16230.2	11670	17451.8	22938.1	11670	16431.3	9974.05	10005	23728.3	10005	20463.6	10005	26736.3	-	-
CYp001633	UPLC-MS/MS	345.082	153.019	344.074	C14H16O10	[M+H]+	5-Galloylquinic acid	Phenolic acids	Phenolic acids	53584-43-3	3	7.41002e+07	1.5302e+08	7.67864e+07	142128297	2.60955e+08	8.82937e+07	122718644	2.35567e+08	121866476	2.14897e+08	2.24437e+08	2.29054e+08	1.1349e+08	7.45419e+07	1.22591e+08	-	-
Lmwp102713	UPLC-MS/MS	265.107	173.059	264.1	C14H16O5	[M+H]+	(S)-Peucedanol	Lignans and Coumarins	Coumarins	-	3	2.23431e+06	2.0692e+06	2.11058e+06	2.36337e+06	2.11991e+06	1.46344e+06	1.89573e+06	2.08678e+06	2.87985e+06	2.48191e+06	2.27787e+06	2.09962e+06	2.32837e+06	2.13544e+06	1.96597e+06	-	-
Lmsn002887	UPLC-MS/MS	311.08	163.04	312.084	C14H16O8	[M-H]-	1-O-Caffeoyl-β-D-xylose	Phenolic acids	Phenolic acids	-	1	942460	1035005	1210005	870005	1040005	1065005	971670	1030005	1241670	1335005	1015005	1330005	892668	1280005	1066670	-	-
MWS201381	UPLC-MS/MS	292.13	188.071	291.122	C14H17N3O4	[M+H]+	Ser-Trp	Amino acids and derivatives	Amino acids and derivatives	94421-70-2	3	76663.6	87392.2	79352.4	97180.6	53498	73418.1	72357.2	108642	79596.6	74000.7	63287.1	74269.6	74815.4	70541	92117.8	-	-
pme3337	UPLC-MS/MS	384.12	252.07	383.108	C14H17N5O8	[M+H]+	Succinyladenosine	Nucleotides and derivatives	Nucleotides and derivatives	4542-23-8	1	1.75369e+06	1.65132e+06	1.73885e+06	1.22055e+06	1.35486e+06	1.76727e+06	1.9901e+06	1.61757e+06	1.55754e+06	1.56457e+06	1.50319e+06	1.48849e+06	1.77714e+06	1.33694e+06	1.51613e+06	-	-
MWS20160	UPLC-MS/MS	296.11	85.03	295.106	C14H17NO6	[M+H]+	Prunasin	Alkaloids	Alkaloids	99-18-3	2	178340	156670	184376	118156	71588.5	106578	221670	98176.7	112169	116865	56582.2	184091	113613	117797	121655	C00844	ko00460,ko01100,ko01110
Lmap001823	UPLC-MS/MS	312.11	132.04	311.101	C14H17NO7	[M+H]+	Dhurrin	Alkaloids	Phenolamine	499-20-7	2	3.28509e+06	3.26696e+06	3.00796e+06	2.37181e+06	3.27085e+06	2.46051e+06	3.36386e+06	2.95506e+06	2.95223e+06	2.55363e+06	2.32069e+06	2.69186e+06	3.10128e+06	2.85635e+06	2.76359e+06	C05143	ko00460,ko01100,ko01110
Hmtn001358	UPLC-MS/MS	310.09	148.04	311.101	C14H17NO7	[M-H]-	2-(D-Glucosyloxy)-4-hydroxybenzeneacetonitrile	Alkaloids	Phenolamine	-	3	48707.4	31593.4	46670	26095.2	26993.1	44358.2	51670	35987.2	37414.3	23393.3	48726.1	26964	31313.2	32194.3	31325.2	-	-
Lmtp001399	UPLC-MS/MS	312.11	150.05	311.101	C14H17NO7	[M+H]+	5,6-Dihydroxyindole-5-O-β-glucoside	Alkaloids	Plumerane	-	3	47681.9	43779.6	24398.1	60005	23340	70005	73340	78786.5	31142.8	36005.9	24396.5	86670	32114.8	65244.4	35005	-	-
Lmhp001732	UPLC-MS/MS	263.14	70.06	262.132	C14H18N2O3	[M+H]+	L-Prolyl-L-Phenylalanine	Amino acids and derivatives	Amino acids and derivatives	13589-02-1	2	108708	77351.5	98523.1	108490	78967	119690	104070	93218.9	85859.9	95710.9	95710.9	105697	95247.8	93256.9	68882.4	-	-
MWS201483	UPLC-MS/MS	279.13	120.08	278.127	C14H18N2O4	[M+H]+	Phe-Hyp	Amino acids and derivatives	Amino acids and derivatives	90965-82-5	2	255098	268513	238250	228970	231551	281039	278709	277589	275293	232001	234542	246709	342785	226116	315451	-	-
Zmmp002946	UPLC-MS/MS	295.13	120.08	294.122	C14H18N2O5	[M+H]+	(3-(carboxyamino)-2-methylpropanoyl)phenylalanine	Amino acids and derivatives	Amino acids and derivatives	-	1	703133	641162	672972	734712	788005	596825	1296670	796193	722704	721333	657094	1361670	748646	723811	696640	-	-
MWS201465	UPLC-MS/MS	295.13	120.08	294.122	C14H18N2O5	[M+H]+	Glu-Phe	Amino acids and derivatives	Amino acids and derivatives	20556-22-3	3	3.34667e+06	3.36045e+06	3.16298e+06	4.89975e+06	4.71891e+06	4.6374e+06	6.4921e+06	5.29505e+06	6.08588e+06	7.12839e+06	6.80087e+06	6.41217e+06	5.28631e+06	5.28625e+06	5.22517e+06	-	-
Wccp002543	UPLC-MS/MS	295.13	120.08	294.122	C14H18N2O5	[M+H]+	γ-Glutamylphenylalanine	Amino acids and derivatives	Amino acids and derivatives	7432-24-8	1	6.30927e+06	6.48405e+06	7.12468e+06	7.78205e+06	9.72768e+06	9.46413e+06	1.24055e+07	1.06616e+07	1.20248e+07	1.42305e+07	1.42393e+07	1.42029e+07	1.03046e+07	9.43838e+06	1.03065e+07	-	-
Zmdp001857	UPLC-MS/MS	311.12	165.05	310.116	C14H18N2O6	[M+H]+	γ-Glutamyltyrosine	Amino acids and derivatives	Amino acids and derivatives	7432-23-7	3	82257.7	71744.3	81020.3	84739.8	88926	78527.3	88947.4	60613.1	61898.4	76692.1	77318.2	69687.8	61857.2	70997.4	79793.3	-	-
Lmtn000940	UPLC-MS/MS	345.08	139.04	346.09	C14H18O10	[M-H]-	1-O-(3,4-Dihydroxy-5-methoxy-benzoyl)-glucoside	Phenolic acids	Phenolic acids	-	3	100696	87123.1	82736.3	83869.1	89153.8	80702.7	76348.3	100333	115619	117720	85203.7	115213	93722.2	72477.9	116134	-	-
pmp000261	UPLC-MS/MS	347.1	153.02	346.09	C14H18O10	[M+H]+	Methyl 6-O-galloyl-glucoside	Phenolic acids	Phenolic acids	-	2	132498	229405	192670	165024	192891	88698.9	102926	84094.6	129074	48464.3	75150.6	77223.2	147470	180646	111259	-	-
Lmqp001457	UPLC-MS/MS	347.1	153.02	346.09	C14H18O10	[M+H]+	Methyl gallate-4-O-β-D-glucoside	Phenolic acids	Phenolic acids	-	2	5.72271e+06	6.36885e+06	6.47649e+06	5.4742e+06	6.05493e+06	6.2405e+06	5.17197e+06	4.79146e+06	5.61482e+06	4.53343e+06	4.36549e+06	4.84559e+06	5.01252e+06	5.48535e+06	5.35262e+06	-	-
Wmyn000216	UPLC-MS/MS	345.082	169.014	346.09	C14H18O10	[M-H]-	methyl 6-O-galloyl-β-D-gluco-pyranosid	Phenolic acids	Phenolic acids	-	3	297213	244722	308817	526625	271471	204452	243140	189916	219393	180803	295703	126663	236319	239513	189918	-	-
CYn002305	UPLC-MS/MS	345.083	183.03	346.09	C14H18O10	[M-H]-	Methyl 3-O-Beta-Glucopyranosyl-Gallate	Phenolic acids	Phenolic acids	-	3	15005	21267.1	10005	16381	19495.4	20972.7	6670	19679.7	11818.8	26077.2	11182.2	14103.3	18252.1	12478.5	27394.1	-	-
CYn002543	UPLC-MS/MS	425.039	241.003	426.047	C14H18O13S	[M-H]-	Methylgallic Acid 3-(6''-Sulfate)Glucoside	Phenolic acids	Phenolic acids	-	3	203404	126581	109293	161022	178569	196506	107136	215124	179976	171128	116792	297361	166595	197704	127080	-	-
Lmmn002179	UPLC-MS/MS	313.09	107.05	314.1	C14H18O8	[M-H]-	Methylsalicylate-2-O-glucoside	Phenolic acids	Phenolic acids	10019-60-0	3	27136.6	18682.9	28444.2	15658.5	29976.5	26670	23481.9	12157.3	25540.5	20779.2	17226	21551.4	25054.9	29747.5	29747.5	-	-
Ymjm000116	UPLC-MS/MS	313.09	151.04	314.1	C14H18O8	[M-H]-	6-O-Acetylarbutin	Phenolic acids	Phenolic acids	10338-88-2	2	25251.2	19103.5	58484.4	45005	15825.5	44441.7	32091.6	35180	33340	40005	36790	28358.1	30529.2	38237.2	42266.7	-	-
MWSprf147	UPLC-MS/MS	315.11	153.16	314.1	C14H18O8	[M+H]+	Glucovanillin	Phenolic acids	Phenolic acids	494-08-6	2	885105	755226	1.00349e+06	1.00725e+06	638822	803408	1.15957e+06	922628	808180	584978	710295	562618	737917	825463	762040	C19808	-
Lmgp002452	UPLC-MS/MS	331.1	132.04	330.095	C14H18O9	[M+H]+	2-Glucosyloxy-(4-hydroxyphenyl)acetic acid (Dhurrin acid)	Phenolic acids	Phenolic acids	-	2	40440.6	44041.9	28761	45871.4	26048.3	35056.1	54703.8	35977.8	27865.9	36854.3	27873.5	26096.6	30561.9	41340.9	53928.1	-	-
Lmtn002565	UPLC-MS/MS	329.11	167.03	330.095	C14H18O9	[M-H]-	1-O-Vanilloyl-D-Glucose	Phenolic acids	Phenolic acids	-	2	1318340	1005005	898340	863340	1306670	1265005	1476670	1100005	1098340	535005	1185005	1245005	1550005	1591670	1381670	C20470	-
Wcgn003981	UPLC-MS/MS	329.09	167.03	330.095	C14H18O9	[M-H]-	Woodorien	Others	Saccharides	155112-92-8	1	147529	176313	200005	106084	140313	122343	94756.9	73340	58340	115005	85005	100769	51670	60005	60005	-	-
Lmmn003663	UPLC-MS/MS	329.09	167.04	330.095	C14H18O9	[M-H]-	5-Glucosyloxy-2-Hydroxybenzoic acid methyl ester	Phenolic acids	Phenolic acids	-	3	771670	289581	259705	267984	770005	485005	765005	448340	661670	1011670	603340	683340	825005	648340	620005	-	-
Zmhn001883	UPLC-MS/MS	329.09	169.05	330.095	C14H18O9	[M-H]-	Vanillic acid-4-O-glucoside	Phenolic acids	Phenolic acids	32142-31-7	2	6146100	2.91747e+06	1.65396e+06	1.9553e+06	2.08958e+06	4234860	1.64685e+06	1.82693e+06	993678	1.17684e+06	1.14526e+06	1651670	1.27178e+06	2550005	2.55598e+06	-	-
Lmmp003087	UPLC-MS/MS	331.1	169.05	330.095	C14H18O9	[M+H]+	Mudanoside A	Phenolic acids	Phenolic acids	-	3	178940	120706	132128	185005	96587.4	278340	161670	88456.1	92491.4	176670	73182.1	186670	121708	114853	106756	-	-
MWSslk177	UPLC-MS/MS	330.12	168.07	329.111	C14H19NO8	[M+H]+	Lithospermoside	Alkaloids	Alkaloids	63492-69-3	2	30149.4	27886.6	22966.6	28933	37354.7	26323.4	26915.1	42100.4	34446.6	38525.9	31093.6	36049.9	18570	28428.5	30553.5	C17771	-
Lmhp002772	UPLC-MS/MS	249.16	147.04	248.153	C14H20N2O2	[M+H]+	p-Coumaroylcadaverine	Alkaloids	Phenolamine	-	3	8666.38	7467.46	6670	7309.3	14927.5	12492.9	5005	6670	11070.6	15005	1670	16131.2	13340	9951.64	6288.39	-	-
Lmhp002001	UPLC-MS/MS	265.15	72.08	264.147	C14H20N2O3	[M+H]+	L-Valyl-L-Phenylalanine	Amino acids and derivatives	Amino acids and derivatives	3918-92-1	2	351691	369284	293840	430763	441655	396734	460644	368186	331302	466793	508459	494562	283739	374854	387842	-	-
Lmlp003161	UPLC-MS/MS	265.15	177.06	264.147	C14H20N2O3	[M+H]+	N-Feruloylputrescine	Alkaloids	Phenolamine	501-13-3	3	298133	171218	196328	152212	177325	154167	177199	177973	193306	207764	186477	232153	235755	208394	229892	C10497	ko00330,ko01100
Lmhp002501	UPLC-MS/MS	281.15	177.05	280.142	C14H20N2O4	[M+H]+	N-Feruloylhydroxyputrescine	Alkaloids	Phenolamine	-	3	24991.6	33049.6	32571	14235.9	32277.8	29866.1	28359	40913.7	24135.5	24806.8	29172.7	27589	22361.3	22033.8	42684	-	-
CYp003418	UPLC-MS/MS	261.172	131.05	260.164	C14H20N4O	[M+H]+	N-cis-Cinnamoylagmatine	Alkaloids	Phenolamine	-	3	1.0615e+06	910670	1.32736e+06	823184	820128	863283	795706	1.03246e+06	984510	831444	1.22257e+06	830582	1.10696e+06	1.14332e+06	854522	-	-
CYp004001	UPLC-MS/MS	261.172	131.05	260.164	C14H20N4O	[M+H]+	N-trans-Cinnamoylagmatine	Alkaloids	Phenolamine	-	3	4.27838e+06	4.38132e+06	4.09933e+06	3.21445e+06	4.55838e+06	4.77384e+06	3.20809e+06	3.30949e+06	4.12593e+06	3.82973e+06	4.67117e+06	4.27296e+06	4.40277e+06	3.95272e+06	3.99422e+06	-	-
pmb0508	UPLC-MS/MS	277.17	147.04	276.159	C14H20N4O2	[M+H]+	p-Coumaroylagmatine	Alkaloids	Phenolamine	7295-86-5	2	62401.3	55917.9	68072.9	72389.9	64448.9	67263.3	37172	58615.3	61589.4	65005	52880.5	78765.8	51034.9	51055.9	67260.9	C04498	ko00330,ko01100
pme1286	UPLC-MS/MS	385.13	250	384.122	C14H20N6O5S	[M+H]+	S-(5'-Adenosy)-L-homocysteine	Amino acids and derivatives	Amino acids and derivatives	979-92-0	1	220200	226857	239251	207271	264009	226254	176869	210434	162931	174420	175690	186439	198891	193317	200411	C00021	ko00270,ko01100,ko01230,ko01240
Jmwp003339	UPLC-MS/MS	285.13	123.04	284.126	C14H20O6	[M+H]+	2-Phenylethy-1-O-β-D-glucoside	Phenolic acids	Phenolic acids	18997-54-1	3	3340	7352.98	3175.34	10435	5005	6372.72	1670	4233.78	5312.43	5289.06	10005	3340	3499.99	6370.36	5005	-	-
Ymjm000148	UPLC-MS/MS	299.111	137.024	300.121	C14H20O7	[M-H]-	Salidroside	Phenolic acids	Phenolic acids	10338-51-9	3	351917	408515	368594	240492	211593	239548	214545	158969	167144	175485	147632	178038	237675	250686	232117	C06046	ko00350,ko01100
Zmtn001661	UPLC-MS/MS	315.11	153.02	316.116	C14H20O8	[M-H]-	Vanilloloside	Phenolic acids	Phenolic acids	74950-96-2	2	519165	627093	464155	229119	454409	465607	415021	314063	362732	326628	401990	262213	632779	299617	338985	-	-
pmn001553	UPLC-MS/MS	315.108	153.057	316.116	C14H20O8	[M-H]-	Cimidahurinine*	Phenolic acids	Phenolic acids	142542-89-0	3	2.60512e+06	3.96693e+06	2.02998e+06	2.45172e+06	2.20948e+06	1.24644e+06	1.59468e+06	1.6102e+06	1.466e+06	969520	785162	1.34817e+06	1.06902e+06	1.97325e+06	1.74382e+06	-	-
Hmtn001120	UPLC-MS/MS	315.11	153.06	316.116	C14H20O8	[M-H]-	5-(2-Hydroxyethyl)-2-O-glucosylphenol*	Phenolic acids	Phenolic acids	-	3	2.60512e+06	3.96693e+06	2.02998e+06	2.45172e+06	2.20948e+06	1.24644e+06	1.59468e+06	1.6102e+06	1.466e+06	969520	785162	1.34817e+06	1.06902e+06	1.97325e+06	1.74382e+06	-	-
Zmxn110201	UPLC-MS/MS	331.1	108.02	332.111	C14H20O9	[M-H]-	2,6-Dimethoxy-4-hydroxyphenol-1-O-ß-D-glucopyranoside	Others	Others	-	2	369822	376504	387639	337128	368016	400514	442826	387081	416948	415041	342099	389468	446668	348170	495122	-	-
Jmwn002117	UPLC-MS/MS	331.1	153.02	332.111	C14H20O9	[M-H]-	2-(3,4-dihydroxyphenyl)ethanediol 1-O-β-D-glucopyranoside*	Phenolic acids	Phenolic acids	-	3	172566	200654	245788	190553	194136	229367	270415	207797	238715	281912	179756	228648	148964	229367	217462	-	-
Lmmn001294	UPLC-MS/MS	331.1	153.02	332.111	C14H20O9	[M-H]-	Koaburaside*	Phenolic acids	Phenolic acids	41653-73-0	3	39025	28154.4	30213.7	33361	10986.5	35249	17436.9	25809	27066.4	25471.5	19620.3	28954.4	27689.6	13562.9	30600.3	-	-
Lmmn001552	UPLC-MS/MS	331.1	169.05	332.111	C14H20O9	[M-H]-	Leonuriside A	Phenolic acids	Phenolic acids	121748-12-7	3	494825	397829	440032	540005	468188	851141	415449	439026	309424	357217	388887	341828	343732	497450	531259	-	-
Yshj000011	UPLC-MS/MS	333.119	171.065	332.111	C14H20O9	[M+H]+	2,6-dimethoxy-4-hydroxyphenyl-1-O-beta-D-glucopyranoside	Phenolic acids	Phenolic acids	-	3	256437	239926	264643	153869	204467	190894	149435	100775	146345	126502	92395.3	115196	164812	155236	179469	-	-
Wbsp000037	UPLC-MS/MS	236.16	58.02	235.157	C14H21NO2	[M+H]+	1-[3-(4-methyl-6-oxocyclohex-1-en-1-yl)propyl]pyrrolidin-2-one	Others	Ketone compounds	-	2	163286	194068	140493	182874	228971	185123	135839	171926	142061	144446	140359	91520.1	182129	158543	139631	-	-
pmb0789	UPLC-MS/MS	332.13	152.07	331.127	C14H21NO8	[M+H]+	Pyridoxine-5'-O-glucoside	Others	Vitamin	-	3	133815	91264.1	132890	117889	135083	146939	103921	127907	112745	161836	118932	107684	142219	143200	112337	C03996	-
Zmfn000481	UPLC-MS/MS	535.04	323.03	536.044	C14H22N2O16P2	[M-H]-	Uridine-5'-Diphosphate-D-Xylose	Nucleotides and derivatives	Nucleotides and derivatives	3616-06-6	2	2.26147e+06	1.94618e+06	2.19123e+06	2.10188e+06	2.16948e+06	1.93388e+06	2.23506e+06	2.30766e+06	561021	2.07638e+06	2.3254e+06	2.05551e+06	2.01648e+06	2.22796e+06	2.38493e+06	C00190	ko00520,ko00908,ko01100,ko01250
Lmbn013410	UPLC-MS/MS	205.16	189.127	206.167	C14H22O	[M-H]-	2,4-Di-Tert-Butylphenol*	Phenolic acids	Phenolic acids	96-76-4	1	61738.2	48405.9	48408.7	47581.8	69619.7	61111.9	56644.1	71272.4	67817	58393.2	71885.5	49788.9	69376.1	59001	58368.6	-	-
Lmln010063	UPLC-MS/MS	205.16	189.13	206.167	C14H22O	[M-H]-	2,6-Di-tert-butylphenol*	Phenolic acids	Phenolic acids	128-39-2	1	61738.2	48405.9	48408.7	47581.8	69619.7	61111.9	56644.1	71272.4	67817	58393.2	71885.5	49788.9	69376.1	59001	58368.6	-	-
Lmwp102712	UPLC-MS/MS	225.19	67.06	224.178	C14H24O2	[M+H]+	Goshuyic acid	Lipids	Free fatty acids	39039-37-7	3	25569.8	59914.5	73902.7	48581.8	48856.5	54556.6	32521.2	27074.3	71044	22464.5	25600	3340	78137	41670	33245.6	-	-
MWSmce613	UPLC-MS/MS	489.12	264.04	488.107	C14H26N4O11P2	[M+H]+	Citicoline	Nucleotides and derivatives	Nucleotides and derivatives	987-78-0	3	7932.44	10456.7	8691.35	4742.48	8169.04	9919.82	6670	2090.17	12696.5	11607	7847.37	7318.3	9928	8326.69	9685.14	C00307	ko00564,ko01100
pmb2643	UPLC-MS/MS	225.19	207.18	226.193	C14H26O2	[M-H]-	Myristoleic acid	Lipids	Free fatty acids	544-64-9	3	4317.21	5985.43	5039.4	6878.64	6680.13	7495.26	5220.2	5827.15	5512.73	3760.58	4233.35	5466.67	5605.94	6588.14	5403.32	C08322	-
MWSslk133	UPLC-MS/MS	257.18	195.18	258.183	C14H26O4	[M-H]-	1,14-Tetradecanedioic Acid	Lipids	Free fatty acids	821-38-5	3	36147.6	34831.7	41771.5	39557.6	35847.7	41864.9	37214.7	37824.2	33712.9	40877.3	39584.8	41033.7	40652.2	40043.5	39890	-	-
Wafn003485	UPLC-MS/MS	337.15	179.06	338.158	C14H26O9	[M-H]-	Dihydroxyoctanoic acid glucoside	Others	Saccharides	-	3	105005	116670	170005	115005	118340	94801	86670	166670	103340	128340	78340	81670	71670	84878.3	106670	-	-
Lcsp002417	UPLC-MS/MS	318.2	159.11	317.195	C14H27N3O5	[M+H]+	Ser-Val-Leu	Amino acids and derivatives	Amino acids and derivatives	-	1	154957	155884	131760	391670	237591	281142	476670	338469	319688	402674	353928	301470	295989	248934	274357	-	-
Wcdp004275	UPLC-MS/MS	230.25	57.07	229.241	C14H31NO	[M+H]+	Lauramine oxide	Others	Others	1643-20-5	1	50118.7	52864.9	54293.1	48555.6	58648.6	39750.4	42568.8	55086.2	55178	44085.4	48264.4	54921.1	57984.8	67974.6	56311.1	-	-
Walp006011	UPLC-MS/MS	246.24	88.08	245.236	C14H31NO2	[M+H]+	2-Aminotetradecane-1,4-diol	Lipids	Sphingolipids	-	2	293505	281339	218462	242055	212197	287243	271526	337457	229424	331289	285717	282419	240487	284113	271040	-	-
Walp004906	UPLC-MS/MS	262.24	88.08	261.23	C14H31NO3	[M+H]+	2-Aminotetradecane-1,11,13-triol	Lipids	Sphingolipids	-	1	164944	111492	130852	172681	167266	210678	126746	175359	136262	153798	125566	162114	176071	171830	97248.2	-	-
WaYp005128	UPLC-MS/MS	262.24	200.2	261.23	C14H31NO3	[M+H]+	2-Aminotetradecane-1,5,13-triol	Lipids	Sphingolipids	-	1	528074	572290	424279	536911	679824	712808	430318	661130	452681	486304	422565	437233	673766	688002	341687	-	-
pme2246	UPLC-MS/MS	301	185.02	302.006	C14H6O8	[M-H]-	Ellagic acid	Tannins	Tannin	476-66-4	1	227098	118340	305855	550135	748043	722002	756558	738734	964934	904825	1.08001e+06	1.20363e+06	874259	720800	821273	C10788	-
Wcfn008271	UPLC-MS/MS	239.03	223.02	240.042	C14H8O4	[M-H]-	Danthron; 1,8-Dihydroxyanthraquinone	Quinones	Anthraquinone	117-10-2	2	2.29857e+07	2.27039e+07	2.46302e+07	2.38095e+07	2.49583e+07	2.35063e+07	2.30412e+07	2.32852e+07	2.2726e+07	2.58433e+07	2.35236e+07	2.69185e+07	2.1466e+07	2.15981e+07	2.25174e+07	C10312	-
Lmfn005487	UPLC-MS/MS	380.99	301.04	382	C15H10O10S	[M-H]-	Quercetin-3-O-Sulfonate	Flavonoids	Flavonols	60889-05-6	3	37741.1	15027.7	23316.9	24840	28219.7	17163.3	29327.2	30362.3	27784.3	44148.3	33577	20005	29115.7	35383.5	33236	C00616	ko00944
mws0040	UPLC-MS/MS	255.07	153.02	254.058	C15H10O4	[M+H]+	Chrysin	Flavonoids	Flavones	480-40-0	3	33380.9	40980.1	33855.8	45865.3	39029.2	39665.5	40256.9	42326.4	34499.2	37251.8	36757.9	32758.4	37194.2	36209.2	36885.1	C10028	ko00941
Lmyn006227	UPLC-MS/MS	269.05	151	270.053	C15H10O5	[M-H]-	Galangin (3,5,7-Trihydroxyflavone)	Flavonoids	Flavones	548-83-4	2	72326.8	66752.9	66559.6	65190.7	81750.3	75011.3	95636.7	103007	69483.6	106618	105382	108846	105772	87929.7	84833	C10044	ko00941
MWS20151	UPLC-MS/MS	271.06	153.02	270.053	C15H10O5	[M+H]+	Apigenin; 4',5,7-Trihydroxyflavone	Flavonoids	Flavones	520-36-5	1	27647.9	21341.9	34542.6	51039.1	36402.9	44167.8	36742.7	44654.1	44167.8	54359.8	74258.9	59051.9	42711.8	44202.3	42226.9	C01477	ko00941,ko00943,ko00944,ko01100,ko01110
Zbqn006065	UPLC-MS/MS	285.04	133.03	286.048	C15H10O6	[M-H]-	3,5,7,2'-Tetrahydroxyflavone; Datiscetin	Flavonoids	Flavones	480-15-9	2	79128.5	79752.4	77205.7	93855.4	97266.5	97553.1	113287	97653.8	106405	87537.5	98185.2	107308	88353.6	75400.2	91064.1	C10036	-
Wbtn006721	UPLC-MS/MS	285.04	133.03	286.048	C15H10O6	[M-H]-	6,8-dihydroxy-3-methyl-9-oxoxanthene-1-carboxylic acid	Others	Ketone compounds	-	1	91595.7	52382.7	58198.8	65223.3	97100.9	76239.8	80863.5	82822.8	79530.5	94561	112460	104212	68700.4	84483.6	83477.2	-	-
mws1068	UPLC-MS/MS	285.04	151	286.048	C15H10O6	[M-H]-	Kaempferol (3,5,7,4'-Tetrahydroxyflavone)	Flavonoids	Flavonols	520-18-3	1	658346	654304	624916	513292	659154	594789	556647	558788	619404	554656	560992	620577	537847	501168	600368	C05903	ko00941,ko00944,ko01100,ko01110
pme0088	UPLC-MS/MS	285.04	151	286.048	C15H10O6	[M-H]-	Luteolin (5,7,3',4'-Tetrahydroxyflavone)	Flavonoids	Flavones	491-70-3	2	55400	49366.6	42235.7	51570.3	56513	59238.6	84188.2	72623.9	74261	78998.6	78448.9	103663	71318.3	55959.5	59241.4	C01514	ko00941,ko00944,ko01100,ko01110
Zmxp004471	UPLC-MS/MS	287.06	153.02	286.048	C15H10O6	[M+H]+	Thunberginol B	Lignans and Coumarins	Coumarins	147666-81-7	1	323757	405880	408340	350312	314808	326268	225005	331185	304958	250601	292965	398340	272229	362894	309809	-	-
Wbtn007675	UPLC-MS/MS	285.04	285.04	286.048	C15H10O6	[M-H]-	Calyxanthone	Flavonoids	Other Flavonoids	98973-45-6	3	1.98642e+07	1.95919e+07	1.91547e+07	1.73538e+07	1.83844e+07	1.63094e+07	1.79239e+07	1.74924e+07	2.11276e+07	1.64346e+07	1.74323e+07	1.7317e+07	1.85578e+07	1.83357e+07	1.83904e+07	-	-
pme2954	UPLC-MS/MS	303.05	137.02	302.043	C15H10O7	[M+H]+	Quercetin	Flavonoids	Flavonols	117-39-5	2	459885	389224	558001	266821	373640	283082	269131	350261	439034	421022	310089	366018	363211	449301	384422	C00389	ko00941,ko00944,ko01100,ko01110
Lmbn006032	UPLC-MS/MS	301.04	149.02	302.043	C15H10O7	[M-H]-	Hypolaetin*	Flavonoids	Flavones	27696-41-9	1	2.15342e+06	2.1793e+06	1.96621e+06	1.45725e+06	1.34292e+06	1.27571e+06	1.00653e+06	887762	1.56753e+06	861500	943691	1.10559e+06	1.5189e+06	1.58543e+06	1.13437e+06	C10078	-
Zmpn004713	UPLC-MS/MS	301.04	149.03	302.043	C15H10O7	[M-H]-	Isoetin (5,7,2',4',5'-Pentahydroxyflavone)*	Flavonoids	Flavones	1621-84-7	1	1.66721e+06	1.75425e+06	1.63148e+06	1.22537e+06	1.10248e+06	1.45592e+06	1.05022e+06	825071	987190	653945	802538	838129	1.0239e+06	1.21983e+06	1.1874e+06	C10079	-
Lmqn006260	UPLC-MS/MS	301.04	151	302.043	C15H10O7	[M-H]-	2',3',4',5,7-Pentahydroxyflavone*	Flavonoids	Flavones	-	2	3.09124e+06	2.54787e+06	3.75743e+06	2.34986e+06	2.26132e+06	2.38199e+06	2.62448e+06	2.39904e+06	2.01858e+06	1.65026e+06	1.58868e+06	1.45132e+06	1.61672e+06	2.04815e+06	2.02566e+06	-	-
pme3514	UPLC-MS/MS	301.04	151	302.043	C15H10O7	[M-H]-	Morin*	Flavonoids	Flavonols	480-16-0	2	2.99631e+06	3.96167e+06	3.12927e+06	2.32976e+06	2.35669e+06	2.15354e+06	1.81876e+06	1.90112e+06	1.88812e+06	1.79442e+06	1.8103e+06	1.73933e+06	1.882e+06	1.99705e+06	2.07962e+06	C10105	-
mws0920	UPLC-MS/MS	301.04	151	302.043	C15H10O7	[M-H]-	Tricetin (5,7,3',4',5'-Pentahydroxyflavone)	Flavonoids	Flavones	520-31-0	2	2.31979e+06	2.37348e+06	2.80389e+06	1.35043e+06	1.75839e+06	1.29485e+06	1.23666e+06	1.09951e+06	1.17848e+06	904925	785077	1.09256e+06	1.42945e+06	1.3125e+06	1.456e+06	C10192	ko00941
CYp004478	UPLC-MS/MS	303.051	165.019	302.043	C15H10O7	[M+H]+	4-(2,6-Dihydroxybenzoyl)-3-Formyl-5-Hydroxybenzoic acid	Phenolic acids	Phenolic acids	127448-92-4	3	118600	148971	178209	348340	148340	236670	73171	176670	85005	153340	107433	109144	260005	175005	105005	-	-
mws1326	UPLC-MS/MS	301.04	211.04	302.043	C15H10O7	[M-H]-	Herbacetin	Flavonoids	Flavonols	527-95-7	3	33249.4	31616	36519.4	26166.5	23978.1	23439.4	29434.9	18534.4	46670	38637.6	40005	28263.9	50005	30514.5	46670	C02806	-
Wbtp004753	UPLC-MS/MS	303.05	229.05	302.043	C15H10O7	[M+H]+	1,2,3,7,8-pentahydroxy-6-methylanthracene-9,10-dione	Flavonoids	Other Flavonoids	-	1	428356	352405	545197	486707	332384	369769	700005	363250	580229	347087	379651	933340	527377	428606	490301	-	-
Wbtp004961	UPLC-MS/MS	303.05	229.05	302.043	C15H10O7	[M+H]+	1,2,4,5-tetrahydroxy-7-(hydroxymethyl)anthracene-9,10-dione	Flavonoids	Other Flavonoids	-	2	96903.4	105133	139603	97609	106846	88010.9	111670	77962	99026.3	96714.9	74315.8	205005	99614.5	74073.7	160651	-	-
Zbn006783	UPLC-MS/MS	301.037	245.048	302.045	C15H10O7	[M-H]-	5,6-Dihydroxylucidin	Quinones	Anthraquinone	-	3	89729.3	96191.3	90281.7	71474.5	90865.8	61254.6	73035.4	65551.5	85126.5	8327.93	72694.6	74148.6	75899.5	85519	59102.9	-	-
Hmyp002315	UPLC-MS/MS	303.04	257.04	302.043	C15H10O7	[M+H]+	3,5,7,4'-Tetrahydroxy-Coumaronochromone	Others	Chromone	-	1	76863.3	108257	163814	109692	111119	106569	92722	111160	97801.5	121670	89511.4	305744	120377	139581	97063.7	-	-
Zmpp002571	UPLC-MS/MS	303.05	257.05	302.043	C15H10O7	[M+H]+	Robinetin	Flavonoids	Flavonols	490-31-3	2	164968	170241	231670	183340	155316	127254	96296.2	136023	120005	88641.2	111104	65005	126272	186670	123842	C10177	-
Wbtp005759	UPLC-MS/MS	303.05	303.05	302.043	C15H10O7	[M+H]+	1,2,5,7,8-pentahydroxy-3-methylanthracene-9,10-dione	Flavonoids	Other Flavonoids	-	1	2.60298e+06	2.73824e+06	2.71536e+06	2.4411e+06	2.78337e+06	2.43859e+06	1.89028e+06	1.8922e+06	2.15256e+06	2.09548e+06	2.26451e+06	1.97786e+06	2.06631e+06	2.31607e+06	2.14896e+06	-	-
CYp004031	UPLC-MS/MS	319.045	153.019	318.038	C15H10O8	[M+H]+	4-(2,4,6-Trihydroxybenzoyl)-3-Formyl-5-Hydroxybenzoic acid	Phenolic acids	Phenolic acids	-	3	167601	240595	215770	125767	124903	193865	100605	95987.3	184029	56788.2	82649.1	60317	116768	97427.8	156774	-	-
mws0032	UPLC-MS/MS	319.04	153.02	318.038	C15H10O8	[M+H]+	Myricetin	Flavonoids	Flavonols	529-44-2	1	265005	285005	276670	191670	196670	211670	107412	240005	230005	198340	243340	86351.3	216670	301670	318340	C10107	ko00941,ko00944,ko01110
MWSHY0151	UPLC-MS/MS	319.04	273.04	318.038	C15H10O8	[M+H]+	Quercetagetin; 3,3',4',5,6,7-Hexahydroxyflavone	Flavonoids	Flavonols	90-18-6	3	105005	121670	117241	72962.3	105005	86182.6	65677.6	56358.7	62833.4	57640.6	50758.3	35807.3	49931.3	65579.9	101670	C10122	-
Wbtp005007	UPLC-MS/MS	319.05	319.05	318.038	C15H10O8	[M+H]+	asperthecin	Flavonoids	Other Flavonoids	10089-00-6	1	1.00433e+06	950086	90005	906106	852688	765975	569523	856779	832480	619792	744533	332373	746631	843693	968161	-	-
Lmfn005486	UPLC-MS/MS	365	285.04	366.005	C15H10O9S	[M-H]-	Kaempferol-3-O-sulfonate	Flavonoids	Flavonols	-	3	25591.5	43624.5	16947.5	16718.8	16378.5	19749.6	25558.1	25939.6	27598.8	24050.1	14783.4	14504.4	30570.4	12635.6	24525.3	-	-
MWSHY0052	UPLC-MS/MS	225.091	147.044	224.084	C15H12O2	[M+H]+	4-Hydroxychalcone	Flavonoids	Chalcones	20426-12-4	3	69429.1	57699.5	65571.9	121186	105775	132967	144757	168574	182426	222815	214881	190239	133420	134778	122301	C14231	-
Lmdn007639	UPLC-MS/MS	255.07	119.05	256.074	C15H12O4	[M-H]-	3,9-Dihydroxypterocarpan	Flavonoids	Isoflavones	61135-91-9	3	15655	19543.2	17740.2	19431.1	18021.6	24982.4	35778.9	32468.2	26185.5	27959.4	28863.2	35769.8	19542.2	22378.6	20446.5	C04271	ko00943,ko01110
ZBN0308	UPLC-MS/MS	255.066	135.01	256.074	C15H12O4	[M-H]-	Isoliquiritigenin	Flavonoids	Chalcones	961-29-5	3	7297.71	5787.91	4007.65	7394.5	12770	9451.22	8999.92	9733.26	9197.69	9220.77	11780.2	11524.5	7043.03	10712.1	9988	C08650	ko00941,ko01100,ko01110
MWSHY0124	UPLC-MS/MS	257.08	153.02	256.074	C15H12O4	[M+H]+	Pinocembrin (Dihydrochrysin)	Flavonoids	Flavanones	480-39-7	3	13863.1	13240.7	14653.3	15990.3	16693	19525	19749.7	23598.3	18873.7	26447.3	26523.9	24478.2	21610.6	14302	23074.3	C09827	ko00941
CYp004569	UPLC-MS/MS	273.076	123.044	272.068	C15H12O5	[M+H]+	2-(4-hydroxyphenyl)-2H-chromene-3,5,7-triol	Others	Others	-	3	3.8206e+06	3.31858e+06	3.59701e+06	2.69395e+06	3.27417e+06	2.7759e+06	2.20821e+06	2.65215e+06	3.93817e+06	2.72711e+06	2.76582e+06	1.80581e+06	3.00822e+06	3.16339e+06	3.21569e+06	-	-
pme0376	UPLC-MS/MS	271.06	151	272.068	C15H12O5	[M-H]-	Naringenin (5,7,4'-Trihydroxyflavanone)*	Flavonoids	Flavanones	480-41-1	1	2.63768e+06	2.35504e+06	2.23099e+06	2.81782e+06	2.90196e+06	2.51451e+06	3.25198e+06	3.53607e+06	3.03086e+06	4.06105e+06	3.89145e+06	3.54545e+06	3202384	3.08889e+06	3.32242e+06	C00509	ko00941,ko00943,ko01100,ko01110
mws0914	UPLC-MS/MS	271.061	151.003	272.068	C15H12O5	[M-H]-	3,5,7-Trihydroxyflavanone (Pinobanksin)*	Flavonoids	Flavanonols	548-82-3	1	2.63768e+06	2.35504e+06	2.23099e+06	2.81782e+06	2.90196e+06	2.51451e+06	3.25198e+06	3.53607e+06	3.03086e+06	4.06105e+06	3.89145e+06	3.54545e+06	3202384	3.08889e+06	3.32242e+06	C09826	ko00941
Zbsp007084	UPLC-MS/MS	273.08	153.02	272.068	C15H12O5	[M+H]+	Butin; 7,3',4'-Trihydroxyflavanone*	Flavonoids	Flavanones	492-14-8	1	1.60664e+06	1.51402e+06	1.80775e+06	2.49772e+06	2.32118e+06	2.51478e+06	2.72743e+06	3.17827e+06	2.98546e+06	3.36006e+06	3.23176e+06	3.38921e+06	2.64816e+06	2.63538e+06	2.45548e+06	C09614	ko00941
pme2960	UPLC-MS/MS	273.08	153.02	272.068	C15H12O5	[M+H]+	Naringenin chalcone; 2',4,4',6'-Tetrahydroxychalcone*	Flavonoids	Chalcones	73692-50-9	1	1.5676e+06	1.52717e+06	1.49489e+06	2.22526e+06	2.36225e+06	2.34455e+06	2.8307e+06	3.03358e+06	2.90092e+06	3.2454e+06	3.52309e+06	3.09163e+06	2.42414e+06	2.12008e+06	2314734	C06561	ko00941,ko01100,ko01110
Lahp004442	UPLC-MS/MS	273.07	153.02	272.068	C15H12O5	[M+H]+	3,4-Dihydro-4-(4'-hydroxyphenyl)-5,7-dihydroxycoumarin	Lignans and Coumarins	Coumarins	-	2	1.9006e+06	1.77073e+06	2.08697e+06	2.52913e+06	2.78394e+06	2.54884e+06	3.29982e+06	3.20678e+06	3.37304e+06	3.62585e+06	3.52676e+06	4.34948e+06	2.26199e+06	2.90551e+06	2.89694e+06	-	-
Lamn006527	UPLC-MS/MS	287.05	125.02	288.063	C15H12O6	[M-H]-	Drimiopsin C	Flavonoids	Other Flavonoids	773850-90-1	1	615005	608340	598340	598340	651670	626670	760005	663340	685005	648340	826670	765005	621670	598340	635005	-	-
Lcsn003955	UPLC-MS/MS	287.05	125.03	288.063	C15H12O6	[M-H]-	Maesopsin	Flavonoids	Other Flavonoids	5989-16-2	1	658340	588340	441670	450005	560005	503340	623340	728340	688340	691670	751670	656670	656670	670005	593340	-	-
Jmgn005927	UPLC-MS/MS	287.06	125.03	288.063	C15H12O6	[M-H]-	2-hydroxynaringenin	Flavonoids	Flavanones	-	2	53340	23340	18364.3	18870.4	25338.4	28340	16203.2	14583.2	27429.4	16770.1	19206.6	28340	12431.4	14557.9	20005	-	-
Wbtn006810	UPLC-MS/MS	287.05	135.04	288.063	C15H12O6	[M-H]-	6,7-dihydroxy-1,3-dimethoxyxanthen-9-one	Flavonoids	Other Flavonoids	-	1	627208	650562	564038	856058	862944	648940	845696	791165	833581	838751	742493	927876	765384	753527	769158	-	-
Zbnn006442	UPLC-MS/MS	287.05	135.04	288.063	C15H12O6	[M-H]-	Eriodictyol (5,7,3',4'-Tetrahydroxyflavanone)	Flavonoids	Flavanones	552-58-9	1	229923	231780	187800	290731	314635	298032	268528	292462	248455	263495	245835	260581	229802	254575	225507	C05631	ko00941,ko01100,ko01110
Zmpn002440	UPLC-MS/MS	287.06	135.05	288.063	C15H12O6	[M-H]-	3,4,2',4',6'-Pentahydroxychalcone	Flavonoids	Chalcones	73692-51-0	2	410596	489266	432689	711485	614465	615891	669981	688096	594543	645186	599912	580867	562721	585184	565955	C15525	ko00941,ko01100,ko01110
CYp003790	UPLC-MS/MS	289.071	139.039	288.063	C15H12O6	[M+H]+	2-(3,4-dihydroxyphenyl)-2H-chromene-3,5,7-triol	Others	Others	-	3	4.15529e+06	2.84625e+06	4.15372e+06	2.38806e+06	1.8906e+06	2.79076e+06	1.61238e+06	2.47012e+06	1.54633e+06	1.66864e+06	2.13862e+06	1.1942e+06	2.65148e+06	2.58642e+06	4.41997e+06	-	-
mws1000	UPLC-MS/MS	287.06	149.02	288.063	C15H12O6	[M-H]-	Fustin	Flavonoids	Flavanonols	20725-03-5	2	3964795	3664205	3336750	1748340	1903340	1998340	705005	399092	443689	231670	165024	186519	1016670	731676	713909	C01378	ko00941
zjgp122059	UPLC-MS/MS	289.071	153.018	288.063	C15H12O6	[M+H]+	dihydroluteolin	Flavonoids	Flavanones	-	3	40101.1	33328.9	52323.1	17897.4	27142.1	66670	45005	34879.7	33343.2	14735.2	29335	62272.5	66218.4	51531.3	64369	-	-
Cmxp004977	UPLC-MS/MS	289.07	153.02	288.063	C15H12O6	[M+H]+	Isookanin	Flavonoids	Flavanones	-	3	62415.2	58019.3	116670	108340	151670	65905.3	59293.4	100173	123897	94059.2	124775	125005	61534.4	163340	91422.2	-	-
Lmdp003110	UPLC-MS/MS	289.071	243.065	288.063	C15H12O6	[M+H]+	2,6,7,4'-Tetrahydroxyisoflavanone	Flavonoids	Dihydroisoflavones	-	3	21990.1	8340	8525.08	20699.8	23790.7	18340	10755.2	38879.5	8340	12311.5	5172.99	19111.8	19674.9	18446.1	29982	C16233	ko00943,ko01110
mws1094	UPLC-MS/MS	287.06	259.07	288.063	C15H12O6	[M-H]-	Aromadendrin (Dihydrokaempferol)	Flavonoids	Flavanonols	480-20-6	1	101054	236670	220005	168340	122539	90710.8	105830	159934	120150	119355	183340	112989	99463.9	104238	110604	C00974	ko00941,ko01100,ko01110
mws0044	UPLC-MS/MS	303.05	125.02	304.058	C15H12O7	[M-H]-	Taxifolin(Dihydroquercetin)	Flavonoids	Flavanonols	480-18-2	3	80718.7	128340	118340	104260	248371	126681	118267	113874	98340	125005	116670	151447	96413.8	100005	91931	C01617	ko00941,ko01100,ko01110
Hmqn003268	UPLC-MS/MS	303.05	151.03	304.058	C15H12O7	[M-H]-	5,7,3',4',5'-Pentahydroxydihydroflavone	Flavonoids	Flavanones	-	3	817150	903372	824167	602618	392236	600594	399930	561484	328790	514370	485287	355240	526395	668792	682346	-	-
mws0744	UPLC-MS/MS	319.05	193.01	320.053	C15H12O8	[M-H]-	Dihydromyricetin (Ampelopsin)	Flavonoids	Flavanonols	27200-12-0	3	2533340	2612305	2278340	1826670	1750005	1520005	1246670	1408340	1110005	776670	1001670	966670	1270005	1491670	1.04984e+06	C02906	ko00941,ko01110
pmn001519	UPLC-MS/MS	335.04	124	336.048	C15H12O9	[M-H]-	Galloyl Methyl gallate	Phenolic acids	Phenolic acids	-	1	1.92882e+06	2.0566e+06	2.28131e+06	1.37507e+06	1.05293e+06	1.486e+06	1.06147e+06	1.13689e+06	1.01153e+06	832535	818995	989187	1.27452e+06	1.3008e+06	1.18943e+06	-	-
Lczn000055	UPLC-MS/MS	335.04	183.03	336.048	C15H12O9	[M-H]-	Digallic acid methyl ester*	Phenolic acids	Phenolic acids	-	1	6.40072e+06	7.02051e+06	9.02851e+06	4.50799e+06	5.22082e+06	5.14665e+06	3.51793e+06	3.60453e+06	3.80465e+06	2.65008e+06	2.44069e+06	2.29527e+06	4.11705e+06	4.58413e+06	5.41318e+06	-	-
Zmhn005413	UPLC-MS/MS	335.04	183.03	336.048	C15H12O9	[M-H]-	p-Dimeric galloyl methyl ester*	Phenolic acids	Phenolic acids	-	1	6.61698e+06	8.00458e+06	9.52945e+06	4.53536e+06	5.60543e+06	4.83885e+06	4.05551e+06	4.77087e+06	3.49636e+06	3.0895e+06	2.64819e+06	3.15246e+06	4.33068e+06	5.2536e+06	6.05685e+06	-	-
CYn005203	UPLC-MS/MS	335.041	183.03	336.048	C15H12O9	[M-H]-	Digallic Acid Methyl*	Phenolic acids	Phenolic acids	-	1	7.96765e+06	7.31814e+06	9.14727e+06	5.0526e+06	5.13863e+06	6.06681e+06	3.60666e+06	3.80665e+06	4.28107e+06	2.64429e+06	3.0114e+06	2.94906e+06	4.58896e+06	4.14939e+06	5.20057e+06	-	-
mws1422	UPLC-MS/MS	275.09	107.05	274.084	C15H14O5	[M+H]+	Epiafzelechin	Flavonoids	Flavanols	24808-04-6	2	1446670	1901670	900005	731670	815005	653340	687102	895005	1140005	1185005	2181670	406406	1558340	771670	1986670	C12128	ko00941,ko01110
Zblp003803	UPLC-MS/MS	275.092	123.044	274.084	C15H14O5	[M+H]+	2,4,2',5'-Tetrahydroxydihydrochalcone	Flavonoids	Chalcones	-	3	19845.5	16670	1670	11772.5	21109.9	8885.1	8340	12856.2	9451.62	12749	4647.94	13441.4	9418.9	12859.7	8340	-	-
Lmgp004784	UPLC-MS/MS	275.09	139.04	274.084	C15H14O5	[M+H]+	Apiferol	Flavonoids	Flavones	55167-29-8	3	298340	318340	250005	156670	181670	158340	40242.3	156670	150005	53737.3	85005	35005	141670	156670	118340	-	-
MWSHY0203	UPLC-MS/MS	291.09	123.04	290.079	C15H14O6	[M+H]+	Catechin	Flavonoids	Flavanols	154-23-4	1	25588010	24429965	22135505	13704045	14471740	15276060	5.92309e+06	14957870	14258345	12253960	9147470	4.79469e+06	17222960	16732035	16396915	C06562	ko00941,ko01110
Zbsp003145	UPLC-MS/MS	291.09	123.04	290.079	C15H14O6	[M+H]+	Leucopelargonidin; 3,4,5,7,4'-Pentahydroxyflavan	Others	Others	520-17-2	1	31091920	24454275	25690285	16330375	17328265	17552570	15240250	16056980	13350685	13519805	9115100	6.25325e+06	18664540	20216605	17117740	-	-
Lmsp004851	UPLC-MS/MS	291.086	123.044	290.079	C15H14O6	[M+H]+	3-Hydroxyphloretin	Flavonoids	Chalcones	57765-66-9	3	1.19317e+06	786454	795887	524520	595766	1.02345e+06	0	0	0	321566	510349	242113	646581	450035	903957	-	-
MWSHY0174	UPLC-MS/MS	291.086	139.04	290.079	C15H14O6	[M+H]+	Epicatechin	Flavonoids	Flavanols	490-46-0	3	2116670	1695005	1.35783e+06	6.79738e+07	1176670	1.24549e+06	53840340	1443340	1446670	581670	936670	64585615	1486670	1328340	1036670	C09727	ko00941,ko01100,ko01110
Wbsp103327	UPLC-MS/MS	291.09	139.04	290.079	C15H14O6	[M+H]+	(8R)-9-hydroxy-8-(hydroxymethyl)-6-methoxy-8-methylpyrano[2,3-f]chromen-2-one	Terpenoids	Terpene	-	1	2.58654e+07	2.8008e+07	2.40475e+07	2.05272e+07	1.89349e+07	2.42394e+07	32532605	1.27685e+07	13664132	1.03133e+07	9.934e+06	23787395	2.4712e+07	2.2815e+07	2.19089e+07	-	-
Lmgp004167	UPLC-MS/MS	291.09	139.04	290.079	C15H14O6	[M+H]+	3',4,4',5,7-Pentahydroxyflavan (Luteoforol)	Flavonoids	Flavanols	13392-26-2	3	881091	768340	883340	591670	565005	643340	322210	563340	460005	681670	448340	498340	716670	616670	750005	C05907	ko00941
Lmhn004030	UPLC-MS/MS	289.072	151.04	290.079	C15H14O6	[M-H]-	5,7,3',4',5'-Pentahydroxyflavan (Tricetiflavan)	Flavonoids	Flavanols	-	3	3961335	6109190	3907735	4647945	4517635	4651420	4448185	3914650	4430830	3252430	4330210	4033990	4547160	4940305	4882830	-	-
Lmfn001893	UPLC-MS/MS	305.07	125.02	306.074	C15H14O7	[M-H]-	Leucocyanidin	Flavonoids	Flavones	27015-21-0	1	2.78398e+07	2.38329e+07	2.38718e+07	1.38749e+07	1.22397e+07	1.25295e+07	9.05596e+06	7.95168e+06	8.79892e+06	6.50198e+06	5.9125e+06	7.07984e+06	1.22944e+07	1.51343e+07	1.51801e+07	-	-
MWSHY0098	UPLC-MS/MS	307.08	139.04	306.074	C15H14O7	[M+H]+	Epigallocatechin	Flavonoids	Flavanols	970-74-1	1	7432175	8331705	7460580	5.1671e+06	6900685	3809904	4.10001e+06	2.86296e+06	4818410	2.41679e+06	3743605	2.57314e+06	5779180	5126850	3.42681e+06	C12136	ko00941,ko01110
mws0049	UPLC-MS/MS	307.08	139.04	306.074	C15H14O7	[M+H]+	Gallocatechin	Flavonoids	Flavanols	970-73-0	1	4.62812e+07	3.68153e+07	4.09466e+07	2.46701e+07	2.29446e+07	2.40771e+07	1.00757e+07	1.55575e+07	1.62235e+07	1.18707e+07	1.16426e+07	8.39326e+06	2.28603e+07	1.9709e+07	2.32731e+07	C12127	ko00941,ko01110
Lajp002709	UPLC-MS/MS	323.07	139.04	322.069	C15H14O8	[M+H]+	3,3',4',5,6,7,8-Heptahydroxyflavan	Flavonoids	Flavanols	-	1	1.62587e+06	1.73375e+06	1.46119e+06	1.60799e+06	1.59469e+06	1.32281e+06	1.18215e+06	1.0831e+06	1.17336e+06	970230	910840	928945	1.25882e+06	1.06008e+06	1.2043e+06	-	-
Wasn002902	UPLC-MS/MS	355.07	209.03	356.074	C15H16O10	[M-H]-	O-p-Coumaroylgalactaric acid	Phenolic acids	Phenolic acids	-	2	80275.2	58127.5	127983	100087	97865.9	90975.5	114684	102302	86400.7	97865.9	77491.9	77226.7	107543	92515.2	98535.2	-	-
Lmlp002765	UPLC-MS/MS	229.12	201.13	228.115	C15H16O2	[M+H]+	Stilbostemin B; 3,5-Dihydroxy-4-Methylbibenzyl	Others	Stilbene	162411-67-8	1	43116.4	32337.8	36082.8	45697.1	39630.8	38412.7	48417.6	108340	36775.2	86670	45705.5	108340	103340	63340	76670	-	-
Zjbn102516	UPLC-MS/MS	243.103	227.071	244.11	C15H16O3	[M-H]-	3,3'-Dihydroxy-5-methoxybibenzyl	Others	Others	-	3	8006.63	7460.34	5343.71	10469.5	11495.7	9916.26	18492.1	13875.2	13467.9	14506.4	13470.5	15987.9	15506	13532.5	15600.3	-	-
WaYp005219	UPLC-MS/MS	309.1	147.04	308.09	C15H16O7	[M+H]+	1-O-(p-coumaroyl) 3-Hydroxy-3-methylglutaric acid	Phenolic acids	Phenolic acids	-	2	26670	122465	177703	67677.8	155873	108246	56805.3	91951.9	33340	85087.5	44414.3	43340	161381	64739	90397.7	-	-
pmb2601	UPLC-MS/MS	307.08	161.02	308.09	C15H16O7	[M-H]-	7-Hydroxycoumarin-O-rhamnoside	Lignans and Coumarins	Coumarins	-	3	295005	206670	330758	260945	351901	309638	301874	224276	289763	343340	241451	176558	238002	349423	260727	-	-
Lhqp101805	UPLC-MS/MS	325.093	163.039	324.084	C15H16O8	[M+H]+	Skimmin (7-Hydroxycoumarin-7-O-glucoside)	Lignans and Coumarins	Coumarins	93-39-0	3	522572	491056	491910	491375	425987	569972	1196670	432642	389648	377304	402939	614273	423956	455780	469867	-	-
Zmpn002553	UPLC-MS/MS	339.07	177.02	340.079	C15H16O9	[M-H]-	Cichoriin*	Lignans and Coumarins	Coumarins	531-58-8	3	525414	675912	709428	540181	435870	506808	303022	546731	281565	310029	406370	275528	427473	453049	530903	C09206	-
Cmyn001328	UPLC-MS/MS	339.07	177.02	340.079	C15H16O9	[M-H]-	Daphnin*	Lignans and Coumarins	Coumarins	486-55-5	3	770005	1013340	389139	554408	960005	1540005	486670	500005	421670	354676	415005	252898	728340	740005	720005	C01421	-
Lmbn001162	UPLC-MS/MS	339.07	177.02	340.079	C15H16O9	[M-H]-	Esculetin-7-O-glucoside*	Lignans and Coumarins	Coumarins	-	3	388109	640866	704774	503443	414657	440288	402805	313752	216074	276513	323994	270033	560195	502468	386280	-	-
Layp002880	UPLC-MS/MS	341.09	179.03	340.079	C15H16O9	[M+H]+	5,7-Dihydroxychromone glucoside	Others	Chromone	-	1	322738	381025	351468	405240	256662	414674	803340	214524	217397	218354	200159	226973	295822	278687	348595	-	-
Yaap003128	UPLC-MS/MS	341.09	179.03	340.079	C15H16O9	[M+H]+	Esculin (6,7-Dihydroxycoumarin-6-O-glucoside)	Lignans and Coumarins	Coumarins	531-75-9	2	116670	86670	130005	62583.6	125005	98340	115005	150005	141670	150005	135005	86756.9	176670	116670	110005	C09264	-
pma0149	UPLC-MS/MS	341.09	207.07	340.079	C15H16O9	[M+H]+	Sinapoyl malate	Phenolic acids	Phenolic acids	92344-58-6	3	23247.1	20456.5	20005	24100.1	18340	15476.5	31863.7	20005	15610.8	15613.8	29054.5	18453.9	30005	22417.9	35859.6	C02887	ko00940,ko01110
Zmhn003082	UPLC-MS/MS	357.08	173.04	358.09	C15H18O10	[M-H]-	5-O-Galloyl-methyl quinine ester	Phenolic acids	Phenolic acids	-	3	36670	47282.2	58340	42770.1	29076.8	47284.9	33011.1	22236	37626	39336.8	44608.9	45005	35915.1	38363.1	37638.1	-	-
CYn002538	UPLC-MS/MS	357.083	191.057	358.09	C15H18O10	[M-H]-	3-O-(3-O-Methylgalloyl)Quinic Acid	Phenolic acids	Phenolic acids	-	3	466890	510563	433954	495758	507236	503943	624161	584637	705893	596442	662192	725684	530291	619313	532761	-	-
Labn002716	UPLC-MS/MS	373.08	169.02	374.085	C15H18O11	[M-H]-	galloyl acetyl glucoside	Phenolic acids	Phenolic acids	-	1	105881	71277.1	82673.7	85995	110809	79040	61839	113133	101511	93038.1	120883	91436.5	82912.6	111583	77489.5	-	-
Lkmp122701	UPLC-MS/MS	247.134	145.1	246.126	C15H18O3	[M+H]+	Dehydrosantamarin	Terpenoids	Sesquiterpenoids	-	3	1.32308e+06	1.5026e+06	1.43994e+06	1.38582e+06	1.26113e+06	1.36592e+06	1.39899e+06	1.43586e+06	1.43118e+06	1.39204e+06	1.45202e+06	1.32575e+06	1.20664e+06	1.31056e+06	1.21075e+06	-	-
HX1399	UPLC-MS/MS	279.12	149.02	278.115	C15H18O5	[M+H]+	Arnottianin	Lignans and Coumarins	Coumarins	-	2	4.24286e+06	4.15709e+06	4.55693e+06	4.42332e+06	4.35123e+06	4.34786e+06	4.44526e+06	4.58575e+06	4.74668e+06	5.0586e+06	4.71128e+06	3.99792e+06	4.40985e+06	4.317e+06	5.09718e+06	-	-
Lmsn004674	UPLC-MS/MS	309.1	147.05	310.105	C15H18O7	[M-H]-	1-O-Cinnamoyl-β-D-glucose	Phenolic acids	Phenolic acids	40004-96-4	2	341670	396670	398340	395005	366670	358340	293340	271670	231670	196670	195005	193340	266670	308340	316670	-	-
Jmwn002494	UPLC-MS/MS	325.09	119.05	326.1	C15H18O8	[M-H]-	(2E)-3-[4-(β-D-glucopyranoside)-phenylacrylic]-acid	Phenolic acids	Phenolic acids	-	3	59190.1	71560.6	73340	47713.2	76670	56540.4	58310.6	40648.3	60965.9	35348.3	106670	47710.6	57428	78340	64495.7	-	-
Hmhn003067	UPLC-MS/MS	325.09	119.05	326.1	C15H18O8	[M-H]-	Phenylpropionic acid-O-β-D-glucopyranoside	Phenolic acids	Phenolic acids	-	1	401670	531670	573340	671670	403340	566670	481670	550005	615005	575005	611670	595005	380005	428340	583340	-	-
Zmhn002301	UPLC-MS/MS	325.09	163.04	326.1	C15H18O8	[M-H]-	p-Coumaric acid-4-O-glucoside*	Phenolic acids	Phenolic acids	117405-48-8	1	11299795	3.29873e+06	3.05567e+06	3.59137e+06	6293860	14505465	13663080	4.91456e+06	15012415	14200380	5.43482e+06	15001125	12839085	14862000	13897875	C06739	-
pmn001419	UPLC-MS/MS	325.093	163.04	326.1	C15H18O8	[M-H]-	1-O-p-Coumaroyl-β-D-glucose*	Phenolic acids	Phenolic acids	7139-64-2	1	11299795	3.29873e+06	3.05567e+06	3.59137e+06	6293860	14505465	13663080	4.91456e+06	15012415	14200380	5.43482e+06	15001125	12839085	14862000	13897875	C16827	-
Lman002731	UPLC-MS/MS	341.09	135.04	342.095	C15H18O9	[M-H]-	Grevilloside F	Phenolic acids	Phenolic acids	1094004-50-8	3	133340	132531	126547	84683.1	87215.1	95766.8	86361	76101	70971	88071.8	69260.1	80005	84650.1	91491	133340	-	-
Waln002419	UPLC-MS/MS	341.09	163.04	342.095	C15H18O9	[M-H]-	1'-O-Galactoyl p-Coumaric acid*	Phenolic acids	Phenolic acids	-	1	3.27684e+06	4.2045e+06	4.80792e+06	5.00879e+06	5.08842e+06	5.70118e+06	5.35543e+06	3.94597e+06	4.73224e+06	6.28615e+06	3.23611e+06	5.76633e+06	4.95734e+06	4.74608e+06	5.8133e+06	-	-
Waln002594	UPLC-MS/MS	341.09	163.04	342.095	C15H18O9	[M-H]-	4-O-Galactoyl p-Coumaric acid*	Phenolic acids	Phenolic acids	-	1	7.15502e+06	6.59556e+06	6.48006e+06	7.42906e+06	7.75436e+06	3634875	7.44183e+06	8.2464e+06	7.87286e+06	8.42687e+06	3.31644e+06	8.42802e+06	6.66884e+06	7.29269e+06	7.26811e+06	-	-
Zmhn001793	UPLC-MS/MS	341.09	179.03	342.095	C15H18O9	[M-H]-	6-O-Caffeoyl-D-glucose*	Phenolic acids	Phenolic acids	-	2	2.27058e+06	2.14923e+06	2.08041e+06	2.01924e+06	1.97199e+06	1.84705e+06	1.15656e+06	1.57137e+06	1.45419e+06	1.51733e+06	1.32648e+06	1.30569e+06	1.60632e+06	1.50693e+06	2.10781e+06	-	-
Lman002117	UPLC-MS/MS	341.09	179.04	342.095	C15H18O9	[M-H]-	Grevilloside Q	Others	Ketone compounds	1708967-64-9	2	1.85223e+06	2.06817e+06	1.67187e+06	1.07602e+06	1.04061e+06	1.2196e+06	787067	691158	618324	594433	588880	593101	1.09097e+06	1.00342e+06	1.12894e+06	-	-
pmn001420	UPLC-MS/MS	341.09	179.04	342.095	C15H18O9	[M-H]-	1-O-Caffeoyl-β-D-glucose*	Phenolic acids	Phenolic acids	14364-08-0	2	1.48556e+06	1.85177e+06	1.59196e+06	1.34757e+06	1.6226e+06	1.35495e+06	1.12934e+06	1.3501e+06	1.30014e+06	1.14792e+06	1.28396e+06	1.06761e+06	1.04441e+06	971659	1.50909e+06	C10433	-
Waln003742	UPLC-MS/MS	341.09	195.05	342.095	C15H18O9	[M-H]-	1-O-p-Coumaroyl Galactonic Acid	Phenolic acids	Phenolic acids	-	1	9327435	6877700	6619860	6047690	9538315	7068760	8587545	6506990	8374610	4.74965e+06	7082925	7535175	8958765	7579600	7510305	-	-
Waln003350	UPLC-MS/MS	341.09	195.05	342.095	C15H18O9	[M-H]-	3-O-p-Coumaroyl Galactonic Acid	Phenolic acids	Phenolic acids	-	1	2.36395e+06	1567076	1.80848e+06	2.15601e+06	926920	1.80146e+06	1.85174e+06	2.46357e+06	1.62562e+06	2173340	3.76401e+06	3.80463e+06	1255005	3.13004e+06	2211076	-	-
Waln003168	UPLC-MS/MS	341.09	195.05	342.095	C15H18O9	[M-H]-	5-O-p-Coumaroyl Galactonic Acid	Phenolic acids	Phenolic acids	-	1	1.67721e+06	1.57641e+06	1.11348e+06	2600276	2.00854e+06	1807876	1.59157e+06	2.56808e+06	1.83027e+06	2.31006e+06	2.14703e+06	3.19808e+06	1667876	2.16832e+06	3.61379e+06	-	-
ZbWp001588	UPLC-MS/MS	310.13	120.08	309.121	C15H19NO6	[M+H]+	3-(((S)-1-carboxy-2-phenylethyl)amino)-2,5-dihydroxycyclopentane-1-carboxylic acid	Others	Others	-	2	115723	111091	107162	133965	146945	142490	137573	156193	145362	156049	139725	184245	156208	148771	151339	-	-
Lszp210010	UPLC-MS/MS	325.14	191.08	324.132	C15H20N2O6	[M+H]+	Tatarine	Alkaloids	Alkaloids	-	3	100005	88340	50005	43992	76707.7	45485.4	355005	71670	40005	93340	96670	298340	65005	38698	80005	-	-
pmb3107	UPLC-MS/MS	359.1	182.02	360.106	C15H20O10	[M-H]-	Glucosyringic Acid	Phenolic acids	Phenolic acids	33228-65-8	3	12646.3	12633.3	16670	16580.7	14878.5	14096.7	30545.6	10456.5	21708.6	26829.9	22107.6	23942	20903.4	15808.9	21872.8	-	-
Latp005276	UPLC-MS/MS	265.146	131.085	264.136	C15H20O4	[M+H]+	Granilin	Terpenoids	Sesquiterpenoids	40737-97-1	3	357711	363157	379688	11670	383677	360537	443609	366183	371861	374450	398814	397357	382688	429807	373827	C09470	-
Qmyp101304	UPLC-MS/MS	265.14	143.08	264.136	C15H20O4	[M+H]+	1β-Hydroxy-1,2-dihydro-α-mountain year	Terpenoids	Sesquiterpenoids	-	1	238072	214848	208123	236489	246415	205615	210717	224582	229494	222060	229889	230085	229569	223957	245436	-	-
Lkmp122412	UPLC-MS/MS	265.145	173.095	264.136	C15H20O4	[M+H]+	Hydroxysantamarin	Terpenoids	Sesquiterpenoids	-	3	1.36722e+06	1.51249e+06	1.40262e+06	1.56399e+06	1.44431e+06	1.38831e+06	1.46389e+06	1.48977e+06	1.31145e+06	1.52821e+06	1.47725e+06	1.37612e+06	1.33025e+06	1.39888e+06	1.38787e+06	-	-
Lmtn004049	UPLC-MS/MS	263.13	204.12	264.136	C15H20O4	[M-H]-	Abscisic acid	Organic acids	Organic acids	21293-29-8	1	3.68701e+06	3.65679e+06	3.89e+06	3.45112e+06	3.78291e+06	3.56385e+06	3.65522e+06	3.18684e+06	3.33264e+06	3.15158e+06	3.40683e+06	3.49794e+06	3.25776e+06	3.16269e+06	3.53734e+06	C06082	ko00906,ko01100,ko01110,ko04075
Laxp004658	UPLC-MS/MS	279.12	139.08	280.131	C15H20O5	[M-H]-	Phaseic Acid	Terpenoids	Sesquiterpenoids	24394-14-7	1	1.80041e+06	2.24511e+06	2.60031e+06	3116600	1.84051e+06	1.81564e+06	1.87322e+06	2.60482e+06	1.86571e+06	2.41304e+06	2646550	1.82416e+06	1.84974e+06	1.98783e+06	1.73974e+06	C09707	ko00906
Lmtn003441	UPLC-MS/MS	311.11	149.06	312.121	C15H20O7	[M-H]-	2-Acetyl-3-hydroxyphenyl-1-O-glucoside	Phenolic acids	Phenolic acids	-	3	34650.3	29309.3	34845.4	38484.1	41113.1	31985.3	26240.2	28860.9	35638.1	22745.7	20995.9	23575.5	40852.4	19660.5	23241.6	-	-
Labn003679	UPLC-MS/MS	327.11	147.05	328.116	C15H20O8	[M-H]-	(E)-caffeyl alcohol 4-O-β-D-glucopyranoside	Phenolic acids	Phenolic acids	-	1	177009	163471	238439	214491	259611	217741	264821	289455	236355	396694	281079	247806	236904	195759	194675	-	-
Lmtn002233	UPLC-MS/MS	327.11	165.05	328.116	C15H20O8	[M-H]-	Androsin	Phenolic acids	Phenolic acids	531-28-2	2	5.04751e+06	4.8255e+06	6.10872e+06	4.80001e+06	5.00956e+06	3.90805e+06	3.61315e+06	4.00036e+06	4.08616e+06	2.96469e+06	3.05598e+06	2.86573e+06	3.82816e+06	4.0189e+06	4.25081e+06	-	-
Hmsn002272	UPLC-MS/MS	327.11	165.05	328.116	C15H20O8	[M-H]-	Demethyl coniferin	Phenolic acids	Phenolic acids	-	2	1.71269e+06	1.55883e+06	1.69939e+06	1.62037e+06	1.67833e+06	1.62959e+06	1.39449e+06	1.17147e+06	1.41906e+06	926697	827386	1.01405e+06	1.15707e+06	1.46085e+06	1.51353e+06	-	-
Lmqn000859	UPLC-MS/MS	343.1	171.05	344.111	C15H20O9	[M-H]-	4-O-Glucosyl-2-hydroxy-6-methoxyacetophenone	Phenolic acids	Phenolic acids	-	2	1.0705e+06	1.04651e+06	1.08665e+06	1.06707e+06	1.09889e+06	1.08665e+06	928546	1.05581e+06	960364	815480	824260	885474	976610	987382	1.0437e+06	-	-
Lmmn000774	UPLC-MS/MS	343.1	181.05	344.111	C15H20O9	[M-H]-	Dihydrocaffeoylglucose	Phenolic acids	Phenolic acids	-	3	790005	721670	720005	638340	706670	561670	630005	673340	698340	650005	700005	643340	716670	660005	648340	-	-
Zmhn000563	UPLC-MS/MS	343.1	197.05	344.111	C15H20O9	[M-H]-	Syringic acid 4-O-rhamnoside	Lignans and Coumarins	Lignans	-	3	49323.6	52279.6	70005	75005	51670	53285.9	71670	56670	55238.6	88340	68340	65005	52279.6	45376.3	88340	-	-
pmf0289	UPLC-MS/MS	336.17	148.06	335.159	C15H21N5O4	[M+H]+	Riboprine	Nucleotides and derivatives	Nucleotides and derivatives	7724-76-7	3	0	0	0	1670	1670	8340	5552.76	10005	1137.7	4418.82	1165.46	1670	5234.89	3340	4595.07	C16427	ko00908,ko01110
pmc0281	UPLC-MS/MS	400.15	136.06	399.139	C15H21N5O8	[M+H]+	Ribosyladenosine	Nucleotides and derivatives	Nucleotides and derivatives	-	3	221543	207837	163144	186787	197729	239917	114357	190430	144697	215861	137972	199833	189825	247678	222967	-	-
Wayn002083	UPLC-MS/MS	326.12	164.07	327.131	C15H21NO7	[M-H]-	N-(1-Deoxy-1-fructosyl)Phenylalanine	Nucleotides and derivatives	Nucleotides and derivatives	-	3	48324.7	149509	157461	120005	212561	101133	199857	122715	210919	92107.4	86416.9	214825	139872	197127	224826	-	-
Smcp000882	UPLC-MS/MS	328.13	310.12	327.132	C15H21NO7	[M+H]+	N-benzoyl-2-aminoethyl-β-D-glucopyranoside	Alkaloids	Alkaloids	-	3	57482.2	40699	48355.6	42043.5	59827.4	57454.1	61849.7	56041.5	54149.4	50886.9	46526.1	57984.2	50956.9	51589.1	51706.1	-	-
mws5035	UPLC-MS/MS	279.17	120.08	278.163	C15H22N2O3	[M+H]+	L-Leucyl-L-phenylalanine	Amino acids and derivatives	Amino acids and derivatives	56217-82-4	2	473894	458897	479592	648374	1.00698e+06	649057	770896	937114	865099	1.33816e+06	1.30035e+06	979679	688692	767341	730087	-	-
MWS201458	UPLC-MS/MS	279.17	120.09	278.163	C15H22N2O3	[M+H]+	Phe-Ile	Amino acids and derivatives	Amino acids and derivatives	22951-94-6	2	141670	161670	266670	141850	280005	230005	183330	338340	298340	251384	333340	216670	281670	326670	211078	-	-
Lmhp003013	UPLC-MS/MS	279.17	177.05	278.163	C15H22N2O3	[M+H]+	N-Feruloyl-Cadaverine	Alkaloids	Phenolamine	-	3	6361.53	5005	1030.85	0	0	0	4534.99	4724.69	8340	2125.58	3340	4307.26	3340	6995.94	4121.15	-	-
CYp004149	UPLC-MS/MS	275.188	131.05	274.179	C15H22N4O	[M+H]+	N-trans-Cinnamoyl N6-Methylagmatine	Alkaloids	Phenolamine	-	3	1.46447e+07	1.76083e+07	1.72175e+07	1.26857e+07	1.32616e+07	1.23037e+07	1.45173e+07	1.19498e+07	1.10035e+07	1.03279e+07	9.51808e+06	1.10892e+07	1.102e+07	1.5379e+07	1.34559e+07	-	-
pmb0496	UPLC-MS/MS	307.18	177.05	306.169	C15H22N4O3	[M+H]+	N-Feruloylagmatine	Alkaloids	Phenolamine	-	3	6.30922e+06	5.78164e+06	6.60084e+06	3.76611e+06	4.22289e+06	3.78193e+06	3.83228e+06	4.32371e+06	3.91854e+06	2.7297e+06	2.4244e+06	3748785	4.72914e+06	5.04665e+06	3.04075e+06	C18325	ko00330,ko01100
MWStz103	UPLC-MS/MS	399.15	250.09	398.137	C15H22N6O5S	[M+H]+	S-(5'-Adenosyl)-L-methionine	Amino acids and derivatives	Amino acids and derivatives	29908-03-0	1	700416	686697	640811	498732	447967	611772	391539	334134	299144	212695	253937	474339	341206	363591	360008	C00019	ko00261,ko00270,ko00330,ko00908,ko00999,ko01100,ko01110,ko01230,ko01240,ko04122
mws1562	UPLC-MS/MS	361.11	169.05	362.121	C15H22O10	[M-H]-	Catalpol	Terpenoids	Monoterpenoids	2415-24-9	2	37019.4	45628.2	35805	21833.9	32909.8	33080.5	28389.4	24794.3	23656.5	24422.5	48316.5	21630	17218	35809.4	24107.7	C09773	-
Lmxn001099	UPLC-MS/MS	361.11	169.05	362.121	C15H22O10	[M-H]-	Monomelittoside	Terpenoids	Monoterpenoids	20633-72-1	2	463525	419477	335022	474591	529658	463524	537607	459019	557191	474036	497561	496562	434540	378206	540339	-	-
Lhsp101904	UPLC-MS/MS	235.17	179.11	234.162	C15H22O2	[M+H]+	polygodial	Terpenoids	Sesquiterpenoids	6754-20-7	3	52497.6	50838.2	52233.4	43161.8	52024.3	45570.8	51393.5	51774.8	51356.3	44077.9	52174.5	42371.2	48836.5	58121.9	59152.1	C09712	-
Hmpn004989	UPLC-MS/MS	249.15	205.16	250.157	C15H22O3	[M-H]-	5-Hydroxylbisabolon-9-one	Terpenoids	Sesquiterpenoids	-	2	50147.9	48935.3	47233.2	48410.1	44109.8	45639.8	30192.4	34836.5	34372.8	25836.5	23215.8	31460.6	36243.6	39434.3	36577.1	-	-
Ymmg000006	UPLC-MS/MS	281.139	123.082	282.147	C15H22O5	[M-H]-	Rugosic acid A	Others	Others	-	3	8340	11320.7	12480.5	6214.21	5133.01	9261.33	5149.44	6130.12	5005	8322.39	10286.6	10005	16499.3	13340	11309.7	-	-
MWSmce495	UPLC-MS/MS	281.14	124.02	282.147	C15H22O5	[M-H]-	Octyl gallate	Phenolic acids	Phenolic acids	1034-01-1	1	49659	54904.9	60854	77044.2	83180	80633.2	98584	114067	102817	119067	110401	110188	63696.7	66347.8	84502.2	-	-
pmp001045	UPLC-MS/MS	331.14	151.11	330.132	C15H22O8	[M+H]+	Bartsioside	Terpenoids	Monoterpenoids	62133-72-6	2	401670	286917	391670	337860	378340	313340	217998	367897	316371	338340	194661	303755	331119	505005	411189	-	-
Hahn001170	UPLC-MS/MS	345.12	183.07	346.126	C15H22O9	[M-H]-	Aucubin	Terpenoids	Sesquiterpenoids	479-98-1	2	526727	405851	1205005	588279	611400	616419	533083	968340	505623	508258	503863	502297	488855	558383	537279	C09771	-
MWS201471	UPLC-MS/MS	310.176	84.0811	309.169	C15H23N3O4	[M+H]+	Lys-Tyr	Amino acids and derivatives	Amino acids and derivatives	35978-98-4	3	48068.6	66936.4	43936.2	75234.3	80005	65005	83666.3	131832	85061.3	173871	94820.2	150381	69025.8	69025.8	106671	-	-
mws1051	UPLC-MS/MS	399.14	250.09	399.144	C15H23N6O5S+	[M]+	S-Adenosylmethionine	Amino acids and derivatives	Amino acids and derivatives	485-80-3	3	1.35298e+06	1.10698e+06	957711	722056	952854	1.04472e+06	710269	585007	530204	371315	312689	451808	609707	603500	712575	-	-
mws1108	UPLC-MS/MS	249.196	150.091	248.189	C15H24N2O	[M+H]+	Sophoridine	Alkaloids	Quinorisidine alkaloids	6882-68-4	3	116795	110557	119498	91547	107858	111138	109224	114617	122779	134303	103234	109225	92676	109764	101635	-	-
pmb2922	UPLC-MS/MS	565.05	323.03	566.055	C15H24N2O17P2	[M-H]-	Uridine 5'-diphospho-D-glucose	Nucleotides and derivatives	Nucleotides and derivatives	133-89-1	1	276541	275904	246593	157336	287371	312222	303300	309076	305211	265708	300152	286135	259974	285458	317041	C00029	ko00040,ko00052,ko00053,ko00500,ko00520,ko00561,ko00908,ko01100,ko01110,ko01240,ko01250
Hmcp003852	UPLC-MS/MS	223.206	207.03	222.198	C15H26O	[M+H]+	Elemol	Terpenoids	Sesquiterpenoids	639-99-6	3	6.59602e+06	6.10328e+06	6.83631e+06	7.74795e+06	7.72224e+06	6.7004e+06	7.60447e+06	7.47389e+06	7.85649e+06	7.6119e+06	7.2279e+06	7.21363e+06	6.21924e+06	6.94467e+06	7.58642e+06	-	-
Lmxn000380	UPLC-MS/MS	415.15	89.02	416.153	C15H28O13	[M-H]-	Digalactosylglycerol	Others	Saccharides	-	2	180357	154198	175537	193433	185171	136317	160393	202429	169342	167961	178976	181752	139053	170049	159035	-	-
MWS0552	UPLC-MS/MS	239.2	223.03	240.209	C15H28O2	[M-H]-	Cis-10-Pentadecenoic Acid(C15:1)	Lipids	Free fatty acids	84743-29-3	2	4.81314e+06	4.34549e+06	4.67294e+06	5.02497e+06	4.88278e+06	4.83786e+06	3.41196e+06	4.30975e+06	3.16034e+06	3.49759e+06	3.61033e+06	5.42576e+06	5.89961e+06	6.28409e+06	6.08358e+06	-	-
pmp001257	UPLC-MS/MS	272.22	254.21	271.215	C15H29NO3	[M+H]+	Tridecanoylglycine	Amino acids and derivatives	Amino acids and derivatives	-	3	4206.58	9905.81	11177.8	1670	4193.54	7018.18	0	0	0	0	0	0	1670	3340	3340	-	-
Zmyn005209	UPLC-MS/MS	241.22	225.02	242.225	C15H30O2	[M-H]-	12-Methyltetradecanoic Acid	Lipids	Free fatty acids	5502-94-3	1	55710.1	58964.1	25981.1	87477.4	120190	75205.1	90725	45738.1	85450.4	77587.2	68781.8	59488.9	147126	126486	138570	C16665	-
MWS2430	UPLC-MS/MS	241.22	241.21	242.225	C15H30O2	[M-H]-	13-methylmyristic acid	Lipids	Free fatty acids	2485-71-4	1	269744	284666	264809	373577	370125	410733	230013	237968	224214	175529	216532	249034	323277	262648	253083	-	-
mws0359	UPLC-MS/MS	241.22	241.22	242.225	C15H30O2	[M-H]-	Pentadecanoic Acid	Lipids	Free fatty acids	1002-84-2	1	282297	291886	255346	346731	471481	439812	277406	260614	255212	280901	282467	309318	408265	385765	376918	C16537	-
MWSmce413	UPLC-MS/MS	251.04	207.05	252.042	C15H8O4	[M-H]-	Anthraquinone-2-carboxylic acid	Quinones	Anthraquinone	117-78-2	3	44929	43012	51017.8	49527.9	48842.8	53827.4	49901.3	46512.9	59888.3	40402.8	39101.6	43499.5	42690.2	46411.8	48224.8	-	-
Lmsn102501	UPLC-MS/MS	283.02	255.03	284.032	C15H8O6	[M-H]-	Rheic Acid	Quinones	Anthraquinone	478-43-3	2	115372	129378	129255	98786.6	102448	134191	80553.2	91413.5	95079.6	71223.6	97580.9	86990.5	110710	87358.7	110974	C10401	-
Zbqn006094	UPLC-MS/MS	299.02	243.03	300.027	C15H8O7	[M-H]-	Pseudopurpurin(1,2,4-trihydroxy-3-carboxyanthraquinone)	Quinones	Anthraquinone	476-41-5	2	72500.3	64149.4	68769.8	54524.9	59175.8	30393.8	43841.1	39031	43189.7	50253	50782.9	37323.9	63101.4	52405.9	38288.4	C10394	-
Lmqn004838	UPLC-MS/MS	315.01	299.99	316.022	C15H8O8	[M-H]-	3-O-Methylellagic acid	Tannins	Tannin	-	1	4.34924e+06	4.37952e+06	3.25955e+06	4.68611e+06	4.22234e+06	6.10022e+06	5.50583e+06	5.9002e+06	6.61366e+06	6.7552e+06	8.89782e+06	1.24904e+07	5.14732e+06	6.11872e+06	7.33826e+06	-	-
Zmdn005268	UPLC-MS/MS	313.03	269.05	314.043	C16H10O7	[M-H]-	Laccaic acid D	Quinones	Anthraquinone	18499-84-8	3	13793.9	17086.6	26927.9	17742.9	20360	6571.92	16428.3	21337.6	21684.9	36670	20005	15113.6	17679.4	13793.9	14450	-	-
Smsn005712	UPLC-MS/MS	395.01	315.05	396.015	C16H12O10S	[M-H]-	Persicarin (Isohamnetin-3-O-sulfate)	Flavonoids	Flavones	549-31-5	3	28239.7	47780.8	34426.8	10005	46847.7	52733.1	40137.4	38247.9	42048.5	51626.8	43716.6	47140.9	34763.1	45687.3	58651.8	-	-
mws0918	UPLC-MS/MS	283.06	268.04	284.068	C16H12O5	[M-H]-	Prunetin (5,4'-Dihydroxy-7-methoxyisoflavone)*	Flavonoids	Isoflavones	552-59-0	3	15925.7	13985.1	20353.9	12729.7	13506.9	8850.08	17865.2	15826.7	19094	15147.6	21441.8	18843.9	12251.7	17668.6	14822.8	C10521	ko00943
MWSN0014	UPLC-MS/MS	283.061	268.042	284.068	C16H12O5	[M-H]-	Acacetin*	Flavonoids	Flavones	480-44-4	3	15925.7	13985.1	20353.9	12729.7	13506.9	8850.08	17865.2	15826.7	19094	15147.6	21441.8	18843.9	12251.7	17668.6	14822.8	C01470	ko00944
Lmhn005110	UPLC-MS/MS	299.06	284.02	300.063	C16H12O6	[M-H]-	Aracarpene 1	Flavonoids	Isoflavones	1261245-78-6	3	77696.2	58361	71653.4	51044.3	46298.2	53185	57629.3	47874.7	49046.9	38918.8	44457.5	35254.6	50579.2	50282.3	51305.6	-	-
Lmhn004976	UPLC-MS/MS	299.06	284.02	300.063	C16H12O6	[M-H]-	Aracarpene 2	Flavonoids	Isoflavones	-	3	56280.1	48053.3	37405.8	49869.7	64896.9	53799.6	61742.3	67677.8	61973.2	79937.4	88932.9	59645	64470.5	65991.4	74521	-	-
mws0058	UPLC-MS/MS	299.06	284.03	300.063	C16H12O6	[M-H]-	Diosmetin (5,7,3'-Trihydroxy-4'-methoxyflavone)*	Flavonoids	Flavones	520-34-3	3	56637	43325.8	56280.1	45851.9	51860	54496.1	73790.9	63402.1	68494.2	100916	75283.3	95489.8	59242.5	67677.8	66349.7	C10038	-
Xmyn008071	UPLC-MS/MS	299.06	284.03	300.063	C16H12O6	[M-H]-	Gnetifolin B*	Flavonoids	Flavones	140671-06-3	3	65695	45101.6	47941.6	44744.8	54344.8	55753.1	68536.1	111147	69957.1	81673.8	80608.5	69956	62957.6	54149.2	65000.8	-	-
Zmhn003257	UPLC-MS/MS	299.06	284.04	300.063	C16H12O6	[M-H]-	5,7,2'-Trihydroxy-8-methoxyflavone*	Flavonoids	Flavones	-	3	37845.9	30541.8	34449.1	34802.8	35179.6	34320.3	30079.7	26991.3	40839.6	41195.3	45979.5	52201.5	44565.2	38364.4	32201.7	-	-
Lmjp004941	UPLC-MS/MS	301.07	286.05	300.063	C16H12O6	[M+H]+	3,5,4'-Trihydroxy-7-methoxyflavone (Rhamnocitrin)*	Flavonoids	Flavonols	569-92-6	1	29039.8	26670.1	24780.4	24783.2	41416.3	24280.3	40894.4	48080.8	58552.3	69977.7	78999.6	57458.6	36656.8	36656.8	24757.2	C17059	-
Hajp007218	UPLC-MS/MS	301.07	286.05	300.063	C16H12O6	[M+H]+	5,7,3',5'-tetrahydroxy-6-methylfavanone*	Flavonoids	Flavones	-	1	35321	33161.7	33361.1	46119.9	38446.2	43729.6	53741.6	53462.8	47660.8	65111.1	74059.4	62680.8	41323.5	39409.2	38927.7	-	-
Zmhp003514	UPLC-MS/MS	301.07	286.05	300.063	C16H12O6	[M+H]+	6,7,8-Tetrahydroxy-5-methoxyflavone	Flavonoids	Flavones	-	3	81733.3	89947.1	74548.2	65304.6	78043.2	75419	98838.3	76796.3	96508.8	66708.5	80815.6	70057.1	80911.6	79256.2	83382.3	-	-
MWSHY0069	UPLC-MS/MS	301.07	286.05	300.063	C16H12O6	[M+H]+	Hispidulin (5,7,4'-Trihydroxy-6-methoxyflavone)*	Flavonoids	Flavones	1447-88-7	1	29039.8	26670.1	24780.4	24783.2	41416.3	24280.3	40894.4	48080.8	58552.3	69977.7	78999.6	57458.6	36656.8	36656.8	24757.2	C10058	-
mws0066	UPLC-MS/MS	315.051	151.004	316.058	C16H12O7	[M-H]-	Isorhamnetin; 3'-Methoxy-3,4',5,7-Tetrahydroxyflavone	Flavonoids	Flavonols	480-19-3	3	24204.6	18909.6	17595.9	17194	20607.1	15522.7	13960.1	15131	16429.6	14445	11298.8	11368.6	15408.9	20286	18911.6	C10084	-
Wbtp006564	UPLC-MS/MS	317.07	302.04	316.058	C16H12O7	[M+H]+	(2s)-4,8,10-trihydroxy-2-methoxy-1h,2h-furo[3,2-a]xanthen-11-one	Flavonoids	Other Flavonoids	-	1	141529	141516	159090	139151	156233	164995	166544	162920	202757	234681	221472	188284	163531	144758	160442	-	-
Lmdp003808	UPLC-MS/MS	317.07	302.04	316.058	C16H12O7	[M+H]+	Azaleatin (5-O-Methylquercetin)	Flavonoids	Flavonols	529-51-1	2	48150.6	34264	37983.8	45005	28340	35129.6	28340	54691.5	36670	50005	28340	21670	20005	32451.1	38340	C10022	-
Zmzp006646	UPLC-MS/MS	317.07	302.04	316.058	C16H12O7	[M+H]+	Capillarisin	Others	Chromone	56365-38-9	2	14693	15316	16351.1	13644.2	14347.2	20914.9	6670	12583	22477.9	11858.1	16241.5	16807.1	19278.8	22514.5	12001.3	C08999	-
pmp000003	UPLC-MS/MS	317.07	302.04	316.058	C16H12O7	[M+H]+	Nepetin (5,7,3',4'-Tetrahydroxy-6-methoxyflavone)	Flavonoids	Flavones	520-11-6	2	130810	94796.4	123608	117162	126824	127654	127241	143026	154604	147735	166439	160408	129844	146752	127052	-	-
mws1003	UPLC-MS/MS	331.05	151	332.053	C16H12O8	[M-H]-	Laricitrin	Flavonoids	Flavonols	53472-37-0	3	29738.6	36159.7	28719.9	20272	21870.2	16378.8	18719.6	14980.3	25104.4	12856.8	13377.4	16047.6	26235.5	22342.4	14939.2	C12633	ko00944,ko01110
Zjbn102528	UPLC-MS/MS	253.086	195.044	254.094	C16H14O3	[M-H]-	7-hydroxy-2,4-dimethoxyphenanthrene	Others	Others	-	3	1595.56	2880.6	3315.34	4020.62	3793.65	4210.1	4240.72	5797.92	5687.4	6597.29	7886.75	7204.83	4399.19	4549.92	5298.6	-	-
Hmmn003343	UPLC-MS/MS	285.08	163.04	286.084	C16H14O5	[M-H]-	Sappanchalcone	Flavonoids	Chalcones	94344-54-4	2	487910	513340	407960	350637	373522	320130	412375	348617	598340	556670	364390	325278	334542	388722	326558	-	-
Hmhn006723	UPLC-MS/MS	301.073	179.03	302.079	C16H14O6	[M-H]-	Disporopsin	Flavonoids	Flavones	-	3	1.10271e+06	1.11397e+06	1.00662e+06	835976	858662	826770	699785	734120	672568	539647	678864	598413	837125	676688	762514	-	-
Cmsp004086	UPLC-MS/MS	303.09	229.08	302.079	C16H14O6	[M+H]+	Dihydrokaempferide	Flavonoids	Flavanonols	137225-59-3	3	286670	193101	261670	273340	326670	398340	81617.3	210862	205551	126670	251670	146338	406670	278340	293340	-	-
Wbtn005483	UPLC-MS/MS	333.06	165.02	334.069	C16H14O8	[M-H]-	1,3,6-trihydroxy-2,5,7-trimethoxyxanthen-9-one	Flavonoids	Other Flavonoids	-	2	69828.5	70750.6	94335.3	89612.1	61541.1	73129	100259	40757.6	120283	71670	85090.8	89620.5	97872.3	79292.8	86116	-	-
Lmmp003109	UPLC-MS/MS	305.1	139.04	304.095	C16H16O6	[M+H]+	3'-O-Methyl-epicatechin	Flavonoids	Flavanols	76549-34-3	3	99962.6	102479	123346	35005	89849	40005	23340	25005	80591.7	57515.5	96919.7	31670	33340	25238.4	32248.1	-	-
MWSslk212	UPLC-MS/MS	303.09	231.07	304.095	C16H16O6	[M-H]-	Protosappanin B	Phenolic acids	Phenolic acids	102036-29-3	3	12477.4	7224.84	11439.4	6670	15531.8	11308.5	23654.7	14559.5	12339	21670	22682.3	12543.8	12422.2	11432.8	11316.4	-	-
pmb3075	UPLC-MS/MS	319.08	145.03	320.09	C16H16O7	[M-H]-	3-O-p-Coumaroylshikimic acid	Phenolic acids	Phenolic acids	-	3	51198.3	58985.8	68644.8	65158.3	74419.8	41670	98896.1	83779	86110.6	126816	138448	130303	96568.3	98906.8	46670	-	-
pmb0751	UPLC-MS/MS	321.1	147.04	320.09	C16H16O7	[M+H]+	Trans-5-O-(p-Coumaroyl)shikimate	Phenolic acids	Phenolic acids	-	3	2.23014e+06	1.98507e+06	1.93679e+06	2.00745e+06	2.37914e+06	2.15862e+06	303340	2.3133e+06	1.92366e+06	2.12165e+06	2.28848e+06	867724	2.08174e+06	2.30065e+06	2.37237e+06	C02947	ko00940,ko00941,ko00945,ko01100,ko01110
Zaln004082	UPLC-MS/MS	335.08	179.03	336.084	C16H16O8	[M-H]-	3-O-caffeoylshikimic acid*	Phenolic acids	Phenolic acids	-	2	220005	205005	125005	220005	263340	218340	165005	196670	261670	108340	146670	113340	211670	181670	200005	-	-
Zaln004057	UPLC-MS/MS	335.08	179.03	336.084	C16H16O8	[M-H]-	4-caffeoylshikimic acid*	Phenolic acids	Phenolic acids	-	2	220005	205005	125005	220005	263340	218340	165005	196670	261670	108340	146670	113340	211670	181670	200005	-	-
Hmln002806	UPLC-MS/MS	335.08	179.03	336.084	C16H16O8	[M-H]-	5-O-Caffeoylshikimic acid	Phenolic acids	Phenolic acids	73263-62-4	1	145916	177157	273340	106271	71786.1	121649	81519.1	100030	118139	100423	78898.9	88264.1	80025.1	96851.4	57891.2	-	-
pmb3093	UPLC-MS/MS	351.07	105.1	352.079	C16H16O9	[M-H]-	Esculetin-7-O-quinic acid	Lignans and Coumarins	Coumarins	-	3	155594	109711	116789	114848	104400	115121	93775.3	109708	106016	84054.8	87590	76969.6	124730	111548	109546	-	-
Wasn002329	UPLC-MS/MS	366.08	160.04	367.09	C16H17NO9	[M-H]-	Xanthurenic Acid 8-O-Glucoside	Alkaloids	Quinoline alkaloids	97451-32-6	2	18617.5	21899	14178.3	26183.4	41812.6	19380.1	26946.1	19090.7	18979.5	13223.9	45823.6	22081.9	13719.5	21916.9	10107.1	-	-
Zmbn005559	UPLC-MS/MS	349.09	187.03	350.094	C16H18N2O5S	[M-H]-	Indole-3-cyano-2-O-glucoside	Alkaloids	Plumerane	-	3	19483	8975.85	6670	10005	16236.3	1979.95	5352.48	6670	6670	10558.6	6670	8666.42	3340	6670	7937.51	-	-
MWSmce025	UPLC-MS/MS	369.09	207.03	370.09	C16H18O10	[M-H]-	Fraxetin-8-O-glucoside (Fraxin)	Lignans and Coumarins	Coumarins	524-30-1	3	33800.4	16670	19483.2	31533.6	12352.3	36802.7	16335.8	18340	37960.9	22626.1	20571.4	41769.3	28506.6	21598.2	23340	C09266	-
CYp005500	UPLC-MS/MS	323.113	131.05	322.105	C16H18O7	[M+H]+	3-Cinnamoylquinic acid	Phenolic acids	Phenolic acids	-	3	126886	167066	276670	295005	248340	241670	139002	366670	217749	299325	232622	256670	164960	398340	230005	-	-
pmb4777	UPLC-MS/MS	337.09	161.05	338.1	C16H18O8	[M-H]-	4-Hydroxy-7-methoxycoumarin-β-rhamnoside	Lignans and Coumarins	Coumarins	-	3	21777.1	13340	11542.1	16461.4	10005	19517.6	15070.6	8340	13340	12537	13580.9	16465.5	15005	10005	15651.2	-	-
pmb3068	UPLC-MS/MS	337.09	163.04	338.1	C16H18O8	[M-H]-	1-O-p-Coumaroylquinic acid*	Phenolic acids	Phenolic acids	-	1	1.04733e+08	1.21025e+08	1.17757e+08	1.15718e+08	1.08103e+08	1.1054e+08	1.17455e+08	1.14609e+08	1.18681e+08	9.51734e+07	1.17157e+08	1.18268e+08	1.03938e+08	1.14642e+08	1.21517e+08	-	-
Zbfn003303	UPLC-MS/MS	337.09	163.04	338.1	C16H18O8	[M-H]-	3-(Hydroxycinnamoyl)-quinic acid*	Phenolic acids	Phenolic acids	-	1	34829610	33929220	35761170	32446115	35311090	31949990	31301590	30739710	33758680	31565260	36897135	36980130	22767670	31629655	27135180	-	-
Cmhp005227	UPLC-MS/MS	339.11	177.05	338.1	C16H18O8	[M+H]+	4,8-Dihydroxy Naphthol-1-O-glucoside	Quinones	Quinones	-	3	10005	13950.6	37510.6	60366	45005	51670	16422.2	32124.1	25349.6	38626.9	22311.2	39086.7	35488.7	41670	47095.2	-	-
Wchn003984	UPLC-MS/MS	337.1	191.06	338.1	C16H18O8	[M-H]-	1,4,8-Trihydroxynaphthalene-1-O-glucoside	Quinones	Naphthol	39015-63-9	2	731670	426875	324578	399086	671670	420520	480740	405213	463391	468492	453182	476081	558310	461345	527693	-	-
pmn001421	UPLC-MS/MS	337.09	191.06	338.1	C16H18O8	[M-H]-	3-O-p-Coumaroylquinic acid	Phenolic acids	Phenolic acids	87099-71-6	1	129473	138193	111042	174850	195959	151830	125733	154414	131397	134835	198692	178260	155226	138522	113306	-	-
pmb3074	UPLC-MS/MS	337.09	191.06	338.1	C16H18O8	[M-H]-	5-O-p-Coumaroylquinic acid	Phenolic acids	Phenolic acids	1899-30-5	1	153322	155183	134442	134795	186405	186852	174854	178920	180525	124048	203850	175526	142765	133703	123503	C12208	ko00940,ko00941,ko00945,ko01110
Lcyp000676	UPLC-MS/MS	355.1	163.04	354.095	C16H18O9	[M+H]+	Isoscopoletin-β-D-glucoside	Lignans and Coumarins	Coumarins	20186-29-2	1	2.67251e+07	3.24195e+07	3.10122e+07	3.46357e+07	2.54797e+07	30978675	15670655	2.31853e+07	2.19066e+07	1.51178e+07	12809490	12534195	2.35494e+07	23348780	2.55896e+07	-	-
MWSprf004	UPLC-MS/MS	355.1	163.04	354.095	C16H18O9	[M+H]+	Neochlorogenic acid (5-O-Caffeoylquinic acid)	Phenolic acids	Phenolic acids	906-33-2	1	5.69838e+07	6.01336e+07	5.67703e+07	40658940	5.22862e+07	4.81827e+07	24628655	4.16498e+07	3.8342e+07	2.34826e+07	14788735	2.69734e+07	25393915	4.01345e+07	16469195	C17147	-
Lmhp001671	UPLC-MS/MS	355.1	163.04	354.095	C16H18O9	[M+H]+	Noreugenin-7-O-glucoside	Others	Others	-	1	2.67911e+07	2.6936e+07	2.49684e+07	27990522	2.44458e+07	26737849	19796050	1.63699e+07	2.01723e+07	1.5381e+07	2.33017e+07	14019165	3.09295e+07	2.31938e+07	2.05847e+07	-	-
zjgp122321	UPLC-MS/MS	355.1	163.05	354.095	C16H18O9	[M+H]+	4-O-acetyl-3-O-caffeoyl-2-C-methyl-D-erythronate	Others	Others	-	1	1.95077e+07	2.11622e+07	1.97505e+07	24795150	1.75657e+07	22322630	7.95486e+06	1.34866e+07	1.28291e+07	6.64861e+06	1.08507e+07	6422400	9.58874e+06	1.87929e+07	1.33532e+07	-	-
mws0748	UPLC-MS/MS	353.09	191.06	354.095	C16H18O9	[M-H]-	1-Caffeoylquinic acid	Phenolic acids	Phenolic acids	1241-87-8	1	149197	184312	176600	88912.4	171219	166463	159432	137877	130693	133117	99705	113715	89038.8	141358	167867	-	-
mws0178	UPLC-MS/MS	353.09	191.06	354.095	C16H18O9	[M-H]-	Chlorogenic acid (3-O-Caffeoylquinic acid)*	Phenolic acids	Phenolic acids	327-97-9	1	2.04001e+07	2.48779e+07	2.47311e+07	2.05527e+07	1.78156e+07	2.18657e+07	2.2005e+07	1.61554e+07	1.71966e+07	1.13307e+07	1.03423e+07	1.10957e+07	1.67699e+07	1.78043e+07	1.74747e+07	C00852	ko00940,ko00941,ko00945,ko01110
mws2108	UPLC-MS/MS	353.09	191.06	354.095	C16H18O9	[M-H]-	Cryptochlorogenic acid (4-O-Caffeoylquinic acid)*	Phenolic acids	Phenolic acids	905-99-7	1	1.84296e+07	2.34758e+07	1.95234e+07	1.78747e+07	1.5996e+07	1.84633e+07	1.06813e+07	1.33628e+07	1.42981e+07	11186495	8.68346e+06	9.51818e+06	1.19416e+07	1.62288e+07	1.62946e+07	-	-
MWSmce024	UPLC-MS/MS	355.1	193.05	354.095	C16H18O9	[M+H]+	Scopoletin-7-O-glucoside (Scopolin)	Lignans and Coumarins	Coumarins	531-44-2	3	64064.9	99530.7	69227.7	51670	62926.8	75510.2	27325.2	59283.4	64064.9	72073.4	44522.5	43546.1	77291.1	78938.2	75504.7	C01527	ko00999,ko01110
Zmmp003443	UPLC-MS/MS	334.14	188.07	333.132	C16H19N3O5	[M+H]+	Bestim	Amino acids and derivatives	Amino acids and derivatives	66471-20-3	3	89544	65417.5	74340.3	91670	80498.9	98340	76670	52529.8	68428.6	91670	65521.1	50005	40871.8	76421.5	64402.2	-	-
pmb3317	UPLC-MS/MS	371.1	179.1	372.106	C16H20O10	[M-H]-	Quinacyl syringic acid	Phenolic acids	Phenolic acids	-	3	410252	471101	429136	450394	396890	401932	460368	681815	448238	702531	690369	650846	341620	254359	391638	-	-
Waln002782	UPLC-MS/MS	371.1	193.05	372.106	C16H20O10	[M-H]-	1'-Galactoyl Ferulic acid	Phenolic acids	Phenolic acids	-	2	592202	370493	320195	348246	840566	834594	845170	399515	730150	460457	449816	382103	283435	348246	408219	-	-
Wafn003070	UPLC-MS/MS	371.098	209.046	372.106	C16H20O10	[M-H]-	Hydroxyferulic acid glucoside	Phenolic acids	Phenolic acids	-	3	8340	11670	23340	17567.9	20609.8	20205.9	26348.9	31225.2	15005	33340	40005	66670	18545.5	20494.9	20005	-	-
pmb3056	UPLC-MS/MS	355.1	121.03	356.111	C16H20O9	[M-H]-	Homovanilloylquinic acid	Phenolic acids	Phenolic acids	-	3	79981	69239.3	36615.2	130285	86629.8	78917.8	93512.7	80480.2	81299.7	73327.2	100880	83077.9	84752.1	92511.2	97743.7	-	-
Walp003918	UPLC-MS/MS	357.12	147.04	356.111	C16H20O9	[M+H]+	1-O-p-Coumaroylsedoheptulose	Phenolic acids	Phenolic acids	-	2	509857	313560	456881	381900	499557	512235	497814	355612	433115	614838	492454	488078	336550	415621	277065	-	-
Zmhn002422	UPLC-MS/MS	355.1	193.05	356.111	C16H20O9	[M-H]-	1-O-Feruloyl-β-D-glucose*	Phenolic acids	Phenolic acids	7196-71-6	3	283340	640254	1.15873e+06	752398	283340	550840	275005	448074	698364	429344	608054	565309	368340	290005	554012	C17759	-
Zmhn002334	UPLC-MS/MS	355.1	193.05	356.111	C16H20O9	[M-H]-	6-O-Feruloyl-β-D-glucose	Phenolic acids	Phenolic acids	137887-25-3	3	485954	536063	614054	378692	419470	301201	273827	321596	332083	332083	290403	282022	283809	354220	390339	-	-
Hmmn002544	UPLC-MS/MS	355.1	193.05	356.111	C16H20O9	[M-H]-	Ferulic acid-4-O-glucoside	Phenolic acids	Phenolic acids	117405-51-3	3	478453	483938	377798	488346	393090	477554	271605	351712	437168	273458	242873	270707	299486	339120	343553	-	-
MWSHC2062	UPLC-MS/MS	355.1	193.05	356.111	C16H20O9	[M-H]-	Ferulic β-glucoside*	Phenolic acids	Phenolic acids	14364-12-6	3	283340	640254	1.15873e+06	752398	283340	550840	275005	448074	698364	429344	608054	565309	368340	290005	554012	-	-
MWS201400	UPLC-MS/MS	304.17	188.07	303.158	C16H21N3O3	[M+H]+	Val-Trp	Amino acids and derivatives	Amino acids and derivatives	24587-37-9	2	83328.2	88340	140005	117829	145005	92616.2	88340	112166	103933	106358	112805	121670	148340	126670	148340	-	-
pmp000695	UPLC-MS/MS	375.129	177.051	374.121	C16H22O10	[M+H]+	Swertiamarin	Terpenoids	Monoterpenoids	17388-39-5	3	0	0	0	5005	12247.1	8158.49	12153.7	1670	16327.2	9063.68	46228.4	8340	18388	10351.8	12299.8	C09800	-
WaYn002313	UPLC-MS/MS	373.11	193.05	374.121	C16H22O10	[M-H]-	Homosyringic Acid 4'-O-Glucoside	Phenolic acids	Phenolic acids	-	2	10791.5	6336.44	16670	10073.4	17982.9	13668.9	10005	7195.75	15789.5	9042.65	8340	12230.2	8344.25	9352.75	10771.5	-	-
Zmsn003194	UPLC-MS/MS	373.11	193.05	374.121	C16H22O10	[M-H]-	Secologaoside	Others	Others	-	2	80005	61556	66016.9	59782.3	96670	33350.1	52159.3	59771.1	48740.1	67799.1	61558.7	77612	54724.3	47031.8	51325.1	-	-
pmp001230	UPLC-MS/MS	279.16	121.03	278.152	C16H22O4	[M+H]+	Senkyunolide M	Others	Lactones	146986-60-9	1	3.25634e+07	2.91618e+07	3.34946e+07	2.78638e+07	3.42506e+07	3.08149e+07	3.11299e+07	2.73196e+07	3.49948e+07	2.82105e+07	2.98119e+07	2.98743e+07	3.04216e+07	30193537	3.03957e+07	-	-
Lmlp012720	UPLC-MS/MS	279.158	149.023	278.152	C16H22O4	[M+H]+	Dibutyl phthalate*	Organic acids	Organic acids	84-74-2	3	1.28305e+07	1.13067e+07	1.21502e+07	1.31111e+07	1.2525e+07	1.24025e+07	1.31847e+07	1.20476e+07	1.15651e+07	1.09355e+07	9.69497e+06	1.14422e+07	1.31041e+07	1.33674e+07	1.27454e+07	C14214	-
Lmxp011770	UPLC-MS/MS	279.159	149.023	278.152	C16H22O4	[M+H]+	Diisobutyl phthalate*	Phenolic acids	Phenolic acids	84-69-5	3	1.28305e+07	1.13067e+07	1.21502e+07	1.31111e+07	1.2525e+07	1.24025e+07	1.31847e+07	1.20476e+07	1.15651e+07	1.09355e+07	9.69497e+06	1.14422e+07	1.31041e+07	1.33674e+07	1.27454e+07	C15205	-
MWSmce341	UPLC-MS/MS	279.16	149.03	278.152	C16H22O4	[M+H]+	Butyl isobutyl phthalate*	Phenolic acids	Phenolic acids	17851-53-5	3	1.43174e+07	1.20435e+07	1.21561e+07	1.13061e+07	1.14824e+07	1.21312e+07	1.17245e+07	1.16511e+07	1.17619e+07	1.16371e+07	9.71171e+06	1.15847e+07	1.37728e+07	1.37586e+07	1.19204e+07	-	-
Lmsn000363	UPLC-MS/MS	325.13	145.07	326.137	C16H22O7	[M-H]-	Raspberryketone glucoside	Phenolic acids	Phenolic acids	38963-94-9	3	1.3126e+06	1.36716e+06	1.44857e+06	1.59424e+06	2523340	3517615	3622800	3614175	1.56991e+06	3781600	1.92983e+06	3577955	1.63326e+06	3415955	3483145	-	-
mws0906	UPLC-MS/MS	341.12	179.07	342.132	C16H22O8	[M-H]-	Coniferin	Phenolic acids	Phenolic acids	531-29-3	3	2.63368e+06	2.37789e+06	2.42954e+06	1.63882e+06	2.0868e+06	2.31873e+06	2.00796e+06	1.76223e+06	1.63232e+06	1.76977e+06	1.36664e+06	1.3612e+06	1.66228e+06	2.14687e+06	2.27751e+06	C00761	ko00940,ko01110
Qmyp081607	UPLC-MS/MS	359.133	121.1	358.126	C16H22O9	[M+H]+	10-Deoxygeniposidic acid	Terpenoids	Monoterpenoids	-	3	62581	20005	23450.1	33216.3	33216.3	11659.8	15263.5	35005	35949	38407.2	25746.2	24966.5	30005	23477.6	36318.9	C11672	ko00902,ko01110
mws1526	UPLC-MS/MS	359.13	197.08	358.126	C16H22O9	[M+H]+	Sweroside	Terpenoids	Monoterpenoids	14215-86-2	2	87252.2	88496.1	52298.1	73747.4	91178.7	51817	206670	57663.4	79102.9	50948.4	31670	205005	92506.6	84478.1	97161.7	C17071	-
pma1839	UPLC-MS/MS	309.18	207.07	308.174	C16H24N2O4	[M+H]+	N-Sinapoylcadaverine	Alkaloids	Phenolamine	-	3	32114.8	31142.8	53340	22209.4	18485.5	20005	10193.4	16542.1	33340	13340	21472.5	17324.9	17519.8	31670	31670	-	-
Wafp003158	UPLC-MS/MS	321.19	177.05	320.185	C16H24N4O3	[M+H]+	N-Feruloylhomoagmatine	Alkaloids	Phenolamine	-	1	242142	121427	146123	201764	295404	274502	165329	149210	322471	201670	186670	142681	247496	280838	153340	-	-
Wafp003601	UPLC-MS/MS	321.19	177.06	320.185	C16H24N4O3	[M+H]+	N-Feruloylmethylagmatine	Alkaloids	Phenolamine	-	1	250146	194955	280102	168092	277420	248057	280485	48340	314334	186654	35005	203344	213055	358326	185414	-	-
Lmzn001983	UPLC-MS/MS	375.13	135.05	376.137	C16H24O10	[M-H]-	D-Threo-guaiacylglycerol-7-O-β-D-glucoside	Phenolic acids	Phenolic acids	-	3	72705	58552.3	70784.2	80427	51481.7	74638.4	64342.3	49547	58559.9	50993.4	55300.7	54051.6	49555.3	68211.2	49547	-	-
Zbyn002532	UPLC-MS/MS	375.13	213.08	376.137	C16H24O10	[M-H]-	8-Epiloganic acid	Terpenoids	Monoterpenoids	82509-41-9	2	135005	74800.5	73657.9	76958	70469.2	120005	163340	69030.5	84847.8	65434.8	69748.8	135005	69714.3	84849.9	86843.4	-	-
pmn001690	UPLC-MS/MS	327.14	165.09	328.152	C16H24O7	[M-H]-	3-Hydroxy-4-isopropylbenzylalcohol-3-O-glucoside	Phenolic acids	Phenolic acids	-	3	1.69814e+06	1.65116e+06	1.57078e+06	1.4846e+06	1.60629e+06	1.35788e+06	1.16059e+06	1.35176e+06	1.37642e+06	1.11057e+06	1.04799e+06	1.13221e+06	1.30879e+06	1.30774e+06	1.48405e+06	-	-
CYp006719	UPLC-MS/MS	348.202	123.118	330.168	C16H26O7	[M+NH4]+	2,7-Dimethylocta-2,4-Dienal-8-ol 8-O-B-D-Glucopyranoside	Others	Others	-	3	131825	125065	138810	64670.8	35682.6	56866	58340	23881.1	23977.9	14087.8	31670	13511	55775.1	45159.7	53536.4	-	-
pmp001046	UPLC-MS/MS	347.17	167.11	346.163	C16H26O8	[M+H]+	Jasminoside B	Terpenoids	Monoterpenoids	214125-04-9	2	23135.6	37764.4	19690.5	18273.1	22147.3	26906.1	16670	16538.2	12510.3	18728.6	9276.64	20655.3	20558.4	21309.2	22373.4	-	-
pmb0464	UPLC-MS/MS	458.15	116.03	457.143	C16H27NO14	[M+H]+	L-Aspartic acid-O-diglucoside	Amino acids and derivatives	Amino acids and derivatives	-	3	1.22989e+06	861625	773912	360846	360848	386274	222301	297769	369124	162612	144756	218158	569389	552927	404064	-	-
CYp006666	UPLC-MS/MS	334.222	81.0707	316.189	C16H28O6	[M+NH4]+	D-Linalool 3-Glucoside	Others	Others	-	3	526757	517122	483413	670085	699474	624355	712758	771090	666813	645931	513138	700260	549614	596956	541995	-	-
Zbjp004247	UPLC-MS/MS	333.19	135.12	332.183	C16H28O7	[M+H]+	2,6-Dimethyl-6-hydroxy-2,7-octadienyl-β-D-glucoside (Betulalbuside A; Betulabuside A)	Terpenoids	Monoterpenoids	64776-96-1	2	763626	860849	933789	1233340	862211	1030005	651670	804757	765429	868559	950114	1406670	833027	828946	799647	-	-
CYp004942	UPLC-MS/MS	350.217	153.128	332.184	C16H28O7	[M+NH4]+	2,7-Dimethyl-2,4-Octadiene-1,8-Diol 8-O-B-D-Glucopyranoside	Others	Others	-	3	1.62947e+07	1.60619e+07	1.03245e+07	1.21939e+07	1.36351e+07	1.60662e+07	8.13376e+06	1.63607e+07	1.21102e+07	1.73766e+07	1.51334e+07	13003835	1.54016e+07	1.51276e+07	1.49464e+07	-	-
Lmzp003207	UPLC-MS/MS	333.19	153.13	332.183	C16H28O7	[M+H]+	(3R,4R)-p-Menth-1-ene-3,4-diol-3-O-β-D-glucoside*	Terpenoids	Monoterpenoids	-	2	1.86419e+06	1.80927e+06	1.14765e+06	2768195	2.57998e+06	1961670	3.13314e+06	2.52033e+06	2.25179e+06	1.33115e+06	2.57752e+06	7.48856e+06	2.46783e+06	1.33751e+06	2.97247e+06	-	-
Lmzp003064	UPLC-MS/MS	333.19	153.13	332.183	C16H28O7	[M+H]+	(3R,4S,6R)-p-Menth-1-ene-3,6-diol-3-O-β-D-glucoside*	Terpenoids	Monoterpenoids	-	2	1.77645e+06	1.81986e+06	1.15083e+06	2713355	1.17522e+06	2083340	2.76081e+06	1.11265e+06	2.21686e+06	1905005	2.61544e+06	3083950	2.10146e+06	2.2158e+06	2.26983e+06	-	-
CYp003558	UPLC-MS/MS	366.212	169.123	348.178	C16H28O8	[M+NH4]+	2,7-Dimethyl-2,6-Octadiene-1,4,8-Triol 8-O-B-D-Glucopyranoside	Others	Others	-	3	207645	248672	215105	348140	233752	294694	681568	211375	213860	227537	209731	497294	207701	258620	253647	-	-
Wasn003942	UPLC-MS/MS	363.17	201.11	364.173	C16H28O9	[M-H]-	Glucosyl 6,9-dihydroxydec-4-enoic acid	Others	Others	-	2	5107.42	10304.7	6175.25	5005	7247.84	11670	8169.42	4143.84	1670	6214.21	5110.48	10005	7208.87	5182.24	7203.06	-	-
Wafn003429	UPLC-MS/MS	441.2	249.13	382.184	C16H30O10	[M+CH3COOH-H]-	3-Methylbutyl 6-O-(alpha-L-arabinopyranosyl)-beta-D-glucopyranoside	Others	Others	-	3	36448.1	35344.3	43340	26670	18340	19020.3	38291	20005	33810.1	17965.1	34362.4	21153.9	23340	20793.5	41670	-	-
Lmcn009122	UPLC-MS/MS	253.217	235.209	254.225	C16H30O2	[M-H]-	(7Z)-Hexadecenoic acid*	Lipids	Free fatty acids	2416-19-5	2	23584.2	49495.3	39988.3	63163.9	83243.2	37044	30602.3	29242.8	41335	27348.7	52234.1	52910.6	49743.7	48314.3	39906.1	-	-
mws0361	UPLC-MS/MS	253.22	235.21	254.225	C16H30O2	[M-H]-	Palmitoleic Acid*	Lipids	Free fatty acids	373-49-9	2	23584.2	49495.3	39988.3	63163.9	83243.2	37044	30602.3	29242.8	41335	27348.7	52234.1	52910.6	49743.7	48314.3	39906.1	C08362	ko00061,ko01100
MWSslk132	UPLC-MS/MS	285.21	223.21	286.214	C16H30O4	[M-H]-	Hexadecanedioic acid	Lipids	Free fatty acids	505-54-4	1	78338.2	83069.9	90948.2	85054.4	93166.1	86231	89592.1	86855	85495.3	102172	97492.1	84227.2	84888.7	97079.8	89510.9	C19615	ko00073,ko01100
Wafn003182	UPLC-MS/MS	409.21	161.05	350.194	C16H30O8	[M+CH3COOH-H]-	Glucopyranose 6-Hydroxydecanoate	Others	Saccharides	-	1	2.25824e+06	2.21529e+06	1.89691e+06	2.099e+06	2.40872e+06	2.15071e+06	2.26522e+06	2.19113e+06	2.28666e+06	2.24179e+06	2.44107e+06	2.44941e+06	2.17635e+06	2.23886e+06	2.12369e+06	-	-
Wasn003821	UPLC-MS/MS	409.21	187.13	350.194	C16H30O8	[M+CH3COOH-H]-	Glucosyl 3,7-dimethyloct-2-ene-1,6,7-triol	Others	Others	-	1	910059	1.00244e+06	874805	886779	918293	943977	1.01692e+06	874664	1.05485e+06	1.00602e+06	1.11653e+06	1.10876e+06	941808	983954	1.05211e+06	-	-
pme2827	UPLC-MS/MS	239.24	223.24	240.245	C16H32O	[M-H]-	Palmitaldehyde	Lipids	Free fatty acids	629-80-1	3	2.92066e+07	2.77237e+07	2.75281e+07	3.19491e+07	3.02296e+07	3.10445e+07	2.8725e+07	3.20776e+07	3.0171e+07	3.03599e+07	2.96368e+07	3.5071e+07	2.4441e+07	2.80522e+07	2.87859e+07	C00517	ko00071
mws1488	UPLC-MS/MS	255.23	237.22	256.24	C16H32O2	[M-H]-	Palmitic acid	Lipids	Free fatty acids	57-10-3	2	20172.3	21210.8	28212.2	24311.6	29030.4	29090	27296.8	22187.7	25523.6	26539.9	29950	27398.3	25138.8	23493.3	24970.6	C00249	ko00061,ko00062,ko00071,ko00073,ko01040,ko01100,ko01212
MWSHC20163	UPLC-MS/MS	255.24	255.24	256.24	C16H32O2	[M-H]-	Cetostearic acid	Lipids	Free fatty acids	-	3	7.2346e+06	9.5978e+06	1.10682e+07	9.66568e+06	1.11446e+07	1.13427e+07	1.07029e+07	1.00518e+07	1.11577e+07	1.23738e+07	1.19431e+07	1.17025e+07	1.00199e+07	9.90558e+06	9.81548e+06	-	-
Zbfn013528	UPLC-MS/MS	271.23	225.22	272.235	C16H32O3	[M-H]-	(R)-Beta-Hydroxypalmitic Acid	Lipids	Free fatty acids	-	2	1.23422e+06	1.29832e+06	1.25257e+06	1.3056e+06	1.21402e+06	1.38825e+06	1.67906e+06	1.49039e+06	1.64732e+06	1.77209e+06	1.76419e+06	1.69662e+06	1.29264e+06	1.37321e+06	1.37321e+06	-	-
Lmmn003323	UPLC-MS/MS	271.23	225.22	272.235	C16H32O3	[M-H]-	2-Hydroxyhexadecanoic acid	Organic acids	Organic acids	764-67-0	1	720451	909369	927443	996837	979067	952618	1.07211e+06	961285	1.12825e+06	1.16572e+06	1.19913e+06	1.07849e+06	1.09986e+06	1.09877e+06	1.08513e+06	-	-
pmn001686	UPLC-MS/MS	287.22	241.22	288.23	C16H32O4	[M-H]-	10,16-Dihydroxypalmitic acid	Lipids	Free fatty acids	3233-90-7	3	6850.7	9186.67	10795.6	7183.44	10548.2	12465.7	10110	18677.7	11340.1	26567.9	17021.8	19492.4	10811.8	14359.9	15270.9	C08285	ko00073
Lmyn007883	UPLC-MS/MS	287.22	287.22	288.23	C16H32O4	[M-H]-	9,16-Dihydroxypalmitic acid	Lipids	Free fatty acids	38076-49-2	1	217995	225519	235006	302222	303940	295029	420130	409119	407824	656633	620305	645294	354214	405530	412204	-	-
Hamp011640	UPLC-MS/MS	256.264	102.091	255.256	C16H33NO	[M+H]+	palmitic amide	Lipids	Free fatty acids	-	3	6.72119e+06	8.77008e+06	6.8108e+06	8.46092e+06	7.8016e+06	6.16734e+06	8.71687e+06	7.2001e+06	7.07215e+06	5.90195e+06	9.29286e+06	9.00907e+06	1.01572e+07	9.25906e+06	9.13432e+06	-	-
Wcdp006912	UPLC-MS/MS	274.28	88.08	273.267	C16H35NO2	[M+H]+	Lauryldiethanolamine	Others	Others	1541-67-9	2	2.45702e+06	2.61816e+06	2.45192e+06	1.8215e+06	2.53743e+06	2.69121e+06	2.11586e+06	2.3518e+06	2.36382e+06	2.15962e+06	2.01396e+06	2.14706e+06	2.69998e+06	2.7713e+06	2.5764e+06	-	-
WaYp006462	UPLC-MS/MS	290.27	228.23	289.262	C16H35NO3	[M+H]+	2-Aminohexadecane-1,5,15-triol	Lipids	Sphingolipids	-	2	404861	358178	368754	352036	349992	298842	387068	362527	335207	378769	428303	256377	408931	300371	442381	-	-
Zmlp007578	UPLC-MS/MS	345.06	313.03	344.053	C17H12O8	[M+H]+	3,3',4-O-Trimethylellagic acid	Tannins	Tannin	1617-49-8	2	222155	208868	237824	185263	201464	203605	215742	199905	229860	233806	210426	211512	218124	200742	174427	C10836	-
mad1424	UPLC-MS/MS	427.05	295.05	426.043	C17H14O13	[M+H]+	Ditartaroyl-hydroxycoumarin	Lignans and Coumarins	Coumarins	-	3	158645	158047	150620	330005	149560	231670	146670	188804	161279	195168	230170	405005	110494	123042	191986	-	-
mws1174	UPLC-MS/MS	313.07	253.05	314.079	C17H14O6	[M-H]-	3-O-Acetylpinobanksin	Flavonoids	Flavanonols	52117-69-8	3	28173.8	23816.5	26459.2	21766.7	26536.1	27477.5	29708.7	21766.7	26017.1	22877	27616.5	24514.4	24757	25406.9	21607	C16418	ko00941
mws0038	UPLC-MS/MS	313.07	283.02	314.079	C17H14O6	[M-H]-	5,4'-Dihydroxy-3,7-dimethoxyflavone(Kumatakenin)	Flavonoids	Flavonols	3301-49-3	3	38439.9	37304.9	59649.9	29265.4	28140.3	31598.4	34114.3	39555.2	42368.4	23831.9	25810	24516.6	32662.8	31669.7	35310.3	-	-
Lmdp006479	UPLC-MS/MS	331.08	298.04	330.074	C17H14O7	[M+H]+	5,6,4'-Trihydroxy-7,3'-dimethoxyflavone	Flavonoids	Flavones	-	1	6374.69	6681.34	5726.86	9073.53	3466.55	8293.07	3819.34	9541.91	4295.86	9403.48	10015.7	9065.39	7356.1	5939.27	6684.58	-	-
mws0917	UPLC-MS/MS	329.07	314.04	330.074	C17H14O7	[M-H]-	3,7-Di-O-methylquercetin	Flavonoids	Flavonols	2068-02-2	3	51470.5	42140.3	47528	34460.7	42348.4	37573.5	42170.5	41629.6	45670.4	43461	45453.1	45253.1	42556.5	36529.6	47113.8	C01265	ko00944,ko01110
Lmzp004885	UPLC-MS/MS	331.08	315.05	330.074	C17H14O7	[M+H]+	Tricin (5,7,4'-Trihydroxy-3',5'-dimethoxyflavone)	Flavonoids	Flavones	520-32-1	2	238824	253785	263926	240360	279367	298717	313388	318994	303662	361075	365976	290805	317017	297167	332346	C10193	-
Hmgp003130	UPLC-MS/MS	331.08	316.05	330.074	C17H14O7	[M+H]+	Iristectorigenin A	Flavonoids	Isoflavones	-	3	99218.4	116201	142037	123948	131529	118204	122382	154307	152328	189915	167166	179873	153171	135977	150844	-	-
pmp000004	UPLC-MS/MS	331.08	316.06	330.074	C17H14O7	[M+H]+	4',5,7-Trihydroxy-3',6-dimethoxyflavone (Jaceosidin)*	Flavonoids	Flavones	18085-97-7	2	107300	142404	124634	106830	114717	141448	139063	149856	122656	188926	179034	159254	136505	123123	137493	-	-
Wagp007602	UPLC-MS/MS	331.08	316.09	330.074	C17H14O7	[M+H]+	Demethoxysudachitin*	Flavonoids	Flavones	4323-80-2	2	112642	127307	103521	114605	131008	142277	132021	153737	127874	200440	137732	163090	132655	140691	111802	-	-
Zmjp004875	UPLC-MS/MS	347.07	315.06	346.069	C17H14O8	[M+H]+	5,6,3',4'-Tetrahydroxy-3,7-dimethoxyflavone	Flavonoids	Flavones	-	3	19303.5	9088.68	20323.2	20326.5	13322.7	39508.8	90005	21453.7	30484.2	24418.2	37256.2	52127.4	20329.5	21002.9	32027	-	-
mws1002	UPLC-MS/MS	345.062	330.038	346.069	C17H14O8	[M-H]-	Syringetin	Flavonoids	Flavonols	4423-37-4	3	29998.9	31766.6	34436.7	27289	30004.6	25132.5	16846.1	17593.8	10948.1	8903.97	19392.5	14125.2	19386.9	15442.4	15278.2	C11620	ko00944,ko01110
Wbjp004956	UPLC-MS/MS	298.11	147.04	297.1	C17H15NO4	[M+H]+	1-[(1,3-Benzodioxol-5-yl)carbonyl]-5-methoxyindoline	Alkaloids	Alkaloids	-	2	1.61894e+07	1.52633e+07	1.61527e+07	1.22308e+07	1.27929e+07	1.50977e+07	1.78995e+07	1.48664e+07	1.55261e+07	22965745	8.97302e+06	1.53531e+07	1.59682e+07	1.47903e+07	1.37995e+07	-	-
mws1505	UPLC-MS/MS	283.1	135.04	284.105	C17H16O4	[M-H]-	Phenethyl caffeate	Phenolic acids	Phenolic acids	104594-70-9	3	10411.7	9592.28	9308.01	18234.4	15416.7	13458.9	18921.5	17997.7	19649.2	20475.9	22712.4	20665.7	12982.1	16032.2	19015.3	C10484	-
Hmqp002567	UPLC-MS/MS	284.13	147.04	283.121	C17H17NO3	[M+H]+	4-Hydroxycinnamic acid p-hydroxyphenethylamine	Phenolic acids	Phenolic acids	-	3	7383.68	10134.1	5393.4	5005	15005	7743.36	2710.74	10069	21670	8782.71	26670	16670	23340	9433.4	12160.1	-	-
MWSmce089	UPLC-MS/MS	284.122	147.043	283.121	C17H17NO3	[M+H]+	p-Coumaroyltyramine	Alkaloids	Phenolamine	36417-86-4	3	7437.06	10134.1	20005	18340	18340	16670	12180.1	33340	14860.7	23340	18340	10829.4	13340	10005	18340	-	-
pmp001176	UPLC-MS/MS	302.14	103.05	301.131	C17H19NO4	[M+H]+	Dihydrocaffeoyltyramine	Alkaloids	Phenolamine	-	3	18340	12608.4	31670	25005	16670	13340	8534.53	11209.8	18340	12854.6	7141.65	13340	18340	30005	21008.4	-	-
mws0232	UPLC-MS/MS	377.15	243.09	376.138	C17H20N4O6	[M+H]+	Riboflavin (Vitamin B2)	Others	Vitamin	83-88-5	3	218340	87342.9	135005	51670	118340	45005	76012.2	193340	156670	298340	103340	56932.6	136670	106670	131670	C00255	ko00740,ko01100,ko01110,ko01240,ko02010
Lmbp003208	UPLC-MS/MS	385.12	223.06	384.106	C17H20O10	[M+H]+	Fraxidin-8-O-glucoside	Lignans and Coumarins	Coumarins	-	3	64747.3	85349.6	106282	58242.7	82627	54650	42165.3	44760	76511.1	66409.2	61730.8	43570.7	65344.1	120008	88281.9	-	-
Lmjp003090	UPLC-MS/MS	385.11	223.06	384.106	C17H20O10	[M+H]+	Isofraxidin-7-O-glucoside	Lignans and Coumarins	Coumarins	483-91-0	3	12819.5	30005	43340	8340	36670	21670	11670	18115.7	21670	24583.7	16670	16355.5	46316.9	29122.5	28340	-	-
CYn004219	UPLC-MS/MS	367.103	173.045	368.111	C17H20O9	[2M-H]-	5-O-Feruloylquinic acid	Phenolic acids	Phenolic acids	-	3	6300900	7182110	7679160	4841040	3006660	7898095	6893615	6388935	6637505	4759245	4874120	3992470	7583155	7003275	5617985	-	-
pma3724	UPLC-MS/MS	369.12	177.05	368.111	C17H20O9	[M+H]+	1-O-Feruloylquinic acid	Phenolic acids	Phenolic acids	-	3	1.52244e+06	1.54638e+06	2.53878e+06	4.36511e+06	3.22879e+06	4.12903e+06	2.72106e+06	3.9918e+06	4.05622e+06	6.07969e+06	3.2554e+06	3.12522e+06	1.66503e+06	4.69589e+06	3.58191e+06	-	-
pmb0752	UPLC-MS/MS	369.12	177.05	368.111	C17H20O9	[M+H]+	3-O-Feruloylquinic acid	Phenolic acids	Phenolic acids	1899-29-2	3	195580	216728	169421	142990	131041	124873	186907	161947	154544	129315	99925	290005	134561	117443	161670	C02572	-
mws0179	UPLC-MS/MS	367.1	190.9	368.111	C17H20O9	[M-H]-	Chlorogenic acid methyl ester	Phenolic acids	Phenolic acids	29708-87-0	2	248356	290725	241223	274184	267108	207102	262403	185695	252850	236540	224919	233075	235342	227167	314895	-	-
Wdtp003528	UPLC-MS/MS	369.12	207.07	368.111	C17H20O9	[M+H]+	3,4,5-trihydroxy-6-[4-[[(2R)-5-oxooxolan-2-yl]methyl]phenoxy]oxane-2-carboxylic acid	Phenolic acids	Phenolic acids	-	2	173801	134902	132250	192313	95457.1	168581	145005	125198	136426	310005	186493	135005	127662	143593	114255	-	-
Ymjm000141	UPLC-MS/MS	369.115	207.096	368.111	C17H20O9	[M+H]+	4-O-Caffeoylquinic acid methyl ester*	Phenolic acids	Phenolic acids	123372-74-7	3	160005	132123	125296	217554	84705.1	193310	122712	173768	247783	130005	161694	130839	130671	125473	115407	-	-
Ymjm000142	UPLC-MS/MS	369.115	207.096	368.111	C17H20O9	[M+H]+	5-O-Caffeoylquinic acid methyl ester*	Phenolic acids	Phenolic acids	-	3	160005	132123	125296	217554	84705.1	193310	122712	173768	247783	130005	161694	130839	130671	125473	115407	-	-
MWS5083	UPLC-MS/MS	455.1	96.97	456.105	C17H21N4O9P	[M-H]-	Flavin Single Nucleotide(FMN)	Nucleotides and derivatives	Nucleotides and derivatives	6184-17-4	3	14143.8	14412.4	11670	10313.2	1670	4087.77	5005	5177.47	5159.71	18507.2	12426.2	2073.47	6164.16	10361.8	10358.3	C00061	ko00190,ko00740,ko01100,ko01110,ko01240
Wayn002636	UPLC-MS/MS	365.13	203.08	366.142	C17H22N2O7	[M-H]-	N-(1-Deoxy-1-fructosyl)Tryptophan	Nucleotides and derivatives	Nucleotides and derivatives	-	3	46463.7	44474.4	38216.3	37895	56005.5	23889.8	42006.6	51973.3	54819.2	51067.5	47837.3	64238.9	38708.8	43654.3	65611.3	-	-
Hmbp002333	UPLC-MS/MS	387.13	147.04	386.121	C17H22O10	[M+H]+	10-Dehydrogeniposide	Terpenoids	Sesquiterpenoids	-	3	25005	37317.1	6670	20999.6	37868.1	16670	20005	26670	23371.7	30005	28340	24435.5	19142.9	24206.7	23340	-	-
Zmhn002227	UPLC-MS/MS	385.11	223.06	386.121	C17H22O10	[M-H]-	4-O-Glucosyl-sinapate	Phenolic acids	Phenolic acids	-	3	21834.6	13343.1	18630.2	35005	30005	35005	31811.1	31824.5	43340	43340	70005	50494.6	19752.4	31670	35005	C02919	-
Lmbp002309	UPLC-MS/MS	371.102	209.048	370.126	C17H22O9	[M+H]+	Sinapaldehyde-4-O-Glucoside	Phenolic acids	Phenolic acids	154461-65-1	3	37479.6	14937.7	52042.7	0	0	0	0	0	0	19441.9	37327.9	16670	25592	28817.1	26063.6	-	-
Lcsp002647	UPLC-MS/MS	318.18	86.1	317.174	C17H23N3O3	[M+H]+	Ile-Trp	Amino acids and derivatives	Amino acids and derivatives	13589-06-5	2	58654.8	57429.6	35005	98609.7	57970.4	46186.4	99588.1	80562.1	116989	160586	152235	160345	48340	82682.9	54039.1	-	-
Lmlp001982	UPLC-MS/MS	306.16	140.11	305.163	C17H23NO4	[M+H]+	Anisodamine	Alkaloids	Tropan alkaloids	55869-99-3	3	122815	93334.4	110032	96289.4	76633.8	106200	98025.2	69066.1	111013	63864.4	85552.1	63239.5	121820	88424.7	69758.4	C10842	-
mws1565	UPLC-MS/MS	389.144	209.081	388.137	C17H24O10	[M+H]+	Geniposide	Terpenoids	Monoterpenoids	24512-63-8	3	1.14149e+06	1.03542e+06	636618	1.10831e+06	857906	864385	3681465	842579	879736	782763	746859	2833345	924920	926180	865783	C09781	-
mws0011	UPLC-MS/MS	371.13	209.08	372.142	C17H24O9	[M-H]-	Syringin	Phenolic acids	Phenolic acids	118-34-3	3	71670	156670	166670	126670	86670	115005	63340	105005	95005	106670	81670	63340	51670	106670	68316.2	C01533	ko00940
Lmdn000766	UPLC-MS/MS	421.135	169.051	422.142	C17H26O12	[M-H]-	Acetylcatalpol	Terpenoids	Monoterpenoids	-	3	848302	862973	772480	915752	893495	918601	1.185e+06	1.15453e+06	1.08745e+06	1.12476e+06	1.06727e+06	1.0333e+06	839342	903442	964904	-	-
Zbzn008048	UPLC-MS/MS	293.18	221.15	294.183	C17H26O4	[M-H]-	Embelin	Quinones	Quinones	550-24-3	1	61858.6	67233.7	75586.1	61053.3	66171.6	73277.4	74628	67513.3	70164.7	75475.3	63290.1	65674.5	66791.8	75261.5	81924.4	-	-
Lmqn000780	UPLC-MS/MS	606.08	384.98	607.082	C17H27N3O17P2	[M-H]-	Uridine 5'-diphospho-N-acetylglucosamine	Nucleotides and derivatives	Nucleotides and derivatives	528-04-1	1	357346	316280	346262	332584	320644	308277	326362	324280	328638	316457	347400	334326	273077	372397	299652	C00043	ko00520,ko01100,ko01250
pmb0325	UPLC-MS/MS	322.21	177.05	321.205	C17H27N3O3	[M+H]+	Feruloylspermidine	Alkaloids	Phenolamine	-	3	6670	11796.1	17433.5	4796.71	19263	24502	25378.9	23167.1	23847.9	16670	10103.2	16702.5	21681.5	30279.2	11670	-	-
Wcsn010524	UPLC-MS/MS	265.22	265.22	266.225	C17H30O2	[M-H]-	8,11-Heptadecadienoic acid	Lipids	Free fatty acids	-	2	91819.3	44323.3	54675.4	60341.9	146199	87296	155866	83939.3	50359.3	41640.7	50369.9	85441.8	90284.7	92190.3	160477	-	-
Wasn005621	UPLC-MS/MS	361.19	199.13	362.194	C17H30O8	[M-H]-	Glucosyl 9-hydroxy-3-methyldec-2-enoic acid	Others	Others	-	2	215005	188187	206616	173696	204986	188625	163606	148416	138585	184588	138582	130005	129901	177080	166721	-	-
Wafn004433	UPLC-MS/MS	455.214	263.151	396.2	C17H32O10	[M+CH3COOH-H]-	1-Hexanol arabinosylglucoside	Others	Others	-	3	55005	70005	53340	60291.8	48340	95005	88340	67464.2	71670	67482.6	66320.5	85693.1	61668.3	106670	103340	-	-
Lcsp003135	UPLC-MS/MS	344.25	185.16	343.247	C17H33N3O4	[M+H]+	Leu-Val-Leu	Amino acids and derivatives	Amino acids and derivatives	58337-01-2	1	380620	286670	393620	542462	411670	513358	414487	563553	446140	573232	573243	560297	450972	466647	442569	-	-
mws0362	UPLC-MS/MS	269.25	269.24	270.256	C17H34O2	[M-H]-	Heptadecanoic acid	Lipids	Free fatty acids	506-12-7	3	2.17398e+06	2.64009e+06	1.08598e+06	794643	973126	2.2819e+06	1.68706e+06	2.16322e+06	2.32647e+06	1.40129e+06	1.36851e+06	1.37246e+06	2.19419e+06	828173	1.52976e+06	-	-
Zasn010461	UPLC-MS/MS	269.249	269.249	270.256	C17H34O2	[M-H]-	Pentadecanoic acid,14-methyl-,methyl ester	Others	Others	5129-60-2	3	26625.8	75547.3	148076	309455	309188	346255	137317	175916	152336	19577.4	143916	157668	213175	209016	243558	-	-
Zmyn005252	UPLC-MS/MS	285.24	239.24	286.251	C17H34O3	[M-H]-	3-Hydroxy-palmitic acid methyl ester	Lipids	Free fatty acids	51883-36-4	3	9654.97	10752.1	7506.44	10103	20196.3	13619	13470.4	10141.1	7086.67	5324	12246.8	12999.4	8039.28	9218.81	7009.55	C11849	-
MWSmce549	UPLC-MS/MS	303.25	57.07	302.246	C17H34O4	[M+H]+	1-Monomyristin	Lipids	Glycerol ester	589-68-4	3	87602	109923	133173	102539	126057	99976.5	116781	112726	131073	80916.4	43013.7	79835.7	89661.7	61204.4	67892.5	-	-
Zmdn001863	UPLC-MS/MS	325.07	193.05	326.079	C18H14O6	[M-H]-	2-(7-Dihydroxyl)-benzofuranyl-ferulic acid	Phenolic acids	Phenolic acids	-	3	5781.29	10585	11294.9	8810.59	6746.76	6782.16	15495.7	5005	14675.5	11670	11713.9	20194.2	7837.49	9629.3	7897.11	-	-
Wbtn004362	UPLC-MS/MS	391.07	229.05	392.074	C18H16O10	[M-H]-	1,3,6,7-tetrahydroxy-2-(3,4,5-trihydroxyoxan-2-yl)xanthen-9-one	Flavonoids	Other Flavonoids	-	2	548340	415005	323340	613340	636670	818340	626670	423340	344575	274255	390005	600005	520005	305986	733340	-	-
Lmjn005592	UPLC-MS/MS	343.08	313.04	344.09	C18H16O7	[M-H]-	Cirsilineol (4',5-Dihydroxy-3',6,7-trimethoxyflavone)	Flavonoids	Flavanones	41365-32-6	2	1.24681e+06	1.25737e+06	1.28126e+06	1.0321e+06	1.19553e+06	1.13458e+06	1.08202e+06	909419	961026	962850	997282	1.1197e+06	998558	1.09377e+06	1.09395e+06	C10032	-
MWSslk055	UPLC-MS/MS	345.1	315.06	344.09	C18H16O7	[M+H]+	Nevadensin	Flavonoids	Flavones	10176-66-6	3	79638.6	88923.5	81083.9	75481.2	65938.8	72442.7	65564.7	58569.5	57689.5	69429.4	59071.7	53360.7	91400.1	66876.8	63172.7	C10111	-
MWSslk092	UPLC-MS/MS	343.08	328.06	344.09	C18H16O7	[M-H]-	Usnic acid	Phenolic acids	Phenolic acids	125-46-2	3	74412.9	73862.3	73385.4	71552.3	74604.8	76482.2	72993.9	76067.5	76959	76354.4	67939.5	68205.9	72119.5	69501	68346.2	C10101	-
Zmhp004065	UPLC-MS/MS	345.1	330.07	344.09	C18H16O7	[M+H]+	7,8-Dihydroxy-5,6,4'-trimethoxyflavone*	Flavonoids	Flavones	-	3	111704	127006	126515	104016	104628	91474	102727	83790.4	93753.8	85799.8	78719.2	95059.9	96910.7	103681	93357.5	-	-
Zmap009745	UPLC-MS/MS	345.1	330.07	344.09	C18H16O7	[M+H]+	Ayanin (3',5-Dihydroxy-3,4',7-Trimethoxyflavone)	Flavonoids	Flavones	572-32-7	3	28632.7	30525.7	33628.5	21767.3	20357.2	19060.7	23866.6	21200.5	19928.4	20305.2	16049.6	15957.1	20592.6	22678.1	22594.9	C04444	ko00944,ko01110
pmp000006	UPLC-MS/MS	345.1	330.07	344.09	C18H16O7	[M+H]+	Eupatilin (5,7-Dihydroxy-3',4',6-Trimethoxyflavone)*	Flavonoids	Flavones	22368-21-4	3	232246	189384	197135	210770	198345	201074	168822	172629	181942	197176	183069	184734	248170	194841	186795	C10040	-
pmp000786	UPLC-MS/MS	345.1	330.07	344.09	C18H16O7	[M+H]+	Eupatorin; 3',5-Dihydroxy-4',6,7-Trimethoxyflavone*	Flavonoids	Flavones	855-96-9	3	109081	103438	121065	122407	89239.1	94312	103198	84165.8	109089	100706	104827	107890	106361	108324	104576	-	-
Lmfn004235	UPLC-MS/MS	359.08	161.02	360.084	C18H16O8	[M-H]-	Myricetin-3,7,3'-trimethyl ether	Flavonoids	Flavonols	-	2	22064.8	27912.6	22489.6	5811.46	25592.5	11804.1	13340	10005	10543	25951	16670	25557.8	19778.6	20128.5	16670	-	-
pme0085	UPLC-MS/MS	359.08	161.02	360.084	C18H16O8	[M-H]-	Rosmarinic acid	Phenolic acids	Phenolic acids	537-15-5	2	22064.8	27912.6	22489.6	5811.46	25592.5	11804.1	13340	10005	10543	25951	16670	25557.8	19778.6	20128.5	16670	C01850	ko00350,ko01100
Wadn005193	UPLC-MS/MS	359.08	197.05	360.085	C18H16O8	[M-H]-	Salvianic acid B	Phenolic acids	Phenolic acids	-	3	7159.84	7157.79	5005	3172.33	5118.47	3191.87	7159.84	5284.05	13699	1670	12826.4	10005	5882.81	8340	3340	-	-
Lmsn004132	UPLC-MS/MS	329.09	167.04	330.11	C18H18O6	[M-H]-	Hamiltone A	Flavonoids	Flavanones	6626-61-5	2	771670	289581	259705	267984	770005	485005	765005	448340	661670	1011670	603340	683340	825005	648340	620005	-	-
mws0636	UPLC-MS/MS	313.15	166.09	312.147	C18H20N2O3	[M+H]+	L-Phenylalanyl-L-phenylalanine	Amino acids and derivatives	Amino acids and derivatives	2577-40-4	1	49738.8	37641.4	27258.8	60514.6	47065.1	53741.4	46104.4	37641.4	49036.3	44936.3	53535.1	51576.9	48384.1	50005	59887.8	-	-
Lhmp122205	UPLC-MS/MS	301.14	245.09	300.136	C18H20O4	[M+H]+	5-O-Methyllatifolin	Others	Others	-	1	43313.5	47043.2	41934.3	44359.6	43778.8	38269.4	41633.8	44338.5	45723.9	39227.8	38639.1	40113.5	50912.1	44746	46881.9	-	-
Lakn002165	UPLC-MS/MS	447.12	152.01	448.122	C18H24O13	[M-H]-	Protocatechuic acid glucosyl xyloside	Phenolic acids	Phenolic acids	-	1	370095	342275	389145	395011	417760	319214	378887	373789	416296	371594	348895	370126	335631	397244	298096	-	-
Labn002107	UPLC-MS/MS	463.11	168.01	464.117	C18H24O14	[M-H]-	galloyl xylosyl glucoside	Phenolic acids	Phenolic acids	-	1	10005	13143.7	11710.8	4525.23	7252.45	14721.8	4284.39	4384.99	9387.3	6133.06	3681.68	13545.9	6741.78	11614.6	10351.5	-	-
Wmmn000117	UPLC-MS/MS	463.11	168.01	464.117	C18H24O14	[M-H]-	mudanoside B	Phenolic acids	Phenolic acids	203511-37-9	1	4942.99	8032.44	15281.2	6798.66	5562.71	8340	8632.01	15018.2	12617.4	5520.68	6774.82	8340	10478.2	8524.31	5364.69	-	-
Wdtp004079	UPLC-MS/MS	369.15	207.1	368.147	C18H24O8	[M+H]+	3,4,5-Trihydroxy-6-[4-(4-methyl-3-oxopentyl)phenoxy]oxane-2-carboxylic acid	Phenolic acids	Phenolic acids	-	2	177972	143892	139870	179490	119324	168278	116670	140757	188207	248340	197940	110606	115380	114319	165226	-	-
Layp004541	UPLC-MS/MS	368.17	131.05	367.163	C18H25NO7	[M+H]+	N-(2-hydroxyethyl)-N-methyl-3-phenylacrylamideglucoside	Alkaloids	Alkaloids	-	3	26670	40005	33030.9	30158.4	35656.9	35894.8	117789	49870.2	43340	47130.9	63747.6	107519	52690.4	37421.3	71670	-	-
Labn003910	UPLC-MS/MS	401.14	269.1	402.153	C18H26O10	[M-H]-	Benzyl B-Primeveroside*	Phenolic acids	Phenolic acids	-	2	80624.1	126670	160005	93340	61439.2	80180.2	77466.9	76013.5	54149	128340	69755.3	77475.2	63865	94222.6	79124.3	-	-
Cmjn004337	UPLC-MS/MS	401.14	269.1	402.153	C18H26O10	[M-H]-	Benzyl-(2''-O-xylosyl)glucoside*	Phenolic acids	Phenolic acids	-	2	135058	155287	217612	156296	113065	136273	114098	127781	96131.6	201670	99945.4	80180.2	93173.7	115563	95268.3	-	-
Hmln003529	UPLC-MS/MS	401.15	269.11	402.153	C18H26O10	[M-H]-	Benzyl β-primeveroside	Phenolic acids	Phenolic acids	130622-31-0	2	27077.6	20949.2	29164.1	25005	16763.1	23957.2	19787.3	11463.2	24997.4	45005	12504.5	21873.9	13733.3	17805.7	24089.5	-	-
Hmsn002948	UPLC-MS/MS	417.14	109.03	418.147	C18H26O11	[M-H]-	2-Hydroxyphenol-1-O-glucosyl(6→1)rhamnoside	Phenolic acids	Phenolic acids	-	3	6670	10005	6542.43	3729.99	4660.39	3732.78	5440.15	13037.7	5605.6	2798.59	3340	9339.13	4660.39	1839.6	4663.19	-	-
Wcdp007388	UPLC-MS/MS	275.2	133.1	274.193	C18H26O2	[M+H]+	(10Z,14E,16E)-10,14,16-Octadecatrien-12-Ynoic Acid	Lipids	Free fatty acids	-	2	14591.8	9411.89	10226.6	15884.2	23491.5	12377.6	18310.2	23789.7	49788.2	29297.1	38152	26100.4	25016.3	27655.3	20162.3	-	-
pmb0885	UPLC-MS/MS	291.2	191.11	290.188	C18H26O3	[M+H]+	4-Oxo-9Z,11Z,13E,15E-Octadecatetraenoic Acid	Lipids	Free fatty acids	-	3	32252.4	30495.8	31905	29543.4	27732.2	28563.4	37716.5	29825.7	20806.2	36040.5	34654.9	28382.1	33308.1	28779.9	35859.3	-	-
Wdtp002884	UPLC-MS/MS	371.17	353.16	370.163	C18H26O8	[M+H]+	3-(4-methoxyphenyl)propyl methyl 4-O-methyl-alpha-d-glucopyranosiduronate	Phenolic acids	Phenolic acids	-	1	7310.14	9537.53	5005	8340	15005	5005	8568.03	5310.76	8340	13737.6	10295.1	12067	8140.45	6346.34	5005	-	-
Cmhn002057	UPLC-MS/MS	403.16	343.14	404.168	C18H28O10	[M-H]-	2,7-Dimethyl-2,4-diene-deca-α,x-diacid 8-O-β-glucoside	Tannins	Tannin	-	3	10456	26042.7	8340	20122.1	16290.9	27096.4	14312.8	12886.9	5005	21248.2	10484	10546.8	11619.3	10861.2	17726.2	-	-
pma0461	UPLC-MS/MS	277.22	93.07	276.209	C18H28O2	[M+H]+	14,15-Dehydrocrepenynic acid	Lipids	Free fatty acids	4154-44-3	3	4.51072e+06	3.44504e+06	2.82101e+06	4.33629e+06	5.65442e+06	5.54022e+06	6.15849e+06	6.89023e+06	6.98034e+06	8.40649e+06	8.83547e+06	8.09875e+06	6.63269e+06	6.44883e+06	6.19112e+06	-	-
pmb1574	UPLC-MS/MS	277.22	93.07	276.209	C18H28O2	[M+H]+	9,12-Octadecadien-6-Ynoic Acid	Lipids	Free fatty acids	61481-29-6	3	1.18233e+06	1.03595e+06	1.16957e+06	1.47594e+06	1.49088e+06	1.34869e+06	1.34675e+06	1.31091e+06	1.74758e+06	1.65422e+06	1.88547e+06	1.76324e+06	1.57917e+06	1.5458e+06	1.4318e+06	-	-
Qmjp080402	UPLC-MS/MS	277.22	235.18	276.209	C18H28O2	[M+H]+	15,16-Bisnor-13-oxo-8(17),11-labdadien-19-ol	Terpenoids	Sesquiterpenoids	-	1	18528.6	18705.8	12145.8	15834.9	27092.1	14869.5	18771.5	24775	27925.8	20469.9	35885.1	24136.4	23122.1	18535.6	21605.2	-	-
Zbzp007301	UPLC-MS/MS	293.21	55.05	292.204	C18H28O3	[M+H]+	2-Methoxy-6-undecyl-1,4-benzoquinone	Quinones	Quinones	-	1	401913	203091	196740	590487	427941	576090	658213	669323	676638	677456	689625	710848	582072	555616	545265	-	-
Zmyn004548	UPLC-MS/MS	291.2	235.17	292.204	C18H28O3	[M-H]-	12-Oxo-phytodienoic acid	Lipids	Free fatty acids	85551-10-6	3	8728.06	7173.82	6231.65	9983.13	11536.1	10660	12309.4	11823.5	10943	10288.2	8821.52	9596.68	9408.39	10367	12861.9	C01226	ko00592,ko01100,ko01110
Lcsn002223	UPLC-MS/MS	387.16	59.01	388.173	C18H28O9	[M-H]-	2-[(1R,2R)-3-oxo-2-[(Z)-5-[3,4,5-trihydroxy-6-(hydroxymethyl)oxan-2-yl]oxypent-2-enyl]cyclopentyl]acetic acid	Lipids	Free fatty acids	-	1	513222	1.20711e+06	1.31266e+06	1.10325e+06	753285	452118	674989	936842	884297	282047	870069	673798	884008	853029	832251	-	-
Lmzn001582	UPLC-MS/MS	387.17	207.1	388.173	C18H28O9	[M-H]-	5'-Glucosyloxyjasmanic acid	Phenolic acids	Phenolic acids	-	1	2.69618e+06	2.34367e+06	2.36091e+06	1.6706e+06	2.55129e+06	2.39818e+06	2.21162e+06	2.00113e+06	2.06426e+06	1.30771e+06	1.7135e+06	1.68637e+06	2.12399e+06	2.16789e+06	2.23907e+06	-	-
Sazp003601	UPLC-MS/MS	387.17	207.11	388.173	C18H28O9	[M-H]-	Tuberonic acid glucoside	Organic acids	Organic acids	120399-24-8	1	2.23743e+06	2.66438e+06	3.00494e+06	2.28371e+06	1.86384e+06	1.78494e+06	1.61208e+06	1.95552e+06	1.59366e+06	1.7528e+06	1.46947e+06	1.40524e+06	1.54311e+06	2.02632e+06	1.77726e+06	-	-
pme2074	UPLC-MS/MS	322.2	130.05	323.21	C18H29NO4	[M-H]-	Jasmonoyl-L-Isoleucine	Amino acids and derivatives	Amino acids and derivatives	120330-93-0	3	281441	278417	286013	287996	285982	269474	275985	289824	300693	309924	280489	306826	254485	276161	262839	C18699	ko04075
Lmbn005923	UPLC-MS/MS	277.217	59.0139	278.225	C18H30O2	[M-H]-	Crepenynic acid	Lipids	Free fatty acids	2277-31-8	3	112999	85321.4	85538.2	138570	136361	145900	153452	152461	161973	146468	139583	164074	146274	148755	138447	C07289	ko00591
pmb0889	UPLC-MS/MS	279.23	95.09	278.225	C18H30O2	[M+H]+	Punicic acid (9Z,11E,13Z-octadecatrienoic acid)	Lipids	Free fatty acids	544-72-9	3	1.73703e+06	1.68647e+06	1.78466e+06	2.21834e+06	2.55574e+06	2.62017e+06	3.30122e+06	3.26007e+06	2.85106e+06	3.31217e+06	3.62914e+06	4.51391e+06	2.56489e+06	2.83535e+06	2.76805e+06	C08364	-
pmb1650	UPLC-MS/MS	279.23	149.13	278.225	C18H30O2	[M+H]+	Octadeca-11E,13E,15Z-trienoic acid	Lipids	Free fatty acids	25575-00-2	3	1.53213e+07	1.58534e+07	1.4195e+07	1.51825e+07	1.54363e+07	1.53969e+07	1.493e+07	1.51836e+07	1.47592e+07	1.32294e+07	1.38445e+07	1.46753e+07	1.61099e+07	1.5129e+07	1.59336e+07	-	-
Wcsn010254	UPLC-MS/MS	277.22	277.22	278.225	C18H30O2	[M-H]-	4-[3-(4,8-dimethylnona-3,7-dienyl)-3-methyloxiran-2-yl]butan-2-one	Others	Others	-	1	6.63946e+06	5.37664e+06	5.17198e+06	9.03985e+06	8.74773e+06	8.90107e+06	9.17686e+06	9.23713e+06	8.55009e+06	9.32984e+06	8.62262e+06	9.56301e+06	8.51231e+06	8.79121e+06	8.42917e+06	-	-
mws0367	UPLC-MS/MS	277.22	277.22	278.225	C18H30O2	[M-H]-	α-Linolenic Acid*	Lipids	Free fatty acids	463-40-1	1	27924.1	21709.7	23146.5	34064.3	41287.7	35712.1	41860.9	45489.2	40225.4	39091	41190.1	40904.9	42949.8	38789.4	38270.8	C06427	ko00592,ko01040,ko01100,ko01110
mws0366	UPLC-MS/MS	277.22	277.22	278.225	C18H30O2	[M-H]-	γ-Linolenic Acid*	Lipids	Free fatty acids	506-26-3	1	4.82003e+07	3.98811e+07	3.72318e+07	5.49585e+07	5.49217e+07	5.34695e+07	5.75427e+07	5.83395e+07	5.86573e+07	5.73003e+07	5.52996e+07	5.64862e+07	5.48383e+07	5.65565e+07	5.30136e+07	C06426	ko00591,ko01040,ko01100
Wcdp007789	UPLC-MS/MS	295.23	81.07	294.219	C18H30O3	[M+H]+	9-Oxooctadeca-10,12-Dienoic Acid	Lipids	Free fatty acids	-	2	13705.5	19797.3	18710.9	22068.4	25480.5	21237.1	28898.8	38772.7	30228	46296.4	39401.3	30043.7	26878.6	22506.3	37322.7	-	-
Zmyn004676	UPLC-MS/MS	293.21	113.1	294.219	C18H30O3	[M-H]-	17-Hydroxylinolenic acid	Lipids	Free fatty acids	-	1	488247	448290	473561	806477	789041	820670	1.11534e+06	1.18811e+06	1.19189e+06	1.54803e+06	1.58535e+06	1.74253e+06	1.02343e+06	1.02113e+06	1.08767e+06	C16346	ko00592
Zjxp110301	UPLC-MS/MS	295.23	151.11	294.219	C18H30O3	[M+H]+	3-Hydroxy-3,7,11-trimethyldodeca-1,6E,10-trien-9-yl isobutyrate*	Terpenoids	Sesquiterpenoids	-	1	87348.7	83686.3	88160.1	98737.1	122147	122302	122717	120755	133496	148370	164771	152249	125544	121876	126883	-	-
Zjxp110304	UPLC-MS/MS	295.23	151.11	294.219	C18H30O3	[M+H]+	3-Hydroxy-3,7,11-trimethyldodeca-1,6E,10-trien-9-yl isobutyrate(iso-3)*	Terpenoids	Sesquiterpenoids	-	1	40777.7	40777.7	42833.5	153200	72378	160164	215906	116819	215759	129207	139384	275296	199878	185844	191979	-	-
Wcdp007645	UPLC-MS/MS	295.23	151.11	294.219	C18H30O3	[M+H]+	9-Oxo-10,12-Octadecadienoic Acid	Lipids	Free fatty acids	54665-32-6	2	133736	129876	141947	222985	240872	230739	603465	342023	325351	472734	402407	453799	293087	280757	281557	-	-
Zmyn004732	UPLC-MS/MS	293.21	185.12	294.219	C18H30O3	[M-H]-	2R-hydroxy-9Z,12Z,15Z-octadecatrienoic acid	Lipids	Free fatty acids	-	1	248161	234734	249279	280630	285194	291891	326013	344594	316190	410641	446937	434592	328766	310425	315044	C16342	ko00592
Zmpn003368	UPLC-MS/MS	293.21	195.14	294.219	C18H30O3	[M-H]-	13S-Hydroxy-9Z,11E,15Z-octadecatrienoic acid	Lipids	Free fatty acids	87984-82-5	2	1.02221e+06	998566	1.06297e+06	1.86041e+06	1.86778e+06	1.84366e+06	2.71723e+06	2.70274e+06	2.48791e+06	3.05161e+06	2.99078e+06	3.40268e+06	2.26655e+06	2.08086e+06	2.209e+06	C16316	ko00592
pmb2787	UPLC-MS/MS	293.21	275.2	294.219	C18H30O3	[M-H]-	9-Oxo-10E,12Z-octadecadienoic acid	Lipids	Free fatty acids	54232-59-6	3	12390.5	15175.1	12945.4	22109.8	22397.7	35014.5	31238.3	31888.1	31107.8	31854.6	36794.4	49732.9	28089.2	25811.3	28337.2	C14766	ko00591
Hmqn004825	UPLC-MS/MS	293.21	275.2	294.219	C18H30O3	[M-H]-	Rabdosia acid A	Lipids	Free fatty acids	-	2	17422.6	14378.5	16840.3	19805	18822	30838.5	31077.4	32958.7	31700.3	53096.6	48021.8	50278.1	28237.8	32879.5	31708.9	-	-
Lmmn006306	UPLC-MS/MS	293.212	293.212	294.219	C18H30O3	[M-H]-	Machilusolide D	Others	Lactones	-	3	521878	492792	518274	816288	837642	855434	1.16312e+06	2.15039e+06	2.06538e+06	2.75312e+06	1.68392e+06	1.77491e+06	1.03753e+06	1.14166e+06	1.10565e+06	-	-
Zmyn004449	UPLC-MS/MS	309.21	171.1	310.214	C18H30O4	[M-H]-	9-Hydroxy-12-oxo-10(E),15(Z)-octadecadienoic acid	Lipids	Free fatty acids	-	2	69975.6	62801	69118.5	66936.8	65907.8	70133.2	82085.8	86435.4	87085.5	94633.8	103787	108357	78414.6	81360	86117.9	C21923	ko00592,ko01110
pmb2789	UPLC-MS/MS	309.21	209.05	310.214	C18H30O4	[M-H]-	13S-Hydroperoxy-6Z,9Z,11E-octadecatrienoic acid	Lipids	Free fatty acids	121107-97-9	3	11017.9	10103.5	13473	10627.6	9499.34	7875.21	6562.06	4325.36	8595.13	22473.9	6484.23	5212.34	7693.23	8097.51	8786.83	-	-
pmb2791	UPLC-MS/MS	309.21	209.05	310.214	C18H30O4	[M-H]-	9-Hydroperoxy-10E,12,15Z-octadecatrienoic acid	Lipids	Free fatty acids	111004-08-1	3	53579.3	101314	42118	120435	121104	107761	143753	136016	124135	164957	165274	161613	115035	118017	120376	C16321	ko00592,ko01110
Zmzn003953	UPLC-MS/MS	309.2	227.2	310.214	C18H30O4	[M-H]-	13(s)-hydroperoxy-(9z,11e,15z)-octadecatrienoic acid	Lipids	Free fatty acids	67597-26-6	1	2.89188e+06	2.3629e+06	2.18407e+06	2.98456e+06	3.16568e+06	3.03454e+06	2.33434e+06	2.40009e+06	2.32897e+06	2.23421e+06	2.0473e+06	1.96757e+06	3.30694e+06	3.30656e+06	3.33165e+06	C04785	ko00592,ko01100,ko01110
Lmdn005219	UPLC-MS/MS	373.19	331.17	374.194	C18H30O8	[M-H]-	p-Menth-4(5)-ene-1,2-diol-1-O-β-D-(2-O-acetyl)-glucoside	Terpenoids	Monoterpenoids	-	1	127819	110080	113018	122543	89548.3	89652	130405	109541	115628	106062	106065	143445	126929	129586	106517	-	-
Lmmn000214	UPLC-MS/MS	487.17	341.11	488.174	C18H32O15	[M-H]-	Solatriose	Others	Saccharides	528-40-5	3	25638.2	24491.8	23363.7	21232.2	12488	19231	8337.16	8135.2	15303.5	7697.02	8749.71	11039.5	10964.8	12181.8	13745.8	-	-
pme2125	UPLC-MS/MS	503.162	179.055	504.169	C18H32O16	[M-H]-	Raffinose*	Others	Saccharides	512-69-6	2	31794.3	24331.4	183982	24102.7	22831.2	62929.7	26498.5	22831.2	24102.7	47097.8	19880.8	46383.5	88227.7	125099	84985.7	C00492	ko00052,ko01100,ko02010
mws1589	UPLC-MS/MS	503.16	179.06	504.169	C18H32O16	[M-H]-	D-Panose*	Others	Saccharides	33401-87-5	2	31794.3	24331.4	183982	24102.7	22831.2	62929.7	26498.5	22831.2	24102.7	47097.8	19880.8	46383.5	88227.7	125099	84985.7	C00713	-
pme0500	UPLC-MS/MS	503.16	323.1	504.169	C18H32O16	[M-H]-	D-Melezitose	Others	Saccharides	597-12-6	3	75040	79857.7	90870.3	87428	71618	75049.1	70910	77811.5	69532.7	66778	65402.7	77707.5	72292.9	70228.8	72292	C08243	-
MWS0442	UPLC-MS/MS	527.16	365.1	504.169	C18H32O16	[M+Na]+	Maltotriose	Others	Saccharides	1109-28-0	2	40005	27852.2	15005	8340	9739.53	13208.5	13918.2	9042.81	8348.17	10434.2	2623.24	9062.88	18340	15302.9	9739.53	C01835	ko02010
MWSmce486	UPLC-MS/MS	503.16	383.12	504.169	C18H32O16	[M-H]-	Manninotriose	Others	Saccharides	13382-86-0	2	9088.21	26849.5	22067.5	23103.5	23709.8	20774.5	24998	16028.4	12822	19470.8	21793.5	18827.5	22065.5	24357.9	9994.33	C05404	ko00052,ko01100
Lmbn005662	UPLC-MS/MS	295.23	171.1	296.235	C18H32O3	[M-H]-	9(10)-EpOME;(9R,10S)-(12Z)-9,10-Epoxyoctadecenoic acid	Lipids	Free fatty acids	16833-56-0	3	8414.81	6532.78	6531.95	7432.59	12681.3	8591.88	8153.87	9023.29	9724.32	15640.7	16332.2	11527.2	9190.68	7792.43	9346.69	C14825	ko00591,ko01100
Rfmb091	UPLC-MS/MS	295.23	195.14	296.235	C18H32O3	[M-H]-	9S-Hydroxy-10E,12Z-octadecadienoic acid*	Lipids	Free fatty acids	15514-85-9	1	882107	911846	988698	1.40473e+06	1.61962e+06	1.42081e+06	2.19342e+06	2.12781e+06	2.1872e+06	2.81349e+06	2.95288e+06	3.17263e+06	1.92822e+06	1.96867e+06	1.96093e+06	C14767	ko00591
Lmbn005369	UPLC-MS/MS	295.23	195.14	296.235	C18H32O3	[M-H]-	13(S)-HODE;13(S)-Hydroxyoctadeca-9Z,11E-dienoic acid*	Lipids	Free fatty acids	10219-69-9	1	826420	880265	916306	1.46185e+06	1.44478e+06	1.45553e+06	2.30417e+06	2.2361e+06	2.1726e+06	3.03978e+06	2.78414e+06	2.98486e+06	1.82617e+06	1.83533e+06	1.89097e+06	C14762	ko00591
Wafn011571	UPLC-MS/MS	295.23	195.14	296.235	C18H32O3	[M-H]-	alpha-Hydroxylinoleic acid*	Lipids	Free fatty acids	57818-44-7	1	930513	922894	1.0149e+06	1.53076e+06	1.53277e+06	1393403	2.23789e+06	2.26814e+06	2.28092e+06	3.01851e+06	2.95167e+06	3.15343e+06	1.87722e+06	1.84814e+06	1.97559e+06	-	-
pmb2804	UPLC-MS/MS	311.22	171.14	312.23	C18H32O4	[M-H]-	13S-Hydroperoxy-9Z,11E-octadecadienoic acid	Lipids	Free fatty acids	33964-75-9	3	372866	459580	472106	459930	467358	454011	581448	569737	577913	702004	680720	717955	463972	471729	547262	C04717	ko00591,ko01100
Lmbn004685	UPLC-MS/MS	311.22	223.17	312.23	C18H32O4	[M-H]-	5S,8R-DiHODE; (5S,8R,9Z,12Z)-5,8-Dihydroxyoctadeca-9,12-dienoate	Lipids	Free fatty acids	-	3	13146	13704.4	13200.5	14691.9	15848.6	13030.3	12770.8	15400.1	13596.7	14751.6	12330.3	13522	11873.6	15045.5	13972.8	C20186	ko00591
Lmbn005287	UPLC-MS/MS	311.22	249.22	312.23	C18H32O4	[M-H]-	7S,8S-DiHODE; (9Z,12Z)-(7S,8S)-Dihydroxyoctadeca-9,12-dienoic acid*	Lipids	Free fatty acids	143288-65-7	1	95033.4	87524.4	94688.7	90134.4	87167.9	97306.7	100083	94945.1	93933.7	88628.3	94049.1	103017	87537.6	90796.1	97062.1	C07354	ko00591
MWS80007	UPLC-MS/MS	311.22	249.22	312.23	C18H32O4	[M-H]-	13-Hydroperoxy-9Z,11E-octadecadienoic acid*	Lipids	Free fatty acids	23017-93-8	1	79046.1	80818.2	83431.1	83041.8	96763.8	89767.4	92106.1	107992	98517.2	94958.4	102340	91250.2	89182.5	95812	95615.7	-	-
Rfmb087	UPLC-MS/MS	311.22	293.21	312.23	C18H32O4	[M-H]-	9-Hydroxy-13-oxo-10-octadecenoic Acid	Lipids	Free fatty acids	-	3	114251	128673	131298	155224	163240	183432	242808	244116	241876	288911	342270	357900	199971	201450	218933	-	-
Zmjn004133	UPLC-MS/MS	311.22	293.21	312.23	C18H32O4	[M-H]-	9S-Hydroperoxy-10E,12Z-octadecadienoic acid	Lipids	Free fatty acids	5502-91-0	3	92667.2	79732.5	82143.1	124968	116843	132457	173322	147151	182334	244000	255120	235241	143821	153760	153744	C14827	ko00591,ko01100
MWS80006	UPLC-MS/MS	311.22	293.21	312.23	C18H32O4	[M-H]-	9-Hydroperoxy-9Z,11E-Octadecadienoic Acid	Lipids	Free fatty acids	-	1	41449.6	38227.5	37712.4	37230.9	47514.5	48185.1	42884.9	37414.7	39628.1	42040.8	44810.9	38009.3	39924.5	45944.2	42466.3	-	-
pmn001691	UPLC-MS/MS	327.22	291.2	328.225	C18H32O5	[M-H]-	9,12,13-Trihydroxy-10,15-octadecadienoic acid	Lipids	Free fatty acids	-	1	146288	130301	125245	235083	202241	233417	250601	239812	252201	324249	324669	368553	226622	240235	231237	-	-
Wafn003633	UPLC-MS/MS	391.2	161.05	392.205	C18H32O9	[M-H]-	1-O-Acetyl-Glucopyranose 6-Hydroxydecanoate	Others	Saccharides	-	1	25005	13404.7	15464.3	13333.2	10005	11314.6	23650.4	17758.7	13460.2	18340	13340	14408.5	7224.84	11313.4	19531.6	-	-
Zahp012577	UPLC-MS/MS	280.264	81.0725	279.256	C18H33NO	[M+H]+	Octadecadienamide	Lipids	Free fatty acids	-	3	1.40367e+07	1.30852e+07	1.28298e+07	1.33704e+07	1.37695e+07	1.27262e+07	1.3464e+07	1.35165e+07	1.27647e+07	1.2472e+07	1.13845e+07	1.26089e+07	1.22743e+07	1.12625e+07	1.27306e+07	-	-
pmf0395	UPLC-MS/MS	283.26	121.1	282.256	C18H34O2	[M+H]+	Oleic acid	Lipids	Free fatty acids	112-80-1	3	641678	724441	654094	653570	630745	678042	406467	693562	708908	722946	791460	718533	546186	643640	728202	C00712	ko00061,ko00073,ko01040
mws2623	UPLC-MS/MS	281.25	281.25	282.256	C18H34O2	[M-H]-	11-Octadecanoic acid(Vaccenic acid)*	Lipids	Free fatty acids	506-17-2	3	3.12494e+06	4.30113e+06	4.69328e+06	5.76426e+06	6.04167e+06	6.47673e+06	6.34334e+06	5.15714e+06	6.20905e+06	7.20679e+06	6.95925e+06	7.58976e+06	6.65579e+06	5.26316e+06	6.13595e+06	C21944	-
mws0396	UPLC-MS/MS	281.25	281.25	282.256	C18H34O2	[M-H]-	Elaidic Acid*	Lipids	Free fatty acids	112-79-8	3	1.00335e+07	1.29272e+07	1.43119e+07	1.7449e+07	1.91537e+07	1.87125e+07	1.86306e+07	1.53854e+07	1.93934e+07	2.06962e+07	2.19532e+07	2.23403e+07	1.94256e+07	1.66025e+07	1.94786e+07	C01712	-
Lmyn012331	UPLC-MS/MS	281.25	281.25	282.256	C18H34O2	[M-H]-	Petroselinic acid*	Lipids	Free fatty acids	593-39-5	3	3.33448e+06	4.23982e+06	4.95681e+06	5.7061e+06	6.10776e+06	6.34102e+06	6.37396e+06	4.99561e+06	6.14994e+06	7.08121e+06	7.25304e+06	7.4686e+06	6.93637e+06	5.40543e+06	6.20741e+06	C08363	-
Lmbn005487	UPLC-MS/MS	313.24	251.24	314.246	C18H34O4	[M-H]-	12,13-DHOME; (9Z)-12,13-Dihydroxyoctadec-9-enoic acid	Lipids	Free fatty acids	263399-35-5	3	54298.4	53407.6	46398.7	49442.3	61192.8	55012.4	61818.9	54693.7	53439.4	64411.4	52164.7	54610.6	61048.3	59969	59554.6	C14829	ko00591
Lmln007483	UPLC-MS/MS	329.23	171.1	330.241	C18H34O5	[M-H]-	Sanleng acid	Lipids	Free fatty acids	-	1	1.21028e+06	1.19239e+06	1.21041e+06	1.34077e+06	1.36088e+06	1.27157e+06	1.4599e+06	1.47979e+06	1.40627e+06	1.89844e+06	1.70907e+06	1.67555e+06	1.30532e+06	1.45912e+06	1.40164e+06	-	-
Lmbn004240	UPLC-MS/MS	329.23	199.13	330.241	C18H34O5	[M-H]-	9,10-Dihydroxy-12,13-epoxyoctadecanoic acid	Lipids	Free fatty acids	-	3	11385.4	14950.7	11889.4	13964.8	11180.6	14694.3	11913.8	15738.1	10108	10534.1	20617.3	19356.6	11733.1	12146.6	17571.9	C14837	ko00591
Lmgn007652	UPLC-MS/MS	329.23	211.13	330.241	C18H34O5	[M-H]-	Tianshic acid	Organic acids	Organic acids	-	2	386893	365886	367243	464548	447108	468460	571770	596255	577284	889638	881507	844919	517659	506481	554497	-	-
Lmbn003970	UPLC-MS/MS	329.23	211.14	330.241	C18H34O5	[M-H]-	9,12,13-TriHOME; 9(S),12(S),13(S)-Trihydroxy-10(E)-octadecenoic acid	Lipids	Free fatty acids	97134-11-7	3	23023.2	22202.7	35798	24581.5	29207.3	28744.2	28354.5	26618.8	23663.9	36768.6	37351.8	31759.4	33889.6	31513.5	31341.7	C14833	ko00591
pmn001694	UPLC-MS/MS	329.23	229.15	330.241	C18H34O5	[M-H]-	9,10,13-Trihydroxy-11-Octadecenoic Acid	Lipids	Free fatty acids	29907-57-1	1	281105	244852	241309	319672	334098	288678	374136	452131	420879	469889	536195	549148	386930	392665	385576	C14835	ko00591
Hmqn003054	UPLC-MS/MS	329.23	311.22	330.241	C18H34O5	[M-H]-	9,10,11-Trihydroxy-12-octadecenoic acid	Lipids	Free fatty acids	61911-67-9	2	41880.1	37582.5	35655.3	37055.7	41971.8	44115.5	38899.7	50234.7	50295.6	60816.5	68608.1	62635	37088.9	52687.8	44456.7	-	-
Zahp013600	UPLC-MS/MS	282.28	69.07	281.272	C18H35NO	[M+H]+	octadec-2-enamide	Lipids	Free fatty acids	-	3	1.74103e+07	1.7283e+07	1.59215e+07	1.58996e+07	1.64967e+07	1.63651e+07	1.80278e+07	1.84791e+07	1.77354e+07	1.72781e+07	2.02353e+07	1.74266e+07	1.65128e+07	1.62115e+07	1.82192e+07	-	-
YC512118	UPLC-MS/MS	282.28	247.24	281.272	C18H35NO	[M+H]+	Oleamide (9-Octadecenamide)	Lipids	Free fatty acids	301-02-0	1	650796	634213	585040	596121	571526	601804	610975	624171	611164	632453	752850	659435	599664	584399	649462	C19670	-
Zmyn005026	UPLC-MS/MS	283.26	283.26	284.272	C18H36O2	[M-H]-	16-Methylheptadecanoic acid	Lipids	Free fatty acids	2724-58-5	3	1.15948e+07	1.93134e+07	1.73157e+07	1.42587e+07	14308623	1.47449e+07	1.53581e+07	1.36911e+07	1.44068e+07	1.30951e+07	1.61082e+07	1.36247e+07	2.32597e+07	2.20888e+07	2.14183e+07	C20356	-
mws1489	UPLC-MS/MS	283.26	283.26	284.272	C18H36O2	[M-H]-	Stearic Acid	Lipids	Free fatty acids	57-11-4	2	1.64949e+07	3.03105e+07	2.9959e+07	2.34396e+07	2.29987e+07	2.16827e+07	2.31392e+07	1.98748e+07	2.32134e+07	2.06826e+07	2.37994e+07	1.98196e+07	3.57667e+07	3.24051e+07	3.46746e+07	C01530	ko00061,ko01040,ko01100
MWS5235	UPLC-MS/MS	299.26	253.25	300.266	C18H36O3	[M-H]-	12-Hydroxyoctadecanoic acid	Lipids	Free fatty acids	106-14-9	1	20980.7	20397.1	20586.1	19140.8	21104.7	19517.8	17712.4	21610.9	19020.5	19606.1	18353.2	22561.8	17693.9	19783.9	19827	-	-
MWS4295	UPLC-MS/MS	299.26	253.25	300.266	C18H36O3	[M-H]-	DL-2-hydroxystearic acid*	Lipids	Free fatty acids	629-22-1	1	126644	140273	153282	165173	184417	182863	170831	158061	190661	189549	190399	200085	171230	145028	174878	-	-
Zmyn005384	UPLC-MS/MS	299.26	253.26	300.266	C18H36O3	[M-H]-	2R-Hydroxyoctadecanoic Acid*	Lipids	Free fatty acids	26633-48-7	1	124207	141654	146517	163817	180501	193398	185450	152074	169525	186313	178615	209523	159492	145546	168932	C03042	-
Lmqn008288	UPLC-MS/MS	299.26	299.26	300.266	C18H36O3	[M-H]-	3-Hydroxyoctadecanoic Acid	Lipids	Free fatty acids	45261-96-9	1	465420	412366	419366	432892	403088	410327	471720	432360	443649	525195	429540	427546	433182	453393	450534	-	-
Zmzp005934	UPLC-MS/MS	284.3	102.09	283.288	C18H37NO	[M+H]+	Stearamide	Alkaloids	Alkaloids	124-26-5	3	6.39456e+06	6.83277e+06	6.03141e+06	6.75952e+06	6.18645e+06	5.74408e+06	6.98198e+06	6.41627e+06	6.71555e+06	5.49192e+06	6.76102e+06	6.45702e+06	5.10606e+06	4.31276e+06	5.30509e+06	C13846	-
pmf0293	UPLC-MS/MS	269.29	209.23	270.292	C18H38O	[M-H]-	1-Octadecanol	Lipids	Free fatty acids	112-92-5	3	38321.7	62026.3	67008.6	59604.9	61740	61376.1	59660.8	57465.3	58539.7	52548.5	53054.3	55774.1	43540.3	53172.1	59609.6	-	-
Wcfp007836	UPLC-MS/MS	302.3	88.08	301.298	C18H39NO2	[M+H]+	Tetradecyldiethanolamine	Alkaloids	Alkaloids	18924-66-8	2	759553	672622	726558	597835	589194	659077	626161	758159	661355	660314	717410	602673	1.05009e+06	1.00426e+06	978472	-	-
Wcdp005073	UPLC-MS/MS	318.3	60.05	317.293	C18H39NO3	[M+H]+	4-Hydroxysphinganine; Phytosphingosine	Lipids	Sphingolipids	554-62-1	1	483578	454257	497483	430278	337259	389742	430701	432223	414969	426951	378779	436544	457725	476727	376900	C12144	ko00600,ko01100
Lmsn002494	UPLC-MS/MS	433.04	301	434.048	C19H14O12	[M-H]-	Ellagic acid-4-O-Xyloside	Tannins	Tannin	139163-18-1	3	145720	215456	255290	177787	210516	147560	160427	122299	160872	149903	149999	157379	185351	149854	231077	-	-
Hagn002504	UPLC-MS/MS	355.07	85.03	356.09	C19H16O7	[M-H]-	5,7,5'-Trimethoxy-3',4'-methylenedioxyflavonoid	Flavonoids	Flavones	-	2	522875	637945	564026	661114	693774	704890	559625	737501	784198	732360	669356	775304	495299	716746	668229	-	-
Wbtn005631	UPLC-MS/MS	405.08	243.031	406.09	C19H18O10	[M-H]-	1,3,7-trihydroxy-2-[3,4,5-trihydroxy-6-(hydroxymethyl)oxan-2-yl]xanthen-9-one	Flavonoids	Other Flavonoids	-	3	46670	33340	21670	23340	38340	25005	13340	10005	13340	10005	11670	18340	26670	18340	21670	-	-
Lssp210280	UPLC-MS/MS	423.091	261.039	422.085	C19H18O11	[M+H]+	1,5-dihydroxy ketone-6 murine O-β-D-glucoside	Others	Others	-	3	123340	176670	170005	43340	116670	111670	97456.4	101670	108340	121670	68340	40026.9	205005	96670	96670	-	-
MWSHY0078	UPLC-MS/MS	423.09	303.05	422.085	C19H18O11	[M+H]+	Mangiferin	Flavonoids	Other Flavonoids	4773-96-0	3	61670	66670	75005	70005	63340	65005	17517.2	31093.3	65005	51670	37477.5	9772.88	51670	59687.5	84551.6	C10077	-
zjbp110819	UPLC-MS/MS	311.13	251.11	310.12	C19H18O4	[M+H]+	6,7-dimethoxy-2-[2-phenylethyl]chromone	Others	Chromone	-	2	258340	62672.2	170005	160005	195005	160005	108340	65807.1	101671	235005	72069.8	213340	190005	160005	106670	-	-
zjbp110815	UPLC-MS/MS	327.12	151.07	326.115	C19H18O5	[M+H]+	6-methoxy-2-[2-(3-methoxy-4-hydroxyphenyl)ethyl]chromone	Others	Chromone	-	2	113798	96897.8	114576	87885.1	112108	100841	84891.7	92859.5	91265.1	76617.8	98589.5	88828	112671	206670	93545.5	-	-
Lmqn009304	UPLC-MS/MS	325.11	293.08	326.115	C19H18O5	[M-H]-	Eucalyptin (5-Hydroxy-7,4'-dimethoxy-6,8-dimethylflavone)	Flavonoids	Flavanones	3122-88-1	3	84806.7	72904.9	89237.3	104253	137872	101813	95444.8	88692.5	86976.4	80079.1	80668.2	105939	97612.7	107197	108333	-	-
MWSHY0118	UPLC-MS/MS	343.12	282.09	342.11	C19H18O6	[M+H]+	5,6,7,4'-Tetramethoxyflavone	Flavonoids	Flavones	1168-42-9	3	49183	49564.5	60641.9	46787.8	51350.1	49049	48977.4	41122.6	37346.7	39782.7	37466.5	42809.5	45182.2	44940.4	42492.9	C14472	-
Wagp009375	UPLC-MS/MS	343.118	313.072	342.11	C19H18O6	[M+H]+	3,5,6,7-Tetramethoxyflavone	Flavonoids	Flavones	75413-07-9	3	2.8554e+06	3.18868e+06	2.87837e+06	2.32229e+06	2.62281e+06	2.38256e+06	2.20312e+06	2.15044e+06	2.22352e+06	2.17093e+06	1.61905e+06	1.80318e+06	2.26468e+06	2.16595e+06	2.25203e+06	-	-
Lmsp010393	UPLC-MS/MS	359.11	298.09	358.105	C19H18O7	[M+H]+	Eupatorin-5-methylether (3'-hydroxy-5,6,7,4'-tetramethoxyflavone)	Flavonoids	Flavones	21764-09-0	3	113196	107871	97400.6	94582.3	89402.7	86833.2	87852.3	82770.6	93893	91160.2	88497.2	78716.2	90496.5	87891.2	87356.1	-	-
Wagp009942	UPLC-MS/MS	359.11	344.09	358.105	C19H18O7	[M+H]+	5-Hydroxy-3,7,3',4'-tetramethoxyflavone (Retusin)*	Flavonoids	Flavones	1245-15-4	2	8.35347e+06	8.27308e+06	8.75821e+06	7.85232e+06	7.15304e+06	8.66991e+06	7.02842e+06	6.44388e+06	7.24419e+06	6.91745e+06	6.70792e+06	6.57734e+06	7.82801e+06	6.70237e+06	7.39001e+06	-	-
pmp000008	UPLC-MS/MS	359.11	344.09	358.105	C19H18O7	[M+H]+	5-Hydroxy-6,7,3',4'-tetramethoxyflavone*	Flavonoids	Flavones	21763-80-4	2	7.96985e+06	8.12462e+06	8.43526e+06	7.10438e+06	6.76358e+06	8.0138e+06	6.58815e+06	6.93526e+06	6.90809e+06	6.58343e+06	6.88386e+06	6.71477e+06	7.89211e+06	6.62947e+06	7.96669e+06	-	-
pmb0108	UPLC-MS/MS	375.11	137.1	374.1	C19H18O8	[M+H]+	Feruloyl syringic acid	Phenolic acids	Phenolic acids	-	3	38340	68386.1	54132.6	45427.4	77158.5	83616.9	108340	48189.1	21458.7	55479.9	92610	72338.1	70506.9	43038.7	63142.3	-	-
Zbyn003347	UPLC-MS/MS	423.09	169.01	424.101	C19H20O11	[M-H]-	4-O-Galloylarbutin	Phenolic acids	Phenolic acids	-	2	85005	65005	70005	71670	53247.7	64841.4	40633.8	80005	75005	38340	49339.8	69701.8	68711.1	66670	51670	-	-
Yaan004368	UPLC-MS/MS	423.09	197.08	424.101	C19H20O11	[M-H]-	2-O-galloylarbutin	Phenolic acids	Phenolic acids	-	2	98340	65765.9	105005	88340	92301.4	105005	120005	96670	108340	93340	76670	125005	118340	113340	90005	-	-
Lhmp122023	UPLC-MS/MS	441.101	193.049	440.096	C19H20O12	[M+H]+	3-O-caffeoyl malonyl quinic acid	Others	Others	-	3	3949.88	15005	8324.32	15255.7	12482.3	13510.8	38321.2	6939.7	13504.8	12482.3	9706.59	33340	15255.2	11095	10005	-	-
Zmgp004297	UPLC-MS/MS	281.15	107.05	280.146	C19H20O2	[M+H]+	1-phenyl-7-(4-hydroxyphenyl)-4-ene-3-heptanone	Others	Ketone compounds	-	2	80307.1	82541.1	98512.1	106801	137021	141061	58403.8	72495.5	123372	80378.3	100293	97284.5	60792	56521.8	56499.1	-	-
HJAP050	UPLC-MS/MS	344.15	177.05	343.142	C19H21NO5	[M+H]+	N-Feruloyl-3-methoxytyramine*	Alkaloids	Phenolamine	78510-19-7	3	15097.5	12314.7	12357.2	20005	14415.7	10298.7	21670	8644.37	16670	14532.2	11668.9	10005	14732.2	8923.49	9120.84	-	-
Hmjp005906	UPLC-MS/MS	344.15	177.05	343.142	C19H21NO5	[M+H]+	N-Trans-Feruloyl-3'-O-methyldopamine*	Alkaloids	Phenolamine	-	3	18228.8	11191.9	14619.1	19609.7	18393.8	16389.5	5792.79	20914.1	16331.7	22263	19998.3	10934.7	14411.6	10534.1	13792.2	-	-
Latp003004	UPLC-MS/MS	395.13	233.08	394.126	C19H22O9	[M+H]+	2-Methyl-5-acetonyl-7-hydroxychromone glucoside	Others	Chromone	-	2	17841	8239.2	36670	10295.1	16376.6	13340	45005	8340	10005	15005	25005	10175.1	16670	19026.3	13340	-	-
Hmhp002580	UPLC-MS/MS	413.14	136.07	412.137	C19H24O10	[M+H]+	Methylpicraquassioside A	Lignans and Coumarins	Coumarins	-	1	1040005	963340	1083340	655005	1288340	1075005	555005	843340	993340	1026670	336670	840005	1175005	1156670	806670	-	-
Wmmp000181	UPLC-MS/MS	445.13	121.03	446.142	C19H26O12	[M-H]-	1´-O-Benzoylsucrose	Others	Saccharides	-	3	30005	28340	30005	40005	38340	20005	40005	33340	36670	33340	24744.4	28340	26670	35005	38136.7	-	-
Zmln000668	UPLC-MS/MS	493.12	169.01	494.127	C19H26O15	[M-H]-	Monogalloyl-diglucose	Phenolic acids	Phenolic acids	-	2	970606	943870	1.09175e+06	944635	796397	814146	731512	896502	727305	679481	504276	518489	721272	966199	749879	-	-
pmb2654	UPLC-MS/MS	460.15	117.9	461.153	C19H27NO12	[M-H]-	Anthranilate-1-O-Sophoroside	Phenolic acids	Phenolic acids	-	3	78163.1	92597.9	95242	55179.2	39731.4	63058.5	47136.7	41541.2	51892.7	32996.7	43096.7	39078.1	52550.8	63606.5	49977.5	-	-
Wagp001741	UPLC-MS/MS	429.19	267.14	428.18	C19H28N2O9	[M+H]+	N-(gamma-L-glutamyl)tyramine O-glucoside	Alkaloids	Phenolamine	-	3	53657.9	49673.6	40008.7	45969.5	51906.9	40363.1	59301.3	53389.7	9838.19	47199.2	53551.6	32930.5	46464.7	65997.9	58793.2	-	-
CYp004090	UPLC-MS/MS	434.202	163.061	416.168	C19H28O10	[M+NH4]+	Phenylethyl Primeveroside	Phenolic acids	Phenolic acids	-	3	670088	662621	578820	354005	343813	326837	341272	448300	506090	244661	395001	33340	555017	391724	555783	-	-
Lmtn002324	UPLC-MS/MS	431.15	269.1	432.163	C19H28O11	[M-H]-	Benzyl-(2''-O-glucosyl)glucoside	Phenolic acids	Phenolic acids	-	3	0	0	0	0	0	0	0	0	0	6670	10291.9	3110.21	9238.01	4148.28	11283	C17564	-
Sakn002857	UPLC-MS/MS	447.15	315.11	448.158	C19H28O12	[M-H]-	3,4-Dihydroxyphenethyl alcohol-8-O-[β-D-apinosyl(1→3)]-β-D-glucoside	Phenolic acids	Phenolic acids	-	2	76296.3	81040.3	87339.1	61629.8	27781	73003.7	59533.3	62836.8	78197.7	75839.2	77261.7	75563.7	69767.7	68520.2	68259.6	-	-
MWS0434	UPLC-MS/MS	287.2	269.21	288.209	C19H28O2	[M-H]-	Trans-dehydrorosinone	Others	Ketone compounds	53-43-0	3	15650.5	10227.2	14401.4	16903.5	18879.1	21287.3	24686.9	24687.9	23857.1	39625.5	44655.6	41479.6	29418.5	23439.8	28793	-	-
CYp005527	UPLC-MS/MS	436.218	153.129	418.184	C19H30O10	[M+NH4]+	2,7-Dimethyl-2,4-Octadiene-1,8-Diol 8-O-B-D-(6''-Malonylglucoside)	Others	Others	-	3	1.82785e+06	2.82504e+06	2.21246e+06	3.58932e+06	2.66634e+06	2.70647e+06	3.47904e+06	3.14496e+06	2.60214e+06	3.12111e+06	2.75893e+06	3.38382e+06	2.05544e+06	2.70208e+06	2.76714e+06	-	-
CYn003531	UPLC-MS/MS	477.198	181.087	418.184	C19H30O10	[M+CH3COO]-	2-[4-(3-Hydroxypropyl)-2-methoxyphenoxy]-1,3-propanediol 1-glucoside	Phenolic acids	Phenolic acids	-	3	1.7008e+06	1.31083e+06	1.29967e+06	1.20728e+06	1.64654e+06	1.3744e+06	1.86104e+06	1.25038e+06	1.22029e+06	1.20791e+06	1.40749e+06	1.32541e+06	1.74141e+06	1.59469e+06	1.43404e+06	-	-
Yalp008047	UPLC-MS/MS	291.23	93.07	290.225	C19H30O2	[M+H]+	Methyl 12-phenyldodecanoate	Lipids	Free fatty acids	38795-65-2	2	166556	154852	127499	130100	130583	109936	132472	114513	121108	98526.3	101490	116457	139168	121786	129962	-	-
Lafp004228	UPLC-MS/MS	371.21	209.15	370.199	C19H30O7	[M+H]+	(6R,9R)-3-Oxo-α-ionol-β-D-glucoside	Terpenoids	Sesquiterpenoids	-	3	321007	147234	434368	299800	330474	402436	222194	92565.6	138241	310952	109468	218800	260637	318094	277153	-	-
Qmyp101114	UPLC-MS/MS	371.21	209.15	370.199	C19H30O7	[M+H]+	9-O-β-D-Glucoside of 3-hydroxy-7,8-didehydro-β-ionol	Terpenoids	Sesquiterpenoids	-	3	321007	147234	434368	299800	330474	402436	222194	92565.6	138241	310952	109468	218800	260637	318094	277153	-	-
Lmmp003349	UPLC-MS/MS	371.206	209.153	370.199	C19H30O7	[M+H]+	Byzantionoside A	Others	Ketone compounds	189109-41-9	3	321007	147234	434368	299800	330474	402436	222194	92565.6	138241	310952	109468	218800	260637	318094	277153	-	-
pmn001423	UPLC-MS/MS	385.19	223.14	386.194	C19H30O8	[M-H]-	Roseoside	Others	Ketone compounds	54835-70-0	3	13461.9	10005	7399.61	14437.3	8254.31	9240.16	10005	8325.51	8251.21	8249.88	13340	11442.5	8340	5005	9257.33	-	-
CYp007099	UPLC-MS/MS	420.223	81.0705	402.189	C19H30O9	[M+NH4]+	D-Linalool 3-(6''-Malonylglucoside)	Others	Others	-	3	490350	405272	408551	400835	516860	426273	452777	459841	444452	516765	504812	473398	449450	424002	420820	-	-
MWSmce689	UPLC-MS/MS	293.25	95.09	292.24	C19H32O2	[M+H]+	Methyl linolenate	Lipids	Free fatty acids	301-00-8	1	94834.7	98756.9	97178.6	86837.8	75114.9	70113.6	78028.7	79715.3	66402.7	78367	83080.5	80975.9	90134	84461.3	93198.8	-	-
Wagp005297	UPLC-MS/MS	373.22	211.17	372.215	C19H32O7	[M+H]+	3-Hydroxy-beta-ionol 3-Glucoside	Others	Others	-	3	17652.1	21115	17018.5	14587.3	21662.2	23143.3	23746	14360.8	18827.2	3340	5333.32	8917.36	13377.2	17948.3	21884.2	-	-
Qmyp101201	UPLC-MS/MS	389.22	191.14	388.21	C19H32O8	[M+H]+	(6R,9S)-3-Oxo-α-ionol-β-D-glucopyranoside	Terpenoids	Sesquiterpenoids	-	3	62175.4	74607.5	159600	56670	31670	41670	48846.1	52227.5	43525.4	30005	41670	25648.3	26124.5	31670	56670	-	-
Zmjp003597	UPLC-MS/MS	389.212	191.146	388.21	C19H32O8	[M+H]+	Ampelopsisionoside	Others	Ketone compounds	-	3	286496	466670	241670	197297	441670	197572	493340	325005	305005	288340	250005	152367	398340	231670	233340	-	-
Wbmp003419	UPLC-MS/MS	389.22	209.15	388.21	C19H32O8	[M+H]+	Dihydrovomifoliol-O-β-D-glucoside	Terpenoids	Sesquiterpenoids	-	3	424353	436782	297717	571216	392057	295592	933340	411993	376609	264078	288208	1095005	423340	262783	299386	-	-
Lacp003991	UPLC-MS/MS	389.215	209.153	388.209	C19H32O8	[M+H]+	Blumenol B Glucoside	Terpenoids	Sesquiterpenoids	-	3	418360	367294	264014	278682	264014	329701	908340	208606	291676	267851	325632	1006670	323340	248889	325458	-	-
Lacp004935	UPLC-MS/MS	375.24	177.16	374.23	C19H34O7	[M+H]+	Megastigm-5-en-3,9-diol glucoside	Terpenoids	Sesquiterpenoids	-	3	204525	192599	193777	154633	133498	184312	262657	102526	147433	105769	161735	261670	126876	150961	140312	-	-
Lmxp006440	UPLC-MS/MS	331.28	313.27	330.277	C19H38O4	[M+H]+	2-Palmitoylglycerol*	Lipids	Glycerol ester	23470-00-0	1	17639.9	22600.2	19399.9	24125.7	21639.7	19065.8	22359.4	13245.7	18747.6	11860.1	15881.7	19851.9	22038.9	19400.8	13042.2	-	-
pmp001284	UPLC-MS/MS	331.28	313.27	330.277	C19H38O4	[M+H]+	Monopalmitin*	Lipids	Glycerol ester	542-44-9	1	17133.1	24867.6	20068.3	24785.7	21758	24269.8	20761.3	16076.9	17943.4	10177.5	17008.3	18038.3	19256.1	22798.2	13233.7	-	-
pmb0864	UPLC-MS/MS	426.26	285.24	425.254	C19H40NO7P	[M+H]+	LysoPE 14:0*	Lipids	LPE	-	3	17767.3	16561.8	15824	18478.7	9975.85	11064.6	14421.5	16686.5	15888.1	17713.1	13617	16695.3	14425	16337.5	14835.3	-	-
Lmhp008337	UPLC-MS/MS	426.26	285.24	425.254	C19H40NO7P	[M+H]+	LysoPE 14:0(2n isomer)*	Lipids	LPE	-	3	12673.1	12529	11813.3	13910.7	15420	13068.2	11605.2	12852	15059.5	11391.7	17736.4	14774.2	16474.2	17948.7	12657.3	-	-
Lmhn003494	UPLC-MS/MS	415.07	179.03	416.074	C20H16O10	[M-H]-	Caffeoylbenzoyltartaric acid	Phenolic acids	Phenolic acids	-	3	20005	20005	18611.9	30005	15005	11670	26039.1	30005	13340	10505	23791	28340	15396.4	26042.8	20005	-	-
Lmhn002574	UPLC-MS/MS	431.06	137.03	432.069	C20H16O11	[M-H]-	Caffeoyl(p-Hydroxybenzoyl)tartaric acid	Phenolic acids	Phenolic acids	-	3	18340	17393.1	28340	8455.39	10588.5	5297.41	10988.8	24456.8	8340	10005	11052.6	10005	19903.4	10005	8340	-	-
Lmyn002145	UPLC-MS/MS	495.04	191.02	496.049	C20H16O15	[M-H]-	Mucic acid-1,4-lactone-3,5-di-O-gallate	Phenolic acids	Phenolic acids	-	2	1.69426e+07	1.50703e+07	1.90297e+07	1.25387e+07	1.31296e+07	1.39624e+07	1.11175e+07	1.02989e+07	1.25824e+07	6.59491e+06	5.14711e+06	6.18447e+06	1.02926e+07	1.20192e+07	1.15521e+07	-	-
pma0104	UPLC-MS/MS	369.1	207.07	368.09	C20H16O7	[M+H]+	N-Sinapoylhydroxycoumarin	Lignans and Coumarins	Coumarins	-	3	316670	239202	340005	109012	138340	154797	160451	158697	117296	107533	128340	175434	196670	168977	128312	-	-
Lmcn004772	UPLC-MS/MS	399.07	233.05	400.079	C20H16O9	[M-H]-	Theaflagallin	Tannins	Tannin	102208-15-1	2	4.43101e+06	6.55397e+06	5.6569e+06	4.83481e+06	3.8939e+06	6.13666e+06	3.79573e+06	4.19332e+06	4.82705e+06	3.20625e+06	2.36419e+06	2.89894e+06	3.98325e+06	4.87792e+06	3.6795e+06	-	-
Lmbp003668	UPLC-MS/MS	419.1	287.05	418.09	C20H18O10	[M+H]+	Kaempferol-3-O-arabinoside	Flavonoids	Flavonols	-	1	2.5489e+06	3.18825e+06	2.84965e+06	3919835	2.26726e+06	2.36689e+06	4.75515e+06	1.95275e+06	2.0791e+06	2.34881e+06	2.0743e+06	4.34468e+06	2.89695e+06	2.26368e+06	2.87749e+06	-	-
HJAP012	UPLC-MS/MS	419.097	383.07	418.09	C20H18O10	[M+H]+	Luteolin-8-C-arabinoside	Flavonoids	Flavones	-	3	107438	143340	91670	74791.8	56309.5	76859.7	8340	110005	74796.1	73968.2	86670	10005	109300	149238	91429.4	-	-
Lmfn004036	UPLC-MS/MS	433.078	300.029	434.085	C20H18O11	[M-H]-	Morin-3-O-lyxoside*	Flavonoids	Flavonols	-	3	213327	304249	284479	204814	153878	110750	120076	190016	143999	239996	220031	160872	195842	145720	116709	-	-
Lmfn004065	UPLC-MS/MS	433.08	300.03	434.085	C20H18O11	[M-H]-	Morin-3-O-arabinoside*	Flavonoids	Flavonols	-	3	213327	304249	284479	204814	153878	110750	120076	190016	143999	239996	220031	160872	195842	145720	116709	-	-
mws4183	UPLC-MS/MS	433.08	300.03	434.085	C20H18O11	[M-H]-	Quercetin-3-O-arabinoside	Flavonoids	Flavonols	22255-13-6	3	181851	305773	261117	185631	162037	160376	159708	205169	141236	233424	192397	141578	131891	160872	120359	-	-
Lmfp004055	UPLC-MS/MS	435.09	303.05	434.085	C20H18O11	[M+H]+	Morin-3-O-xyloside*	Flavonoids	Flavonols	-	2	759686	717671	1183340	1246670	800005	976670	2.32608e+06	451219	519560	686183	566483	2.35845e+06	653767	546451	729489	-	-
MWSHY0100	UPLC-MS/MS	435.09	303.06	434.085	C20H18O11	[M+H]+	Avicularin(Quercetin-3-O-α-L-arabinofuranoside)*	Flavonoids	Flavonols	572-30-5	2	675994	696680	912928	802952	541724	682583	3.06418e+06	667544	846246	341088	795134	1.83325e+06	812107	543314	1.24933e+06	-	-
Lmdp003509	UPLC-MS/MS	435.09	303.06	434.085	C20H18O11	[M+H]+	Quercetin-3-O-xyloside (Reynoutrin)*	Flavonoids	Flavonols	549-32-6	2	490777	586862	878340	760005	684778	565958	2.73835e+06	598894	615156	399067	725017	2.03262e+06	672893	638290	687600	-	-
pmn001640	UPLC-MS/MS	449.07	316	450.08	C20H18O12	[M-H]-	Myricetin-3-O-arabinoside*	Flavonoids	Flavonols	132679-85-7	3	916509	1.03254e+06	1.02785e+06	383251	545982	798366	488731	371638	417726	370361	298843	595005	503255	875005	458258	-	-
Lmfn003630	UPLC-MS/MS	449.07	316.02	450.08	C20H18O12	[M-H]-	Myricetin-3-O-xyloside*	Flavonoids	Flavonols	-	3	871975	1.03959e+06	1.00207e+06	545578	567165	688361	431301	358741	432475	485005	263544	593340	644825	494733	485215	-	-
pmn001628	UPLC-MS/MS	481.06	275	482.07	C20H18O14	[M-H]-	4,6-(S)-Hexahydroxydiphenoyl-D-glucose	Phenolic acids	Phenolic acids	23094-68-0	1	6.27621e+06	6.92994e+06	6.08692e+06	8.66619e+06	7.73152e+06	8.72368e+06	8.4568e+06	8.71425e+06	9.70998e+06	7523299	7.47616e+06	8.25289e+06	8.12798e+06	7.49159e+06	8.75373e+06	-	-
Lmhn000921	UPLC-MS/MS	481.06	301	482.07	C20H18O14	[M-H]-	3,4,5,3',4',5'-Hexahydroxydiphenoyl Acid-glucose	Tannins	Tannin	-	2	1.6593e+07	1.38851e+07	1.45737e+07	1.5096e+07	1.77239e+07	1.95856e+07	1.88516e+07	1.69642e+07	2.06723e+07	1.74293e+07	1.70322e+07	1.60464e+07	1.68351e+07	1.79769e+07	1.60402e+07	-	-
Lmsn000842	UPLC-MS/MS	481.06	301	482.07	C20H18O14	[M-H]-	4,6-(S)-Hexahydroxydiphenoyl-β-D-glucose*	Phenolic acids	Phenolic acids	36378-48-0	1	1.45831e+07	1.2227e+07	1.316e+07	1.73949e+07	1.5046e+07	1.79578e+07	1.70117e+07	1.64062e+07	1.80474e+07	1.50889e+07	1.60204e+07	1.4391e+07	1.68492e+07	1.50546e+07	1.57315e+07	-	-
Wchn001161	UPLC-MS/MS	481.07	301	482.07	C20H18O14	[M-H]-	2,3-O-(S)-hexahydroxydiphenoyl-D-glucose*	Phenolic acids	Phenolic acids	-	1	1.45761e+07	1.29796e+07	1.3016e+07	1.70035e+07	1.74836e+07	1.78443e+07	1.8973e+07	1.82474e+07	1.78304e+07	1.50543e+07	1.50309e+07	1.52693e+07	1.68098e+07	1.49048e+07	1.75664e+07	-	-
Lasp006411	UPLC-MS/MS	387.11	191.07	386.1	C20H18O8	[M+H]+	5'-Demethylaquillochin	Lignans and Coumarins	Lignans	305364-91-4	2	807159	665277	624247	524281	636355	491959	562082	649332	554959	435892	442414	715806	590569	481002	329930	-	-
Zbsp005056	UPLC-MS/MS	403.1	367.08	402.095	C20H18O9	[M+H]+	Apigenin-6-C-arabinoside*	Flavonoids	Flavones	-	2	156670	144262	142999	128663	138008	136670	360005	126670	158340	128340	188340	241670	160005	116522	251670	-	-
pmb0681	UPLC-MS/MS	403.1	367.08	402.095	C20H18O9	[M+H]+	Apigenin-8-C-Arabinoside*	Flavonoids	Flavones	-	2	174778	210005	88527.2	105534	100586	53270.7	271670	115628	103849	133834	80005	211505	201670	166212	131670	-	-
Wbmp004067	UPLC-MS/MS	338.14	323.12	337.131	C20H19NO4	[M+H]+	Dihydroberberine	Alkaloids	Alkaloids	483-15-8	2	4322.5	3340	1670	0	0	0	0	0	0	13003	10402.4	4301.37	5005	5005	4203.07	-	-
Wasn006251	UPLC-MS/MS	419.1	153.02	420.106	C20H20O10	[M-H]-	Shomaside F	Phenolic acids	Phenolic acids	-	1	36542	18592.7	55150.1	67723.5	21579.6	30552.6	36191.5	35603.9	25085.4	40795.8	37971	43311.3	57635.1	58136.5	32300.6	-	-
Wasn005592	UPLC-MS/MS	435.09	169.01	436.101	C20H20O11	[M-H]-	2-Galloyl-6-O-Benzoyl Glucose*	Phenolic acids	Phenolic acids	-	1	581670	790005	1068340	775005	673340	470005	565005	806670	723340	630005	515005	655005	586670	793340	368410	-	-
Wasn005132	UPLC-MS/MS	435.09	169.01	436.101	C20H20O11	[M-H]-	4-Galloyl-6-O-Benzoyl Glucose	Phenolic acids	Phenolic acids	-	2	0	0	0	0	0	0	28103	33947.9	75507.8	81058.9	42139	38477.5	95484.4	63300	73362.1	-	-
Wasn005799	UPLC-MS/MS	435.09	169.02	436.101	C20H20O11	[M-H]-	3-Galloyl-6-O-Benzoyl Glucose*	Phenolic acids	Phenolic acids	-	1	851670	983340	778340	735005	733340	771670	497118	750005	451415	347889	768340	389067	656670	347892	775005	-	-
pmn001477	UPLC-MS/MS	435.093	345	436.101	C20H20O11	[M-H]-	4-C-Glucose-1,3,6-trihydroxy-7-methoxyxanthone	Flavonoids	Other Flavonoids	-	3	155043	226691	406670	102144	123075	81606	66165	125005	95180.5	158340	71969.5	60377.8	121912	70810	79134	-	-
Labn004480	UPLC-MS/MS	451.09	169.01	452.096	C20H20O12	[M-H]-	2-O-(4-Hydroxybenzoyl)-6-O-(Galloyl)-Beta-D-Glucopyranose	Phenolic acids	Phenolic acids	-	2	129607	177098	85379.4	155848	208080	197224	210454	133445	105361	167520	34616.9	155769	129607	175976	86531.9	-	-
HJN093	UPLC-MS/MS	451.09	313.05	452.096	C20H20O12	[M-H]-	2-O-Salicyl-6-O-Galloyl-D-Glucose	Phenolic acids	Phenolic acids	-	3	423340	353340	350005	270005	381670	395005	405005	283340	245005	130005	223340	220005	331670	321670	348340	-	-
Lmqn005404	UPLC-MS/MS	451.09	331.07	452.096	C20H20O12	[M-H]-	4-Hydroxybenzoyl-1-O-(6''-O-galloyl)glucoside	Phenolic acids	Phenolic acids	-	3	18497.6	22396.2	18194.1	15756.8	22939.8	13440	10914.4	16429.8	16644.9	15894.3	19672.1	15134.4	18881.1	12695.4	17917	-	-
Li512113	UPLC-MS/MS	451.09	391.04	452.096	C20H20O12	[M-H]-	Maleoyl-caffeoylquinic acid	Phenolic acids	Phenolic acids	-	2	268340	226670	195005	198340	210005	213340	166670	195005	231670	195005	183340	125005	143340	140005	130005	-	-
Lmfn001158	UPLC-MS/MS	467.08	169.01	468.09	C20H20O13	[M-H]-	Ginnalin A (2,6-Di-O-Galloyl-1,5-Anhydro-D-Glucitol)*	Tannins	Tannin	-	2	138340	156670	135005	161670	206670	180005	163340	248340	245005	133478	220005	176670	188340	161670	166670	-	-
Lmfn001344	UPLC-MS/MS	467.08	169.01	468.09	C20H20O13	[M-H]-	Maplexin C (2,3-Di-O-Galloyl-1,5-Anhydro-D-Glucitol)*	Phenolic acids	Phenolic acids	-	2	96313.6	50005	248728	145005	683340	291670	286670	246670	301670	130005	256670	266670	320005	285005	255005	-	-
Lmfn001258	UPLC-MS/MS	467.08	169.01	468.09	C20H20O13	[M-H]-	Maplexin D (2,4-Di-O-Galloyl-1,5-Anhydro-D-Glucitol)*	Phenolic acids	Phenolic acids	1355573-86-2	2	0	0	0	165005	348340	323412	345312	240095	285005	110005	225005	277367	207208	303340	350814	-	-
Wasn003528	UPLC-MS/MS	467.08	315.07	468.09	C20H20O13	[M-H]-	Protocatechuic acid 4-O-(2''-O-Galloy)Glucoside	Phenolic acids	Phenolic acids	-	1	480005	401670	240005	306670	370005	346670	346670	245005	193340	128340	178340	220005	268340	428340	358340	-	-
Wasn003913	UPLC-MS/MS	467.08	315.07	468.09	C20H20O13	[M-H]-	Protocatechuic acid 4-O-(6''-O-Galloy)Glucoside	Phenolic acids	Phenolic acids	-	2	226144	242961	277823	318340	257672	238435	303340	526670	418340	396670	230005	253340	210324	225905	256670	-	-
Wmyn000214	UPLC-MS/MS	467.082	423.09	468.09	C20H20O13	[M-H]-	gentisic acid 5-O-β-D-(6'-O-galloyl)-gluco-pyranoside	Phenolic acids	Phenolic acids	-	3	33799.4	22914	24997.4	30668.4	27077.6	30825.7	34362.4	36670	60005	36068.9	40005	40148.1	28340	32279.3	37254.5	-	-
Wmhn001495	UPLC-MS/MS	483.08	169.01	484.085	C20H20O14	[M-H]-	1,4-Di-O-Galloyl-D-glucose	Phenolic acids	Phenolic acids	-	2	6928980	8510560	6.17676e+06	5801975	5884415	6817610	7079380	5731855	5050105	4108415	8.27665e+06	4.43213e+06	6079315	6418880	8.20893e+06	-	-
pmn001629	UPLC-MS/MS	483.08	169.05	484.085	C20H20O14	[M-H]-	Digalloylglucose	Phenolic acids	Phenolic acids	-	1	12705955	12536045	12989020	9142075	10153045	12333180	11159095	5.4174e+06	4.90384e+06	7148450	7097090	8557105	10019005	9446350	10281780	-	-
Wchn003157	UPLC-MS/MS	483.08	271.05	484.085	C20H20O14	[M-H]-	1,6-Di-O-Galloyl-D-Glucose*	Phenolic acids	Phenolic acids	-	1	10796170	8.66029e+06	9.12034e+06	5.09463e+06	7782350	7416200	8496245	6.42532e+06	4.52448e+06	4.50919e+06	4935080	3.12939e+06	8955175	8872590	5.11707e+06	-	-
Yaan002980	UPLC-MS/MS	483.08	271.05	484.085	C20H20O14	[M-H]-	2,3-di-O-galloyl--d-glucose*	Phenolic acids	Phenolic acids	-	1	4809710	9.69222e+06	1.27757e+07	8.15112e+06	7.43869e+06	7.56624e+06	1.01135e+07	6.59651e+06	7.22081e+06	6.65523e+06	6.07049e+06	2468340	9.87426e+06	8.48728e+06	9.8856e+06	-	-
Wcfp003437	UPLC-MS/MS	325.14	175.07	324.136	C20H20O4	[M+H]+	3-Prenyl-4,2',4'-Trihydroxychalcone	Flavonoids	Chalcones	202815-28-9	1	276670	265005	645005	233340	261670	306670	114148	243340	200482	179452	256670	156670	143340	273340	152139	-	-
Xmgp006913	UPLC-MS/MS	341.14	137.06	340.131	C20H20O5	[M+H]+	2,4,2',4'-tetrahydroxy-3'-prenylchalcone	Flavonoids	Chalcones	-	3	1.32741e+06	1931670	1.14807e+06	1.14278e+06	1.51271e+06	1.46384e+06	125005	1.04201e+06	1.01313e+06	1.03809e+06	1.46794e+06	809547	1.60371e+06	1.01143e+06	1.31116e+06	-	-
Lssp210123	UPLC-MS/MS	357.13	137.06	356.126	C20H20O6	[M+H]+	α-Conidendrin	Others	Others	-	2	58800.1	27359.4	94002.4	58544.1	44678.8	96367.8	46379.3	73663.2	70826.9	32117.8	58308.1	65012.8	86408.6	30679.2	91000	-	-
Lskp211385	UPLC-MS/MS	357.13	307.09	356.126	C20H20O6	[M+H]+	dihydrosesamin	Lignans and Coumarins	Lignans	-	2	98224.9	104196	138691	91734.6	124964	116777	122657	128238	124964	88375.9	147837	132986	121106	128863	108561	-	-
Lhhp102904	UPLC-MS/MS	357.13	307.09	356.126	C20H20O6	[M+H]+	Horsfieldin	Lignans and Coumarins	Lignans	-	2	113503	97131.4	123949	108113	133147	142422	88859.1	88948	124962	118378	81803.3	121637	133653	117871	114013	-	-
Wbwp006397	UPLC-MS/MS	357.13	307.1	356.126	C20H20O6	[M+H]+	(3r,4r)-3-(2h-1,3-benzodioxol-5-ylmethyl)-4-[(4-hydroxy-3-methoxyphenyl)methyl]oxolan-2-one	Lignans and Coumarins	Lignans	-	1	122235	126015	129328	146377	134786	135931	130417	122235	124417	77487.4	123287	121637	109650	99861.9	119468	-	-
zjbp110804	UPLC-MS/MS	357.13	307.1	356.126	C20H20O6	[M+H]+	6,7-dimethoxy-2-[2-(4'-hydroxy-3'-methoxyphenyl)ethyl]chromone	Others	Chromone	-	2	74809.1	117288	140240	75352.9	113006	115736	105863	107569	139237	131565	101468	100288	126654	109209	106922	-	-
Sayp006468	UPLC-MS/MS	357.13	307.1	356.126	C20H20O6	[M+H]+	Acutissimalignan B	Lignans and Coumarins	Lignans	-	2	111868	103104	149066	95556	140789	138605	127018	123872	120598	106924	108014	107917	126015	116232	120561	-	-
Hmgn002833	UPLC-MS/MS	371.11	297.11	372.121	C20H20O7	[M-H]-	4-Ketopinoresinol	Lignans and Coumarins	Lignans	66288-89-9	3	19176.4	11509.7	13537.7	8563	13638.8	16642.9	8888.15	11508.4	11845.8	5997.33	9967.85	6670	8952.27	9099.5	5966.14	-	-
Cmcp003763	UPLC-MS/MS	339.171	322.142	338.163	C20H22N2O3	[M+H]+	Lochrovicine	Alkaloids	Alkaloids	1359-08-6	3	18340	21670	6265.38	6180.17	30252.6	17761.3	13982.5	8189.83	6344.34	19556.1	27621.2	15056.1	17970.7	17392.5	10435	-	-
pmn001521	UPLC-MS/MS	437.11	313.1	438.116	C20H22O11	[M-H]-	3-Hydroxy-5-Methylphenol-1-O-(6'-Galloyl)Glucoside	Phenolic acids	Phenolic acids	-	3	4713.37	1670	4752.15	0	0	0	0	0	0	0	0	0	1131.96	3340	3340	-	-
Zmhn002236	UPLC-MS/MS	469.08	241	470.088	C20H22O11S	[M-H]-	Resveratrol-3-O-(6''-sulfonyl)glucoside	Others	Stilbene	-	3	24758.3	34632.9	23362.8	22598.2	36670	30868.1	14216.4	15719.8	11478.1	5005	6958.14	11501.2	22600.9	20357.7	23477.2	-	-
Wmyn000212	UPLC-MS/MS	453.1	313.05	454.111	C20H22O12	[M-H]-	4-hydroxy-3-methoxyphenyl 1-O-β-D-(6'-O-galloyol)-glucopyranoside*	Phenolic acids	Phenolic acids	-	1	696670	673340	570005	593340	621670	680005	446670	623340	616670	390005	373340	311670	385005	630005	506670	-	-
Wchn003545	UPLC-MS/MS	453.11	313.06	454.111	C20H22O12	[M-H]-	3-Hydroxy-5-Methoxyphenyl-6-O-Galloyl-Beta-D-Galactopyranoside*	Others	Others	-	1	416951	455694	489595	366950	436919	316213	281312	287215	382900	214881	256373	187491	359030	283311	326811	-	-
Wasn002043	UPLC-MS/MS	485.09	315.07	486.101	C20H22O14	[M-H]-	3,5-Di-Galloyl Sorbitol	Phenolic acids	Phenolic acids	-	1	1.01511e+06	1.03301e+06	1.02351e+06	878742	947475	896456	823560	856785	828898	554187	710870	621718	768310	901201	802791	-	-
Lhhp102923	UPLC-MS/MS	327.16	137.06	326.152	C20H22O4	[M+H]+	(7'R,8'R)-7'8'-dihydro-7'-(5'-hydroxy-3'-methoxphenyl)-3-methoxy-8'-methyl-1-(E)-propenylbenzof-uran	Lignans and Coumarins	Lignans	-	1	166115	311670	184795	189510	177256	181115	227105	165486	199905	122571	201768	189257	187550	185739	214021	-	-
Qmzp101807	UPLC-MS/MS	343.155	163.075	342.147	C20H22O5	[M+H]+	Avicennol	Lignans and Coumarins	Coumarins	56110-68-0	3	685630	682447	656444	681855	655354	696539	711049	688652	691791	644601	656172	636005	711578	683534	665854	-	-
Wbwn005757	UPLC-MS/MS	341.14	311.09	342.147	C20H22O5	[M-H]-	(2r,3r,4s)-6-hydroxy-4-(4-hydroxy-3-methoxyphenyl)-7-methoxy-2,3-dimethyl-3,4-dihydro-2h-naphthalen-1-one	Lignans and Coumarins	Lignans	-	2	15005	26670	15005	23340	30005	20005	23340	13340	36670	13340	11670	13340	18340	23340	20005	-	-
Lmsp004450	UPLC-MS/MS	359.15	131.05	358.142	C20H22O6	[M+H]+	Dehydrodiconiferyl alcohol	Lignans and Coumarins	Lignans	4263-87-0	2	353438	421250	508719	562419	447129	479563	150128	453230	426898	471526	533489	215127	288479	540096	380184	-	-
Lssp210087	UPLC-MS/MS	359.15	137.06	358.142	C20H22O6	[M+H]+	Matairesinol	Lignans and Coumarins	Lignans	580-72-3	2	360468	399323	502416	358358	333702	463720	327487	370004	393466	393740	496787	317383	462178	396534	414558	C10682	ko00999,ko01100,ko01110
MWSHC20189	UPLC-MS/MS	357.13	151.04	358.142	C20H22O6	[M-H]-	Epipinoresinol	Lignans and Coumarins	Lignans	24404-50-0	1	3.38065e+06	3.95815e+06	3.70865e+06	2.98926e+06	3.42664e+06	3.59951e+06	4.00712e+06	2.94356e+06	3.00323e+06	3.59629e+06	3.46356e+06	3.7914e+06	3.10208e+06	3.91822e+06	3.51417e+06	-	-
Hmcp002575	UPLC-MS/MS	359.15	327.12	358.142	C20H22O6	[M+H]+	Clemaphenol A	Lignans and Coumarins	Lignans	362606-60-8	2	42648.9	55005	47239.5	36142.7	70005	35098.3	55911.9	27335.5	45005	27627.3	65005	29763.4	33974.7	38123	20777.6	C17808	-
Zmhn001970	UPLC-MS/MS	389.12	227.08	390.132	C20H22O8	[M-H]-	Piceid (3,4',5-Trihydroxystilbene-3-O-glucoside)	Others	Stilbene	27208-80-6	2	272487	410005	433340	333340	236670	189348	184474	310005	238340	315005	338340	236670	253340	237590	137453	C10275	-
Zmhn001746	UPLC-MS/MS	405.118	243.066	406.126	C20H22O9	[M-H]-	Piceatannol-3'-O-glucoside*	Others	Stilbene	94356-26-0	3	21670	36298.4	33340	24927.7	35005	33996.8	12863.2	57342.9	22661.3	38340	38516.3	18137.1	29382.6	28330.7	27198.8	-	-
pmn001399	UPLC-MS/MS	405.12	243.07	406.126	C20H22O9	[M-H]-	2,4,6,4'-Tetrahydroxy-stilbene-2-O-glucoside*	Others	Stilbene	-	3	21670	36298.4	33340	24927.7	35005	33996.8	12863.2	57342.9	22661.3	38340	38516.3	18137.1	29382.6	28330.7	27198.8	-	-
pmb1912	UPLC-MS/MS	474.17	327.12	473.166	C20H23N7O7	[M+H]+	10-Formyltetrahydrofolic Acid	Alkaloids	Alkaloids	2800-34-2	1	275452	436476	340293	379001	457372	441725	318208	382044	361580	431356	372104	387284	332555	321781	334981	C00234	ko00670,ko00970,ko01100,ko01200,ko01240
HX1272	UPLC-MS/MS	345.17	137.06	344.162	C20H24O5	[M+H]+	Verrucosin	Lignans and Coumarins	Lignans	-	2	59775.2	62559.3	50780.2	59347.4	60045.7	52430.4	67649.1	78436	57213.7	75051.8	56841.3	71931.4	51166.2	52008	56418.8	-	-
Lazp005033	UPLC-MS/MS	345.17	137.06	344.162	C20H24O5	[M+H]+	Divanillyltetrahydrofuran	Lignans and Coumarins	Lignans	-	2	252823	348432	275005	365811	302322	294158	368349	273048	373340	266816	428340	322193	248226	186670	271466	-	-
Lmyp007110	UPLC-MS/MS	345.17	163.08	344.162	C20H24O5	[M+H]+	Anhydrosecoisolariciresinol (AHS)	Lignans and Coumarins	Lignans	29388-33-8	2	45881.8	51342	51044.5	42944	44277.4	42017.4	47307.8	46041.4	45259.1	57653.3	48239	42730	57123	49101.4	45251.6	-	-
Lcmp122918	UPLC-MS/MS	345.17	177.09	344.162	C20H24O5	[M+H]+	shonanin	Lignans and Coumarins	Lignans	-	2	77193.7	79957.8	115005	88340	136670	128340	73340	133340	81670	85005	70005	41670	49276.1	78340	80005	-	-
Lhbp111734	UPLC-MS/MS	361.16	137.06	360.157	C20H24O6	[M+H]+	Isolariciresinol	Lignans and Coumarins	Lignans	548-29-8	1	171040	224450	260504	332521	302249	209546	566670	197740	206468	215266	278140	584023	224419	291786	188449	-	-
HX1369	UPLC-MS/MS	361.16	189.09	360.157	C20H24O6	[M+H]+	(-)-Lariciresinol	Lignans and Coumarins	Lignans	-	3	281670	313340	285005	213340	306670	250005	50005	241670	285005	228340	280005	103340	228340	256670	291670	-	-
Lhhp102901	UPLC-MS/MS	361.16	189.09	360.157	C20H24O6	[M+H]+	3-(α,4-Dihydroxy-3-methoxybenzyl)-4-(hydroxy-3-methoxybenzyl)	Others	Others	-	1	262641	290484	468340	641456	346850	432507	1.1792e+06	264843	250120	350180	276805	1393340	287479	548886	329117	-	-
Zmxp005324	UPLC-MS/MS	361.16	189.09	360.157	C20H24O6	[M+H]+	Dihydrodehydrodiconiferyl alcohol	Lignans and Coumarins	Lignans	126253-41-6	2	31518.5	48571.7	52811.8	73340	47980.6	27261.8	60005	32378.2	27259.3	13340	30005	63340	40044.7	42591.8	40759.6	-	-
Lssp210188	UPLC-MS/MS	377.16	163.08	376.152	C20H24O7	[M+H]+	(7'R)-7'-Hydroxylariciresinol	Others	Others	-	1	916670	716670	953340	1061670	733340	770005	235416	583340	918340	755005	820005	242881	745005	826670	666670	-	-
HX1372	UPLC-MS/MS	377.16	163.08	376.152	C20H24O7	[M+H]+	guaiacylglycerol-β-coniferyl ether	Lignans and Coumarins	Lignans	-	3	916670	716670	953340	1061670	733340	770005	235416	583340	918340	755005	820005	242881	745005	826670	666670	-	-
Lazn003893	UPLC-MS/MS	375.15	327.12	376.152	C20H24O7	[M-H]-	Erythro-Guaiacylglycerol-β-Coniferyl Ether	Lignans and Coumarins	Lignans	890317-92-7	3	75005	26670	75780	78340	68340	40005	100005	59411.2	86271	106670	88340	78340	66670	80005	86670	-	-
Cmmn005231	UPLC-MS/MS	391.14	59.01	392.147	C20H24O8	[M-H]-	Massoniresinol; Vladinol A	Lignans and Coumarins	Lignans	96087-10-4	3	3.07103e+06	3.2606e+06	2.57868e+06	2.72893e+06	2.93143e+06	2.85526e+06	2.96117e+06	2.9854e+06	2.70996e+06	3.04643e+06	3.0339e+06	3.13711e+06	2.6938e+06	3.04419e+06	3.02246e+06	-	-
Smnp003415	UPLC-MS/MS	409.15	247.09	408.142	C20H24O9	[M+H]+	7-O-Methylaloesin	Flavonoids	Other Flavonoids	-	2	421670	935005	890005	420906	1043340	412639	799368	858340	886670	609806	1020005	451696	451593	881670	407690	-	-
Wbmn009020	UPLC-MS/MS	313.18	283.02	314.188	C20H26O3	[M-H]-	7-Oxodehydroabietic acid	Terpenoids	Ditepenoids	18684-55-4	2	44203.6	52140.4	56820.1	39325.4	35277.2	33910.6	49941	46456.9	49185.9	29000.8	26896.6	30580.3	36720.1	41176.2	32204.9	-	-
Smmp009329	UPLC-MS/MS	347.18	301.18	346.178	C20H26O5	[M+H]+	Isorosmanol	Terpenoids	Ditepenoids	93780-80-4	3	18921.5	22077.1	22174.2	39268.7	25679.6	36869.1	22648	40676	29486.7	44103.7	29702.7	49398.3	26408	30919.7	24771.1	-	-
HJN012	UPLC-MS/MS	377.16	329.14	378.168	C20H26O7	[M-H]-	4,7,9,9'-Tetrahydroxy-3,3'-dimethoxy-8-O-4'-neolignan	Phenolic acids	Phenolic acids	-	1	6845885	8702205	8185225	7311515	6614565	5247280	6107430	7396675	6803475	7458805	3643500	6750485	6241070	7882065	2610595	-	-
Lazn003996	UPLC-MS/MS	377.16	329.14	378.168	C20H26O7	[M-H]-	Erythro-Guaiacylglycerol-β-dihydroconiferyl Ether	Lignans and Coumarins	Lignans	135820-77-8	3	6845885	8702205	8185225	7311515	6614565	5247280	6107430	7396675	6803475	7458805	3643500	6750485	6241070	7882065	2610595	-	-
Cmmn012461	UPLC-MS/MS	299.202	299.202	300.209	C20H28O2	[M-H]-	Dehydroabietic acid	Terpenoids	Ditepenoids	1740-19-8	3	731525	589675	669929	720828	745217	778594	764122	739794	698188	684016	802668	718977	746809	748574	739023	C12078	-
Cmmn013275	UPLC-MS/MS	301.22	301.22	302.225	C20H30O2	[M-H]-	Isopimaric acid	Terpenoids	Ditepenoids	5835-26-7	3	139803	34973.6	78041	149858	157141	167443	148556	158275	165769	230812	164218	269196	86159.7	86637.8	62673.4	-	-
Wdtp010604	UPLC-MS/MS	383.2	267.12	382.199	C20H30O7	[M+H]+	3,4,5-trihydroxy-6-(4-octylphenoxy)oxane-2-carboxylic acid	Phenolic acids	Phenolic acids	-	1	23955.3	20792.6	21346.9	16983.3	20161.2	23367.9	22484.4	20991.2	23604.2	23006.8	23568.2	19728.4	21919.9	22651.1	21635	-	-
Lmlp003024	UPLC-MS/MS	439.22	277.17	438.211	C20H30O7N4	[M+H]+	N'-p-Coumaroylagmatine-glucoside	Alkaloids	Phenolamine	-	3	7322.48	13718	8660.77	16670	13457.8	11670	13498.1	8242.98	8657.77	7697.4	6734.14	1670	14636.7	12102.4	9624.36	-	-
MWS0132	UPLC-MS/MS	611.15	306.07	612.152	C20H32N6O12S2	[M-H]-	Oxiglutatione	Amino acids and derivatives	Amino acids and derivatives	27025-41-8	2	1.13861e+06	841804	1.14954e+06	1.12857e+06	1.36338e+06	906436	1.29171e+06	1.24686e+06	1.31479e+06	1.31464e+06	1.35762e+06	1.2215e+06	928036	1.17842e+06	1.28562e+06	C00127	ko00480,ko01100,ko01240
pmb2636	UPLC-MS/MS	335.22	253.18	336.23	C20H32O4	[M-H]-	8,15-Dihydroxy-5,9,11,13-eicosatetraenoic acid	Lipids	Free fatty acids	77667-08-4	3	208554	204514	218316	222701	240325	232388	224831	214112	214103	191182	168441	194163	198582	213794	215056	-	-
Jmmn007407	UPLC-MS/MS	367.21	151.11	368.22	C20H32O6	[M-H]-	Forskolin D	Terpenoids	Ditepenoids	-	2	20307.6	28525.7	14534.7	28222	29891.3	26111.4	29716.9	31510.1	29748.3	35370.9	36804.4	33161.1	26079.9	27153.4	27153.4	-	-
CYp011527	UPLC-MS/MS	403.233	129.019	402.225	C20H34O8	[M+H]+	Tributyl acetylcitrate	Others	Others	77-90-7	3	2.40628e+06	2.28109e+06	2.14302e+06	2.21316e+06	2.14935e+06	2.3503e+06	2.2541e+06	2.4061e+06	2.41049e+06	2.41011e+06	2.41228e+06	2.55806e+06	2.4751e+06	2.21556e+06	2.31208e+06	-	-
Zasn010433	UPLC-MS/MS	307.26	307.26	308.272	C20H36O2	[M-H]-	9,12-Octadecadienoic acid,ethyl ester*	Others	Others	6114-21-2	3	9309.86	63348.2	52811.9	76512	66151.2	86216.1	65511.9	73148.1	64751.4	62307.8	67476.6	77064.9	90610.4	81960.7	75594.2	-	-
pmn001610	UPLC-MS/MS	307.26	307.26	308.272	C20H36O2	[M-H]-	Eicosadienoic acid*	Lipids	Free fatty acids	5598-38-9	3	196112	160878	118981	182356	155775	221628	139452	192184	161641	168915	148324	191913	199423	181738	183469	C16525	ko01040
pmn001606	UPLC-MS/MS	309.28	309.28	310.287	C20H38O2	[M-H]-	Eicosenoic acid	Lipids	Free fatty acids	26764-41-0	3	908371	218470	188988	830451	743667	838046	814900	750434	782163	651671	860467	886783	425042	403767	359959	C16526	ko01040
mws0983	UPLC-MS/MS	326.31	62.06	325.298	C20H39NO2	[M+H]+	N-Oleoylethanolamine	Alkaloids	Alkaloids	111-58-0	3	13450	8256.63	11301.4	11737.3	13869	14158.9	12645.4	12735.2	13882.6	15700.7	11712.7	11776.5	21553.3	19967.6	21184.2	C20792	-
Lmhp008273	UPLC-MS/MS	438.26	297.24	437.254	C20H40NO7P	[M+H]+	LysoPE 15:1(2n isomer)	Lipids	LPE	-	3	4914.23	7170.38	4213.72	4626.79	6014.84	6229.84	5258.69	5056.78	8161.4	4214.13	6249.85	3794.06	5898.6	5770.5	5262.01	-	-
pmf0397	UPLC-MS/MS	311.3	311.3	312.303	C20H40O2	[M-H]-	Arachidic acid	Lipids	Free fatty acids	506-30-9	3	1.16524e+06	593491	458895	921666	763871	1.17259e+06	788898	895153	767689	840384	679286	1.14061e+06	1.03375e+06	908085	868011	C06425	ko01040
pmb0862	UPLC-MS/MS	440.28	184.07	439.27	C20H42NO7P	[M+H]+	LysoPC 12:0	Lipids	LPC	20559-18-6	3	6803.26	6569.27	5317.32	7616.76	9521.1	5944.99	10217.5	7664.79	8207.66	13784.4	7974.99	11328.7	15432	7190.76	11652.9	-	-
Lmhp009187	UPLC-MS/MS	440.28	299.26	439.27	C20H42NO7P	[M+H]+	LysoPE 15:0*	Lipids	LPE	-	3	26030.6	27491.3	26196.5	28304.5	29458.2	31170.3	28127.6	26845.1	23915.1	22643.1	23948.5	34068.9	24128.1	30551.6	27793.9	-	-
Lmhp008885	UPLC-MS/MS	440.28	299.26	439.27	C20H42NO7P	[M+H]+	LysoPE 15:0(2n isomer)*	Lipids	LPE	-	3	30240.9	32726.2	31559.1	29938.4	23714	30098.2	23889.2	20015.2	26986.4	26985.1	25370.2	29820.6	25308.5	26736.3	21474	-	-
Lmyn004187	UPLC-MS/MS	453.01	301	454.017	C21H10O12	[M-H]-	Flavogallonic Acid Dilactone	Tannins	Tannin	103744-88-3	3	40303.7	28948.9	42101.6	43340	42098.5	29739.8	62091.5	13724.6	41670	47604.6	51174	13340	43152.4	39857.3	40039	-	-
pmn001523	UPLC-MS/MS	473.04	169.01	474.043	C21H14O13	[M-H]-	Trigallic acid	Phenolic acids	Phenolic acids	2131-66-0	2	2.91518e+06	2.50773e+06	2.7591e+06	3.12839e+06	2.76087e+06	2.78417e+06	2.73194e+06	3.00111e+06	2.82334e+06	4.09491e+06	2.91157e+06	2.8052e+06	3.06235e+06	2.94207e+06	2.73092e+06	-	-
Lmcn003845	UPLC-MS/MS	427.07	289.04	428.074	C21H16O10	[M-H]-	Theaflavic acid	Tannins	Tannin	30407-93-3	3	5005	7037.38	4731.24	9421.57	9376.15	14134.1	17657.1	16878.9	24720.6	31777.1	15005	15231.5	16670	21193.1	33021.4	-	-
MWSHY0031	UPLC-MS/MS	447.09	271.06	446.085	C21H18O11	[M+H]+	Apigenin-7-O-glucuronide*	Flavonoids	Flavones	29741-09-1	2	6664.66	6892.89	5653.78	5844.89	5595.48	3448.88	4367.53	8813.66	1110.98	0	0	0	5005	3335.66	4595.07	-	-
mws0052	UPLC-MS/MS	447.09	271.06	446.085	C21H18O11	[M+H]+	Baicalin*	Flavonoids	Flavones	21967-41-9	2	6664.66	6892.89	5653.78	5844.89	5595.48	3448.88	4367.53	8813.66	1110.98	0	0	0	5005	3335.66	4595.07	C10025	-
Lmhn002321	UPLC-MS/MS	461.07	167.04	462.08	C21H18O12	[M-H]-	Vnilloylcaffeoyltartaric acid	Phenolic acids	Phenolic acids	-	3	10351.8	8193.43	23646.6	35987.7	20533.9	21389.8	35045.2	45211.1	33261.9	43151	45208.1	28860.7	18505.4	28985.2	23812.2	-	-
Lmzn001894	UPLC-MS/MS	461.07	285.04	462.08	C21H18O12	[M-H]-	Kaempferol-3-O-glucuronide*	Flavonoids	Flavonols	22688-78-4	3	10770.8	8222.63	10600.6	8450.09	6670	2352.82	9458.94	11670	10775.2	6670	8077.05	16623.7	8524.06	6091.02	3656.8	-	-
MWSN0067	UPLC-MS/MS	461.072	285.041	462.08	C21H18O12	[M-H]-	Luteolin-7-O-glucuronide*	Flavonoids	Flavones	29741-10-4	3	10770.8	8222.63	10600.6	8450.09	6670	2352.82	9458.94	11670	10775.2	6670	8077.05	16623.7	8524.06	6091.02	3656.8	C03515	ko00944
Zmlp005019	UPLC-MS/MS	463.09	331.05	462.08	C21H18O12	[M+H]+	3,3'-O-Dimethylellagic Acid-4'-O-arabinoside	Tannins	Tannin	-	3	25019.1	24088.2	19798.9	9675.15	4315.64	18901.1	28340	13503.1	10199.3	11125.8	6304.86	21670	12976.4	18946.7	12567	-	-
Zmhn004909	UPLC-MS/MS	477.06	169.01	478.075	C21H18O13	[M-H]-	3,4-Digalloylshikimic acid	Phenolic acids	Phenolic acids	-	1	2.34617e+07	2.38049e+07	2.26444e+07	1.74699e+07	1.73994e+07	1.72882e+07	1.40306e+07	1.52127e+07	1.63512e+07	1.31438e+07	1.38915e+07	1.23592e+07	1.72395e+07	1.58704e+07	1.7535e+07	-	-
Lmfn003760	UPLC-MS/MS	477.07	301.04	478.075	C21H18O13	[M-H]-	Quercetin-4'-O-glucuronide	Flavonoids	Flavonols	201463-36-7	3	9829.52	7314.31	6670	5005	10642.1	5913.06	9974.77	15274.9	1670	16752.6	8172.5	7055.57	9405.08	10578.1	11967.3	-	-
Hmjp003123	UPLC-MS/MS	479.08	303.06	478.075	C21H18O13	[M+H]+	Quercetin-5-O-glucuronide	Flavonoids	Flavonols	-	3	3980.41	8513.41	5337.32	0	0	0	6670	14657.7	9190.56	35431.9	63311.6	13924	16150.4	17391.7	13258.9	-	-
Wayn004109	UPLC-MS/MS	477.07	315.01	478.075	C21H18O13	[M-H]-	3'-O-Methylellagic acid 4-O-beta-D-glucoside	Tannins	Tannin	-	2	4467280	4621875	3971710	2665390	2448340	3326425	4065140	2395005	3702175	2133340	2620865	2675665	4380510	3609000	4646205	-	-
mws0895	UPLC-MS/MS	431.1	269.05	432.106	C21H20O10	[M-H]-	Genistein-7-O-Glucoside (Genistin)	Flavonoids	Isoflavones	529-59-9	3	49164	71403	59834.1	20056.6	29921.9	47014.1	34627.7	16238	36670	24586.8	41670	34204.8	35261.4	31670	29918.7	C09126	ko00943
mws0072	UPLC-MS/MS	433.11	271.06	432.106	C21H20O10	[M+H]+	Apigenin-5-O-glucoside	Flavonoids	Flavones	28757-27-9	3	123340	86670	66670	53340	60640	68340	34112.5	111670	98156.8	88340	76670	88542.4	93340	98340	85005	-	-
Lmlp005572	UPLC-MS/MS	433.11	271.06	432.106	C21H20O10	[M+H]+	Galangin-7-O-glucoside	Flavonoids	Flavones	-	1	2.01351e+06	1.64339e+06	1.54496e+06	789670	1.27357e+06	1.13127e+06	799450	1.00212e+06	1.16459e+06	1.06176e+06	1.24743e+06	450647	1.38876e+06	1.07865e+06	1.56571e+06	-	-
MWSHY0189	UPLC-MS/MS	433.11	271.07	432.106	C21H20O10	[M+H]+	Apigenin-7-O-glucoside(Cosmosiin)*	Flavonoids	Flavones	578-74-5	1	1.39805e+06	1.62179e+06	1.42102e+06	725672	984916	1.04106e+06	1163340	1.18261e+06	1.14068e+06	868827	1.25162e+06	668340	1.16603e+06	1.08341e+06	1.28818e+06	C04608	ko00944
MWS20148	UPLC-MS/MS	433.113	271.074	432.106	C21H20O10	[M+H]+	Apigenin-4'-O-glucoside*	Flavonoids	Flavones	-	1	1.39805e+06	1.62179e+06	1.42102e+06	725672	984916	1.04106e+06	1163340	1.18261e+06	1.14068e+06	868827	1.25162e+06	668340	1.16603e+06	1.08341e+06	1.28818e+06	-	-
mws0919	UPLC-MS/MS	431.1	285.04	432.106	C21H20O10	[M-H]-	Kaempferol-3-O-rhamnoside (Afzelin)(Kaempferin)	Flavonoids	Flavonols	482-39-3	3	45224.3	51469.7	38899	15992.8	28047.1	24677.7	43256.1	56628.5	52265.2	54099.3	46868.7	31726.7	32450.1	37311.3	36049.9	C16911	ko00944
pme0321	UPLC-MS/MS	431.1	285.04	432.106	C21H20O10	[M-H]-	Kaempferol-7-O-rhamnoside	Flavonoids	Flavonols	20196-89-8	2	38763.9	46134.6	37471.3	18099.5	17447.5	16226.1	46859.2	55064.5	63980	5005	51085.4	37857.1	38757.4	26104.8	45228.4	-	-
Zbsn004665	UPLC-MS/MS	431.1	311.05	432.106	C21H20O10	[M-H]-	Apigenin-8-C-Glucoside (Vitexin)	Flavonoids	Flavones	3681-93-4	2	463340	461670	495005	305005	335005	423340	391670	351670	430005	356670	320005	410005	400005	395005	473340	C01460	ko00941,ko00944
MWSHY0008	UPLC-MS/MS	433.11	313.07	432.106	C21H20O10	[M+H]+	Apigenin-6-C-glucoside (Isovitexin)	Flavonoids	Flavones	38953-85-4	1	1258340	1045005	820005	795005	688340	860005	483245	975005	966670	1186670	1170005	180385	1556670	1460005	1168340	C01714	ko00944
pmn001716	UPLC-MS/MS	447.09	285.04	448.101	C21H20O11	[M-H]-	Carthamone	Flavonoids	Chalcones	86579-00-2	1	9941180	9370665	11776005	8815175	8185225	12449325	8049610	5700310	8546360	5387045	6487600	8110265	11062340	8755990	10354365	C08598	-
Zmhn001905	UPLC-MS/MS	447.09	285.04	448.101	C21H20O11	[M-H]-	HydroxyAloe-emodin-8-O-glucoside	Quinones	Anthraquinone	-	2	1.1785e+07	1.72246e+07	1.52703e+07	9.43117e+06	9.71438e+06	8.10557e+06	8.5189e+06	8.37302e+06	8.99243e+06	1.1625e+07	9.35788e+06	9.13139e+06	9.66694e+06	9.97658e+06	6.71925e+06	-	-
mws0913	UPLC-MS/MS	447.09	285.04	448.101	C21H20O11	[M-H]-	Kaempferol-3-O-galactoside (Trifolin)*	Flavonoids	Flavonols	23627-87-4	1	1.18749e+07	1.38635e+07	1.25673e+07	8.83275e+06	7.1863e+06	11113450	7.28738e+06	8.70584e+06	7.66382e+06	8.40002e+06	7.54366e+06	5.81967e+06	7261525	8.07695e+06	8.55187e+06	C12626	ko00944,ko01110
mws0089	UPLC-MS/MS	447.09	285.04	448.101	C21H20O11	[M-H]-	Kaempferol-7-O-glucoside*	Flavonoids	Flavonols	16290-07-6	1	9.46254e+06	1.06288e+07	1.13134e+07	6.79489e+06	7.20177e+06	8383550	4.47704e+06	6.04898e+06	6.38356e+06	7.07936e+06	5.28437e+06	5.27859e+06	5.9533e+06	6.61105e+06	6350190	-	-
Hmpp003270	UPLC-MS/MS	449.11	287.05	448.101	C21H20O11	[M+H]+	Luteolin-4'-O-glucoside*	Flavonoids	Flavones	6920-38-3	1	2.03613e+06	1.86301e+06	2325005	1861670	1.77246e+06	1.54874e+06	1.06393e+06	2410005	2660250	1843340	2.02148e+06	1.0157e+06	2859070	2346670	1.55542e+06	-	-
MWSHY0136	UPLC-MS/MS	449.108	287.055	448.101	C21H20O11	[M+H]+	Kaempferol-3-O-glucoside (Astragalin)*	Flavonoids	Flavonols	480-10-4	1	2118340	2.00283e+06	1935005	1.88118e+06	2121670	2141670	1.36294e+06	2744200	2151670	2298340	2480005	713342	1.2955e+06	1841670	1.55985e+06	C12249	ko00944,ko01110
Xmyp005654	UPLC-MS/MS	449.11	287.06	448.101	C21H20O11	[M+H]+	Kaempferol-4'-O-glucoside*	Flavonoids	Flavonols	-	1	2263340	2.10215e+06	1.67244e+06	1818340	1.47912e+06	1.4896e+06	1.0917e+06	2694510	1.82211e+06	1.63253e+06	1.94756e+06	961474	1.70673e+06	2.31156e+06	1.67908e+06	-	-
MWS20147	UPLC-MS/MS	449.11	287.06	448.101	C21H20O11	[M+H]+	Luteolin-3'-O-glucoside	Flavonoids	Flavones	-	3	2408340	2283340	2093340	2080005	2185005	2026670	1.28896e+06	2128340	2390005	1153340	2146670	731100	2316670	2236670	2.01641e+06	-	-
MWSHY0104	UPLC-MS/MS	449.11	287.06	448.101	C21H20O11	[M+H]+	Luteolin-7-O-glucoside (Cynaroside)*	Flavonoids	Flavones	5373-11-5	1	2263340	2.10215e+06	1.67244e+06	1818340	1.47912e+06	1.4896e+06	1.0917e+06	2694510	1.82211e+06	1.63253e+06	1.94756e+06	961474	1.70673e+06	2.31156e+06	1.67908e+06	C03951	ko00944
mws1299	UPLC-MS/MS	449.11	299.05	448.101	C21H20O11	[M+H]+	Luteolin-8-C-glucoside (Orientin)*	Flavonoids	Flavones	28608-75-5	2	186827	200466	259938	173340	134404	203340	102351	80005	85005	146670	142439	121670	106670	173340	166670	C10114	-
MWSHY0016	UPLC-MS/MS	449.11	299.06	448.101	C21H20O11	[M+H]+	Luteolin-6-C-glucoside (Isoorientin)*	Flavonoids	Flavones	4261-42-1	2	89860.3	108340	167533	68581.6	63197.1	196670	72870.4	77982.1	35005	101670	53757.4	83866.7	119596	206670	148340	C01821	-
MWSHY0132	UPLC-MS/MS	449.11	303.05	448.101	C21H20O11	[M+H]+	Quercetin-3-O-rhamnoside(Quercitrin)	Flavonoids	Flavonols	522-12-3	3	156607	160005	261670	265005	122656	185616	282100	101012	110173	68340	60005	591626	124167	100005	246101	C01750	ko00944
Hmcp002316	UPLC-MS/MS	449.11	317.06	448.101	C21H20O11	[M+H]+	Isorhamnetin-3-O-arabinoside	Flavonoids	Flavonols	-	3	14339.2	8340	16670	33340	8340	14924.5	31670	9415.54	10332.9	10005	15446	18857.4	16591.6	14921.1	16670	-	-
mws0061	UPLC-MS/MS	463.09	300.03	464.096	C21H20O12	[M-H]-	Quercetin-3-O-galactoside (Hyperin)	Flavonoids	Flavonols	482-36-0	1	12992725	6089855	8149525	15042520	20512805	22857665	18166140	13239295	16632930	15153585	17859950	21101370	17834945	18382260	18650995	C10073	-
Hmcn001884	UPLC-MS/MS	463.09	301.03	464.096	C21H20O12	[M-H]-	6-Hydroxyluteolin 5-glucoside*	Flavonoids	Flavones	-	2	8861825	4519370	6948430	10436070	13873630	13819565	12929765	9856170	13389690	13838205	11810875	14043435	14691115	13231870	10530545	-	-
mws1329	UPLC-MS/MS	463.09	301.04	464.096	C21H20O12	[M-H]-	Quercetin-7-O-glucoside	Flavonoids	Flavonols	491-50-9	1	7535175	3548645	3764330	8800825	11803535	12580345	10341660	8501615	10577810	8324555	8090635	11987195	10425170	10381595	11171880	C12639	-
mws0856	UPLC-MS/MS	463.09	301.04	464.096	C21H20O12	[M-H]-	Quercetin-4'-O-glucoside (Spiraeoside)*	Flavonoids	Flavonols	20229-56-5	2	6978505	3719435	4272995	10383410	12091995	10747010	9912235	8476560	9208630	9527490	9801935	11978005	10399750	11329050	11776005	-	-
MWSHY0046	UPLC-MS/MS	465.1	303.05	464.096	C21H20O12	[M+H]+	Quercetin-3-O-glucoside (Isoquercitrin)*	Flavonoids	Flavonols	482-35-9	1	6.21299e+07	7.42395e+07	5.70549e+07	5.16378e+07	6.26414e+07	5.03791e+07	6.1157e+07	6.40331e+07	6.4766e+07	6.34597e+07	6.13612e+07	6.61886e+07	70020203	6.68766e+07	7.45169e+07	C05623	ko00944,ko01100,ko01110
Smgp004575	UPLC-MS/MS	465.1	303.05	464.096	C21H20O12	[M+H]+	Quercetin-5-O-β-D-glucoside*	Flavonoids	Flavonols	-	1	7.98692e+06	9.03304e+06	9440945	14086390	13016805	10634185	7.7951e+06	7.96991e+06	5.88924e+06	7.66219e+06	5.41685e+06	9165455	7.48071e+06	7.60306e+06	4.44247e+06	-	-
Lmdp003286	UPLC-MS/MS	465.102	303.061	464.096	C21H20O12	[M+H]+	Isohyperoside*	Flavonoids	Flavonols	35589-21-0	1	8.00059e+07	9.37363e+06	6.36857e+07	6.96623e+07	1.11965e+07	5.08036e+07	6.28387e+07	6.87846e+07	6.0266e+07	5.21974e+07	6.91812e+07	6.28444e+07	6.67732e+07	7.61332e+07	6.694e+07	-	-
pmp001309	UPLC-MS/MS	465.1	303.1	464.096	C21H20O12	[M+H]+	6-Hydroxykaempferol-7-O-glucoside	Flavonoids	Flavonols	-	1	5.5849e+06	12464080	8.83006e+06	15727395	1.12445e+07	11792520	8.81595e+06	4.95836e+06	5.58323e+06	6.82168e+06	6.00349e+06	8019295	7.5068e+06	7.06584e+06	4.76034e+06	-	-
mws0056	UPLC-MS/MS	463.09	316.03	464.096	C21H20O12	[M-H]-	Myricetin-3-O-rhamnoside (Myricitrin)	Flavonoids	Flavonols	17912-87-7	3	35005	66670	58340	12613	12620.1	8340	36337.9	64318.6	53340	28340	41620.6	27987.8	15135.6	26670	30271.6	C10108	-
Lmpp005784	UPLC-MS/MS	465.1	333.07	464.096	C21H20O12	[M+H]+	6-Methoxyquercetin-3-O-Xyloside	Flavonoids	Flavonols	-	3	10517.3	25129.4	13499.1	18817	10005	7652.46	20005	17058.2	17194.4	7879.87	15887.9	15005	16733.6	6566.92	19702.9	-	-
HJAP155	UPLC-MS/MS	465.1	333.07	464.096	C21H20O12	[M+H]+	Laricitrin-3-O-xyloside	Flavonoids	Flavonols	-	3	10517.3	25129.4	13499.1	18817	10005	7652.46	20005	17058.2	17194.4	7879.87	15887.9	15005	16733.6	6566.92	19702.9	-	-
Lmpp003465	UPLC-MS/MS	481.1	319.04	480.09	C21H20O13	[M+H]+	Myricetin-3-O-β-D-glucoside*	Flavonoids	Flavonols	19833-12-6	1	6.63117e+06	7.37826e+06	1.08402e+07	6.06201e+06	5.19006e+06	6.67332e+06	2.79004e+06	5609230	4.32433e+06	3.73219e+06	5058825	3.47694e+06	5.89971e+06	4.7953e+06	6.79904e+06	-	-
Lmmp001947	UPLC-MS/MS	481.1	319.05	480.09	C21H20O13	[M+H]+	Gossypetin-3-O-glucoside*	Flavonoids	Flavonols	-	1	17391490	9912235	7.63104e+06	6.19423e+06	6702810	5.7833e+06	3.56251e+06	5591725	7469460	5339860	5575965	3.50312e+06	5975680	4.82459e+06	4630565	-	-
Lmfp003403	UPLC-MS/MS	481.1	319.05	480.09	C21H20O13	[M+H]+	Quercetagetin-7-O-glucoside(Quercetagitrin)*	Flavonoids	Flavonols	548-75-4	1	13694735	9749530	7.57728e+06	5.30193e+06	5.3668e+06	5.72036e+06	3.12947e+06	5649510	5642505	5402780	6123250	3.19248e+06	5306665	5.22033e+06	7976505	-	-
Lmmp003271	UPLC-MS/MS	481.1	319.05	480.09	C21H20O13	[M+H]+	Gossypetin-8-O-glucoside	Flavonoids	Flavonols	652-78-8	1	2.33921e+07	2.67043e+07	2.23417e+07	1.08652e+07	1.3511e+07	9.80709e+06	53441865	13914660	1.17986e+07	7.03181e+06	1.32321e+07	54657180	1.9262e+07	1.02462e+07	1.6586e+07	C10051	-
Lmdp002969	UPLC-MS/MS	481.1	319.06	480.09	C21H20O13	[M+H]+	Myricetin-3-O-galactoside*	Flavonoids	Flavonols	15648-86-9	1	8962360	7.84754e+06	9.06556e+06	4.6824e+06	4.11932e+06	8.41831e+06	3.34099e+06	4957730	4627085	2.80542e+06	7874940	3.6302e+06	6388935	4.15331e+06	8481930	-	-
Zmhn003297	UPLC-MS/MS	495.08	343.07	496.085	C21H20O14	[M-H]-	3-O-Digalloyl quinic acid	Phenolic acids	Phenolic acids	-	2	1.4172e+07	1.79852e+07	1.56494e+07	1.30367e+07	1.44122e+07	1.02906e+07	9.75208e+06	1.22819e+07	1.05339e+07	7.32252e+06	7.6058e+06	6.72317e+06	1.19336e+07	1.05994e+07	1.15162e+07	-	-
pmb0550	UPLC-MS/MS	449.108	287.055	449.108	C21H21O11+	[M]+	Cyanidin-3-O-glucoside (Kuromanin)	Flavonoids	Anthocyanidins	47705-70-4	3	1.42889e+06	1.35596e+06	1.65948e+06	1.29419e+06	1.21573e+06	1.3636e+06	663001	757679	727601	744464	787486	335005	1.28281e+06	1.01627e+06	1.365e+06	C08604	ko00942,ko01110
Lmcp001821	UPLC-MS/MS	465.103	303.05	465.103	C21H21O12+	[M]+	Delphinidin-3-O-galactoside*	Flavonoids	Anthocyanidins	28500-00-7	3	1.25115e+06	1.20837e+06	1.37804e+06	207170	699817	368340	349750	394228	309271	180142	138608	202152	439825	570418	431631	-	-
pme1398	UPLC-MS/MS	465.1	303.05	465.103	C21H21O12+	[M]+	Delphinidin-3-O-glucoside (Mirtillin)*	Flavonoids	Anthocyanidins	50986-17-9	3	1.25115e+06	1.20837e+06	1.37804e+06	207170	699817	368340	349750	394228	309271	180142	138608	202152	439825	570418	431631	C12138	ko00942,ko01110
Lman003972	UPLC-MS/MS	433.11	161.03	434.121	C21H22O10	[M-H]-	6-O-Caffeoylarbutin	Phenolic acids	Phenolic acids	136172-60-6	3	51790	70750.6	46616	63547.1	49960.2	38340	48251.6	30005	56602.6	43546.1	50005	62366.7	30601.6	36670	57670.1	-	-
HJN090	UPLC-MS/MS	433.11	271.06	434.121	C21H22O10	[M-H]-	Butin-7-O-glucoside*	Flavonoids	Flavanones	-	1	305141	294709	254721	192038	246897	177349	192997	185173	190389	179086	117365	195605	186910	225248	180828	-	-
Zmhn001036	UPLC-MS/MS	433.11	271.06	434.121	C21H22O10	[M-H]-	Choerospondin	Flavonoids	Flavanones	81202-36-0	2	137681	90005	111670	118673	46670	118073	165055	80005	104830	120038	46670	100026	81670	144741	131800	-	-
Labn004865	UPLC-MS/MS	433.11	271.06	434.121	C21H22O10	[M-H]-	Hydroxy isoliquiritigenin glucoside*	Flavonoids	Chalcones	-	1	2.66041e+06	1.89003e+06	1.75558e+06	1.26154e+06	1.51125e+06	1.33181e+06	1.04057e+06	771709	1.03101e+06	688801	826593	817889	1.17012e+06	1.2675e+06	1.37995e+06	-	-
HJN087	UPLC-MS/MS	433.12	271.06	434.121	C21H22O10	[M-H]-	Naringenin-4'-O-glucoside*	Flavonoids	Flavanones	-	1	541670	235594	280268	207777	493340	192038	320005	165221	212124	181658	173873	276670	393340	485005	206744	-	-
mws1179	UPLC-MS/MS	433.11	271.07	434.121	C21H22O10	[M-H]-	Naringenin-7-O-glucoside (Prunin)*	Flavonoids	Flavanones	529-55-5	1	1510005	1436670	1613340	858340	1098340	825005	691670	686670	673340	260673	295005	565005	691670	903340	830005	C09099	ko00941
Zmxp004722	UPLC-MS/MS	435.13	273.08	434.121	C21H22O10	[M+H]+	Thunberginol G 3'-Glucoside	Lignans and Coumarins	Coumarins	-	2	1.33632e+06	1.04812e+06	1.64217e+06	1.27434e+06	1.16475e+06	1.16475e+06	695763	685812	622286	642285	408192	755399	643464	926959	600845	-	-
Lmlp006175	UPLC-MS/MS	435.13	273.09	434.121	C21H22O10	[M+H]+	Isosalipurposide (Phlorizin Chalcone)	Flavonoids	Chalcones	4547-85-7	3	1963340	1281670	1205005	908340	1528340	1353340	635002	1113340	1381670	1131670	1620005	485752	1605005	1246670	1408340	C16406	ko00941
pme1611	UPLC-MS/MS	433.11	313.07	434.121	C21H22O10	[M-H]-	Isohemiphloin	Flavonoids	Flavanones	3682-02-8	1	1.20268e+06	1.04041e+06	718340	1.31324e+06	480005	416670	541670	550005	548340	1.20829e+06	603340	303340	1.2414e+06	475005	1.22846e+06	-	-
Jmgn004021	UPLC-MS/MS	449.11	269.05	450.116	C21H22O11	[M-H]-	6-C-Glucosyl-2-Hydroxynaringenin	Flavonoids	Flavanones	-	2	81090.9	139688	86992.2	142815	162557	89252.7	109571	137663	114404	120637	171448	118972	125881	82718.1	97162.6	-	-
HJN086	UPLC-MS/MS	449.11	287.057	450.116	C21H22O11	[M-H]-	Eriodictyol-3'-O-glucoside	Flavonoids	Flavanones	-	3	591895	473066	475310	408050	331820	460738	281379	215303	340790	312948	283619	325098	299314	415899	376663	-	-
Lmtn002796	UPLC-MS/MS	449.11	287.06	450.116	C21H22O11	[M-H]-	Aromadendrin-7-O-glucoside	Flavonoids	Flavanonols	28189-90-4	2	84847.7	113309	117837	212690	229116	157820	211226	194832	165770	311784	199961	181289	144218	173981	152962	-	-
pmb3023	UPLC-MS/MS	449.11	287.06	450.116	C21H22O11	[M-H]-	Eriodictyol-8-C-glucoside	Flavonoids	Flavanones	1023271-51-3	3	50005	115005	140005	81670	188275	90005	38340	71670	83340	33340	40005	27828.3	53862.3	66670	49639.4	-	-
Lmmn004625	UPLC-MS/MS	449.11	287.06	450.116	C21H22O11	[M-H]-	Dihydrokaempferol-7-O-glucoside	Flavonoids	Flavanonols	-	2	591895	473066	475310	408050	331820	460738	281379	215303	340790	312948	283619	325098	299314	415899	376663	-	-
Lmsn003297	UPLC-MS/MS	449.11	287.06	450.116	C21H22O11	[M-H]-	3,4,2',4',6'-Pentahydroxychalcone-4'-O-glucoside	Flavonoids	Chalcones	-	1	45005	76670	70005	34854.3	58340	43317.1	47411.2	43300.2	38034.3	71323.2	53340	82688.5	43340	47526.3	30628.2	C16408	ko00941,ko01110
MWS20145	UPLC-MS/MS	451.12	289.07	450.116	C21H22O11	[M+H]+	Eriodictyol-7-O-glucoside	Flavonoids	Flavanones	38965-51-4	2	4.45449e+06	5.05547e+06	6392455	4271260	6186545	4.22262e+06	5.44537e+06	6900685	5.74142e+06	5812495	7008580	4.32011e+06	6727525	4.42386e+06	6582815	-	-
Sagp002728	UPLC-MS/MS	451.12	289.07	450.116	C21H22O11	[M+H]+	Maesopsin 4-O-Glucoside(Hovetrichoside C)	Flavonoids	Other Flavonoids	-	2	23340	37490	26679.1	21670	108000	16754.4	30005	25122.9	51670	41670	60005	33340	36670	31670	27895.1	-	-
mws1361	UPLC-MS/MS	449.11	303.08	450.116	C21H22O11	[M-H]-	Taxifolin-3-O-rhamnoside (Astilbin)	Flavonoids	Flavanonols	29838-67-3	3	20005	7031.02	9373.53	18340	7029.02	9373.53	5839.99	3518.02	16394	5005	2376.96	10594.6	11670	15163	13340	C17449	-
MWStz191	UPLC-MS/MS	467.12	303.05	466.111	C21H22O12	[M+H]+	Taxifolin-3'-O-glucoside	Flavonoids	Flavanonols	31106-05-5	2	2673955	2218340	1970005	2498340	2241670	2215005	625743	2321670	1438340	1665005	2251670	1.3515e+06	1955005	3152695	1783340	-	-
CYn005089	UPLC-MS/MS	465.103	313.055	466.111	C21H22O12	[M-H]-	1-Methoxybenzoyl-6-O-Galloyl-D-Glucose	Tannins	Tannin	-	3	1181670	1946670	1366670	1170005	1111670	1096670	810005	751670	795005	715005	621670	611670	1081670	866670	1153340	-	-
HJN104	UPLC-MS/MS	481.14	319.08	482.106	C21H22O13	[M-H]-	Dihydromyricetin-3-O-glucoside	Flavonoids	Flavanonols	-	3	48636.6	46772.5	58745.2	0	0	0	0	0	0	91706.5	44510.2	61836.2	72431.8	58977.3	75736.1	-	-
Cmsn001563	UPLC-MS/MS	513.09	361.08	514.096	C21H22O15	[M-H]-	1,7-Di-O-galloyl-D-sedoheptulose	Phenolic acids	Phenolic acids	-	3	19963.4	21670	36651.2	17429.8	19993.6	28798.4	18340	27351.5	21670	23589.7	12368.7	16670	14271.8	15991.4	14438.2	-	-
Wmkn003797	UPLC-MS/MS	369.13	161.02	370.142	C21H22O6	[M-H]-	(2R,3R)-8-Prenyl-7,4'-dihydroxy-5-methoxydihydroflavonol	Flavonoids	Flavonols	-	3	208446	172843	189434	181505	186692	183904	167447	168348	161436	124449	160072	158670	166621	154575	171460	-	-
Wmkn003942	UPLC-MS/MS	369.13	207.1	370.142	C21H22O6	[M-H]-	2'-HydroxyIsoxanthohumol	Flavonoids	Flavanones	-	3	12787.2	13247.2	12989.8	11097.4	14689.2	14664.9	11562.9	20551.6	14203.7	16692.5	20163.8	13800.6	15872.7	12952.3	22393.2	-	-
pmp000384	UPLC-MS/MS	419.13	257.08	418.126	C21H22O9	[M+H]+	Isoliquiritin	Flavonoids	Chalcones	5041-81-6	3	95005	91670	156670	76670	71670	88340	40842.4	56670	48340	65005	24091	46670	85005	70005	85005	C16978	-
Lcyp000688	UPLC-MS/MS	419.13	257.08	418.126	C21H22O9	[M+H]+	Pinocembrin-5-glucoside*	Flavonoids	Flavones	-	3	39457.9	41124.9	43064.5	30011	40762.8	25113.3	21112.9	18897.1	66670	12738.2	17166.4	19385.1	27670.5	36274.6	26675.3	-	-
Lmyp004617	UPLC-MS/MS	419.13	257.08	418.126	C21H22O9	[M+H]+	Pinocembrin-7-O-glucoside (Pinocembroside)*	Flavonoids	Flavanones	75829-43-5	3	34455.2	41681.7	47792.9	33993.5	27241.9	34455.2	17779.9	28793.4	29464.7	16680	17236.9	43340	30988.9	32798.1	29883.3	-	-
pma6218	UPLC-MS/MS	419.13	383.1	418.126	C21H22O9	[M+H]+	O-MethylNaringenin-8-C-arabinoside	Flavonoids	Flavanones	-	3	45005	65809.8	40005	45357.9	33608.4	33736.4	125219	31670	33340	22407	44980.5	32699.8	43340	27998.9	54608.4	-	-
CYp002384	UPLC-MS/MS	465.15	319.083	464.143	C21H24N2O10	[M+H]+	3'-O-Methyl-6-hydroxygallocatechin 3-O-(glutamine ester)*	Flavonoids	Flavanols	-	3	63340	18556.6	93340	23194.6	60005	21670	10815.8	21647.9	13146.4	8508.41	20005	18340	20005	21670	21670	-	-
CYp002232	UPLC-MS/MS	465.15	319.084	464.143	C21H24N2O10	[M+H]+	4'-O-Methyl-6-hydroxygallocatechin 3-O-(glutamine ester)*	Flavonoids	Flavanols	-	3	63340	18556.6	93340	23194.6	60005	21670	10815.8	21647.9	13146.4	8508.41	20005	18340	20005	21670	21670	-	-
mws2118	UPLC-MS/MS	435.13	167.04	436.137	C21H24O10	[M-H]-	Phloretin-2'-O-glucoside (Phlorizin)	Flavonoids	Chalcones	60-81-1	3	121205	100211	100211	102117	109753	94484.7	55314.8	77306.7	69674	111670	79216.3	58219.1	86849.1	90668.3	68741.7	C01604	ko00941,ko01110
HJN055	UPLC-MS/MS	435.13	273.08	436.137	C21H24O10	[M-H]-	Dihydrocharcone-4'-O-glucoside	Flavonoids	Chalcones	-	3	281670	230005	271670	188340	264879	135005	86670	148340	125005	170005	175005	108340	220005	248017	126670	-	-
Lmfn004093	UPLC-MS/MS	435.13	315.09	436.137	C21H24O10	[M-H]-	Phloretin-4'-O-glucoside (Trilobatin)	Flavonoids	Chalcones	4192-90-9	3	500005	371421	356330	386670	271670	476670	243340	119589	143928	179911	88340	173340	236670	310005	440005	-	-
Zajn002491	UPLC-MS/MS	451.12	289.07	452.132	C21H24O11	[M-H]-	catechin-4-β-D-galactopyranoside*	Flavonoids	Flavanols	-	3	280099	286533	329460	435445	231278	227237	313838	310698	320117	192740	270707	226770	236705	388371	259866	-	-
Zmhn001257	UPLC-MS/MS	451.12	289.07	452.132	C21H24O11	[M-H]-	Catechin-5-O-glucoside	Flavonoids	Flavanols	-	3	124727	108869	92190.8	93372.8	110033	86381.9	98408.9	88220.8	80803.7	67776.6	56956.1	56587.7	86012.3	84444.9	80571.9	-	-
HJN041	UPLC-MS/MS	451.12	289.07	452.132	C21H24O11	[M-H]-	Epicatechin glucoside	Flavonoids	Flavanols	-	3	595726	945005	958340	741670	696670	499193	431670	545005	440223	383340	305005	238340	593340	581670	533340	-	-
Zmdn002400	UPLC-MS/MS	451.13	289.07	452.132	C21H24O11	[M-H]-	Epicatechin-3'-O-β-D-glucopyranoside*	Flavonoids	Flavanols	-	3	380005	432339	384490	399612	396420	298974	185500	168250	208158	280021	235945	214585	186998	240307	232269	-	-
Zmdn002049	UPLC-MS/MS	451.13	289.07	452.132	C21H24O11	[M-H]-	Epicatechin-4'-O-β-D-glucopyranoside*	Flavonoids	Flavanols	-	3	495005	258908	247065	243909	250224	283257	191024	155502	198917	183840	131822	161817	227237	222597	245382	-	-
Zmdn002353	UPLC-MS/MS	451.126	289.073	452.132	C21H24O11	[M-H]-	Epicatechin-6-C-β-D-glucopyranoside*	Flavonoids	Flavanols	-	3	380005	432339	384490	399612	396420	298974	185500	168250	208158	280021	235945	214585	186998	240307	232269	-	-
Cmxn004016	UPLC-MS/MS	451.13	289.08	452.132	C21H24O11	[M-H]-	Dihydromarein	Flavonoids	Chalcones	-	3	24726.5	11785	21438.4	11670	30005	12995.7	16670	7084.61	34487.8	11670	14394.6	14134.1	14606.9	15358.9	16670	-	-
Hajp003548	UPLC-MS/MS	469.132	153.018	468.127	C21H24O12	[M+H]+	(3,4-dihydroxyphenethyl alcohol 4-O-D-(6'-O-galloyl)-glucopyranoside	Phenolic acids	Phenolic acids	-	3	26422	15651.9	31670	13340	5005	11660.1	20005	27927.3	23247.8	22896.7	21207.3	37645.5	35931.9	12686.3	31203.5	-	-
Lmmn003875	UPLC-MS/MS	387.14	289.07	388.152	C21H24O7	[M-H]-	Medioresinol	Lignans and Coumarins	Lignans	40957-99-1	1	311998	289571	296555	297785	358148	304175	196833	267311	309215	205724	242547	280681	321910	289571	237498	-	-
Hmpn003066	UPLC-MS/MS	469.116	165.05	470.125	C21H26O10S	[M-H]-	1,7-Bis(3,4-dihydroxy-5-methoxyphenyl)-5-oxoheptane-3-sulfonic acid	Others	Others	-	3	33807.2	33379.5	43312	28159.8	21501.3	33382.7	22011.1	26600.1	22428.2	15132.4	7342.76	11653.8	22938.1	20452.1	25036.6	-	-
Qatp004621	UPLC-MS/MS	375.18	177.09	374.173	C21H26O6	[M+H]+	Machilin H	Lignans and Coumarins	Lignans	-	3	557564	606277	365272	326462	373275	366439	416670	449174	516680	379423	419404	268340	537692	451739	538335	-	-
Lazn005262	UPLC-MS/MS	405.15	165.06	406.163	C21H26O8	[M-H]-	Erythro-Guaiacylglycerol-β-Sinapyl Ether	Lignans and Coumarins	Lignans	877875-96-2	3	41761.8	120005	88340	48340	72183.7	43701.7	57513.7	101670	63340	73340	71670	53340	38807.8	48520.5	35996.4	-	-
pmb0530	UPLC-MS/MS	664.12	136.06	663.109	C21H27N7O14P2	[M+H]+	Nicotinic acid adenine dinucleotide	Nucleotides and derivatives	Nucleotides and derivatives	53-84-9	1	1.4969e+06	1.75496e+06	1.73372e+06	1.33561e+06	1.78735e+06	1.21713e+06	1.68207e+06	1.99474e+06	1.70436e+06	1.39285e+06	1.63512e+06	1.40191e+06	1.28604e+06	1.57671e+06	1.50788e+06	C00003	ko00190,ko00730,ko00760,ko01100,ko01240
pme2651	UPLC-MS/MS	742.07	620.02	743.076	C21H28N7O17P3	[M-H]-	NADP (Nicotinamide adenine dinucleotide phosphate)	Nucleotides and derivatives	Nucleotides and derivatives	53-59-8	3	292688	483214	342272	316790	342960	331252	302328	265830	338664	289932	267077	280290	305448	301640	341584	C00006	ko00195,ko00480,ko00760,ko01100,ko01240
WaYn003112	UPLC-MS/MS	439.16	195.07	440.168	C21H28O10	[M-H]-	Erythro-Guaiacylglycerol-β-threo-syringylglycerol Ether	Lignans and Coumarins	Lignans	1313434-74-0	2	85937.9	65374.5	93750.4	95701.3	109280	68372.6	116207	93750.4	117188	102547	139342	108409	125976	86916.2	104012	-	-
Zmhn002508	UPLC-MS/MS	471.15	309.1	472.158	C21H28O12	[M-H]-	4-p-Cumaroyl-rhamnosyl-(1→6)-D-glucose	Phenolic acids	Phenolic acids	-	3	70005	46861.9	46374.3	35045.2	50502.7	60538.1	61670	64917.6	48229.2	47599.8	54385.2	46176.2	57587.4	51307.2	70005	-	-
Wchn005575	UPLC-MS/MS	407.17	165.06	408.178	C21H28O8	[M-H]-	1-(4'-Hydroxy-3'-methoxyphenyl)-2-[4''-(3-hydroxypropyl)-2'',6''-dimethoxyphenyl]-propane-1,3-Diol	Others	Others	-	1	808340	398676	445236	585005	740005	811670	563340	321371	543340	346415	490005	531670	658340	630005	743340	-	-
Cmyp005063	UPLC-MS/MS	425.18	147.04	424.173	C21H28O9	[M+H]+	Grandidentatin	Phenolic acids	Phenolic acids	15732-48-6	3	251670	176670	336670	233340	230005	348340	300005	188340	69421.7	213340	91384.8	183340	248340	211670	111670	C10463	-
Wagp004803	UPLC-MS/MS	427.2	247.13	426.189	C21H30O9	[M+H]+	Abscisic acid D-glucopyranosyl ester	Others	Others	-	3	73340	71670	58117.9	27559.9	43340	18401.3	39962.6	26670	31670	27945.7	35894.8	36062.9	62393.3	45940.9	68340	-	-
pmb0504	UPLC-MS/MS	469.23	177.05	468.222	C21H32N4O8	[M+H]+	N-(4'-O-glycosyl)-feruloyl agmatine	Alkaloids	Phenolamine	-	3	52991.2	58236.8	38435.8	35333	25478.9	37737.5	31746.7	32481.9	26829.9	31919	22323.7	32079.9	36640	37293.6	34706.2	-	-
Hmhn002787	UPLC-MS/MS	443.19	161.04	444.2	C21H32O10	[M-H]-	(1'R,3R,5R,8'S)-Dihydrophaseic acid-O-β-D-glucoside	Phenolic acids	Phenolic acids	-	3	61670	51670	45005	48340	58340	26670	26670	22626.1	33350.1	26670	74044.9	42753.4	58880	47284.9	42723.3	-	-
Lakn003001	UPLC-MS/MS	459.19	279.12	460.195	C21H32O11	[M-H]-	Hydroxy-Dihydrophaseic Acid glucoside	Terpenoids	Sesquiterpenoids	-	2	55057.7	40213	34300.4	39323.2	45489.7	50939.7	40215.7	36642.8	49155.4	47364.2	42896.1	54507.3	48739.5	38494.1	32178.7	-	-
CYp006174	UPLC-MS/MS	480.245	151.112	462.21	C21H34O11	[M+NH4]+	2,7-Dimethylocta-2,4-Dienal-8-ol 8-O-(beta-D-Xylopyranosyl)-beta-D-glucopyranoside	Others	Others	-	3	563340	441670	318678	161670	94291.3	100405	58340	65005	41963.7	27345.9	22354.8	38340	136670	116289	151670	-	-
Ymjm000113	UPLC-MS/MS	477.2	181.09	478.205	C21H34O12	[M-H]-	Kanokoside B	Terpenoids	Terpene	-	1	1.7008e+06	1.31083e+06	1.29967e+06	1.20728e+06	1.64654e+06	1.3744e+06	1.86104e+06	1.25038e+06	1.22029e+06	1.20791e+06	1.40749e+06	1.32541e+06	1.74141e+06	1.59469e+06	1.43404e+06	-	-
Lasp013837	UPLC-MS/MS	335.26	81.07	334.25	C21H34O3	[M+H]+	Ent-16beta-Methoxy-19-Kauranoic Acid	Terpenoids	Ditepenoids	-	1	16893.6	24443.9	20038.8	18229.5	24855.9	14896	25572.6	26699.3	14023.7	11298.8	34861.7	14247.4	10928.1	9388.08	10680	-	-
CYp006135	UPLC-MS/MS	466.265	81.0705	448.231	C21H36O10	[M+NH4]+	3,7-Dimethyl-2,6-Octadienyl 6-O-(beta-D-Xylopyranosyl)-beta-D-glucopyranoside	Others	Others	-	3	2.37705e+06	2.5571e+06	2.16671e+06	1.39664e+06	1.41099e+06	939757	801328	987924	938021	471815	554838	494863	1.20973e+06	1.25299e+06	1.17568e+06	-	-
CYp003369	UPLC-MS/MS	483.243	153.128	464.226	C21H36O11	[M+H2O+H]+	Neohancoside B	Others	Others	146763-56-6	3	1.18846e+06	800133	1.13738e+06	588426	1.04438e+06	779691	1.13128e+06	1.01597e+06	1.00431e+06	663160	945563	686449	993356	866133	874075	-	-
CYp004721	UPLC-MS/MS	482.26	153.129	464.226	C21H36O11	[M+NH4]+	Rhodioloside F	Others	Others	-	3	5.06251e+06	4.75849e+06	7.19626e+06	4.34505e+06	2.68756e+06	2.96169e+06	3.92905e+06	2.41173e+06	2.20698e+06	1.93853e+06	2.401e+06	3.95721e+06	2.6427e+06	3.6611e+06	2.95896e+06	-	-
Wafn003834	UPLC-MS/MS	463.221	331.176	464.226	C21H36O11	[M-H]-	Hydroxygeranyl 6-O-xylopyranosyl-glucopyranoside	Others	Others	-	3	9266.34	15005	13340	11285.2	9360.35	16670	19752.4	30005	19549.6	31670	19652.2	19540.1	8254.31	9257.33	13340	-	-
Hasp010605	UPLC-MS/MS	353.27	261.22	352.261	C21H36O4	[M+H]+	(S)-2,3-dihydroxypropyl (9Z,12Z,15Z)-octadeca-9,12,15-trienoate	Others	Others	129828-41-7	1	171554	139889	160944	146740	138220	145031	135881	114175	154781	110817	122039	122571	130966	156544	194760	-	-
Lmhp011562	UPLC-MS/MS	353.27	261.22	352.261	C21H36O4	[M+H]+	1-α-Linolenoyl-glycerol*	Lipids	Glycerol ester	-	3	32875.5	29568.3	31174.5	24127.1	19747.1	19872.2	16701.7	18233.6	22107.7	12180.6	14917.3	12064	23765	14556	22564.8	-	-
Lmhp011388	UPLC-MS/MS	353.27	261.22	352.261	C21H36O4	[M+H]+	2-α-Linolenoyl-glycerol*	Lipids	Glycerol ester	55268-58-1	3	54748.9	55255.3	48384	54194.9	52787.5	49331.8	59310.3	53645.2	45853.5	47488.1	44780.6	49030.4	47710.5	46814	48950.1	-	-
CYp006721	UPLC-MS/MS	418.207	203.18	400.246	C21H36O7	[M+NH4]+	12-Hydroxyfarnesol glucoside	Others	Others	-	3	200723	179311	195448	220724	213673	190444	143941	177695	190624	162837	200116	152567	185263	175172	177606	-	-
CYp005864	UPLC-MS/MS	451.254	271.191	432.236	C21H36O9	[M+H2O+H]+	2,5,8-trimethylnona-1,4,7-triene-1,9-diol 1-O-Glyceryl*	Others	Others	-	3	203474	140817	213525	120570	152780	118772	278340	86547.3	95718.3	99437.5	84707.8	268340	69030.5	112328	91504.6	-	-
CYp005660	UPLC-MS/MS	451.253	271.192	432.236	C21H36O9	[M+H2O+H]+	2,5,8-trimethylnona-1,4,7-triene-1,9-diol 9-O-Glycerylglucoside*	Others	Others	-	3	203474	140817	213525	120570	152780	118772	278340	86547.3	95718.3	99437.5	84707.8	268340	69030.5	112328	91504.6	-	-
Lmhp112042	UPLC-MS/MS	355.28	263.24	354.277	C21H38O4	[M+H]+	1-Linoleoylglycerol*	Lipids	Glycerol ester	2277-28-3	3	22422.4	19686.7	23410.2	14176.8	14035.1	15018.8	11116.4	16335.7	11920.9	8625.12	10080.1	8522.62	15526.1	13578.4	7894.01	-	-
Lmhp012042	UPLC-MS/MS	355.28	263.24	354.277	C21H38O4	[M+H]+	2-Linoleoylglycerol*	Lipids	Glycerol ester	3443-82-1	3	22027.6	19375.4	24700.9	18622	24926.5	21119	21119.8	22823.1	21911.9	24778.5	24176.8	25687.3	25998.5	20036	26113.8	-	-
Jmcp004706	UPLC-MS/MS	419.26	135.11	418.257	C21H38O8	[M+H]+	pterodontoside E	Terpenoids	Sesquiterpenoids	-	2	119290	142380	144105	124579	140910	153456	81670	155322	159053	161768	169189	116808	152551	132946	152106	-	-
Wacn005438	UPLC-MS/MS	477.27	161.04	418.257	C21H38O8	[M+CH3COOH-H]-	Hydroxypentadecenoic acid glucoside	Lipids	Free fatty acids	-	1	1.03086e+06	1836670	3095980	1728340	1700005	1590005	1460005	1450005	1438340	1343340	1375005	1358340	1791670	1523340	1518340	-	-
pmb0296	UPLC-MS/MS	357.3	265.25	356.293	C21H40O4	[M+H]+	1-Oleoyl-Sn-Glycerol	Lipids	Glycerol ester	129784-87-8	3	31115	28603.1	29973.2	24358.3	31168.1	29065.9	26221.5	21596.4	29572.3	17129.8	22499.3	32259.5	34220.3	33293.1	27618.4	-	-
Lmhp008763	UPLC-MS/MS	452.28	311.26	451.27	C21H42NO7P	[M+H]+	LysoPE 16:1(2n isomer)	Lipids	LPE	-	3	51950.2	49385.8	54961.9	39893.4	46156	42654.2	33682.1	30186.3	37837.6	94595.3	36986.6	27222.1	35766.5	49381.8	45223.4	-	-
pmb0876	UPLC-MS/MS	454.29	313.27	453.286	C21H44NO7P	[M+H]+	LysoPE 16:0	Lipids	LPE	53862-35-4	1	3.89639e+06	3.92942e+06	3.73573e+06	3.90058e+06	4.1356e+06	3.50596e+06	3.55931e+06	3.23044e+06	3.36737e+06	3.34016e+06	3.6776e+06	3.74067e+06	4.22587e+06	3.81648e+06	3.93397e+06	-	-
pmd0160	UPLC-MS/MS	454.29	313.27	453.286	C21H44NO7P	[M+H]+	LysoPE 16:0(2n isomer)	Lipids	LPE	-	3	3.60968e+06	3.85202e+06	3.94411e+06	3.97846e+06	4.03438e+06	3.57124e+06	3.72928e+06	3.70848e+06	3.54793e+06	3.71546e+06	3.49081e+06	3.63271e+06	3.75933e+06	3.67508e+06	3.90666e+06	-	-
Lahp004470	UPLC-MS/MS	443.1	139.04	442.09	C22H18O10	[M+H]+	5,7,3',4',5'-Pentahydroxyflavan-7-gallate	Flavonoids	Other Flavonoids	-	2	0	0	0	5.04031e+06	5.4419e+06	5.77963e+06	3.10216e+06	4.63807e+06	4.22962e+06	3.88253e+06	3.33157e+06	1148340	5.82014e+06	5.12972e+06	5.3756e+06	-	-
MWSHY0177	UPLC-MS/MS	443.1	139.04	442.09	C22H18O10	[M+H]+	Catechin gallate	Flavonoids	Flavanols	130405-40-2	1	996373	1.06504e+06	1.03244e+06	789099	835754	650399	1131670	650503	633340	338029	450772	822302	955831	838241	775563	-	-
mws1397	UPLC-MS/MS	441.08	169.02	442.09	C22H18O10	[M-H]-	Epicatechin gallate	Flavonoids	Flavanols	1257-08-5	1	1.64235e+06	1.68566e+06	1.62751e+06	1.35286e+06	1.44501e+06	1.40953e+06	1.04888e+06	1.04496e+06	1.06527e+06	1.05336e+06	942555	994091	1.44947e+06	1.34908e+06	1.33921e+06	-	-
Lmhn004960	UPLC-MS/MS	441.08	289.07	442.09	C22H18O10	[M-H]-	7-O-Galloyltricetiflavan	Flavonoids	Flavanols	-	2	1.23507e+06	1.35056e+06	1.26084e+06	1.25948e+06	1.26225e+06	1.09442e+06	869695	1.10711e+06	1.03333e+06	1.05684e+06	895005	833938	1.22624e+06	1.08459e+06	1.22111e+06	-	-
mad2116	UPLC-MS/MS	441.08	295.05	442.09	C22H18O10	[M-H]-	Bis(p-Coumaroyl)tartaric acid	Phenolic acids	Phenolic acids	-	3	0	0	0	6345.12	8151.81	7708.29	0	0	0	3340	26820.3	3340	5415.11	1869.06	4673.79	-	-
MWSHY0094	UPLC-MS/MS	459.09	139.04	458.085	C22H18O11	[M+H]+	Gallocatechin gallate	Flavonoids	Flavanols	4233-96-9	1	3.18385e+06	2.89262e+06	3.47375e+06	2.39004e+06	2.3942e+06	2.70808e+06	2.65962e+06	2.31011e+06	2.43473e+06	1.55682e+06	2.23896e+06	1.12395e+06	2.8142e+06	2.36793e+06	3.05056e+06	-	-
Lmhn002683	UPLC-MS/MS	457.08	163.04	458.085	C22H18O11	[M-H]-	p-Coumaroylcaffeoyltartaric acid	Phenolic acids	Phenolic acids	-	3	50032	45525.7	55706.1	38613.8	30732.8	40108.4	14799.7	21178.4	38999.1	34702.4	46387.7	25005	33303.3	18208.4	37340.8	-	-
MWSHC2016	UPLC-MS/MS	457.08	169.01	458.085	C22H18O11	[M-H]-	Epigallocatechin-3-O-gallate	Flavonoids	Flavanols	989-51-5	1	4165560	4778385	3.24943e+06	3248990	3.36059e+06	4917660	3034135	3016965	3128630	2395005	2048340	3075360	4080720	3123475	2.43152e+06	C09731	-
mws2220	UPLC-MS/MS	457.08	169.01	458.085	C22H18O11	[M-H]-	Gallocatechin 3-O-gallate	Flavonoids	Flavanols	5127-64-0	1	1.08473e+08	1.20019e+08	1.54152e+08	1.42729e+08	1.11331e+08	1.39039e+08	1.11315e+08	1.06304e+08	1.10948e+08	1.00671e+08	1.09009e+08	1.0537e+08	1.12137e+08	1.13475e+08	1.10063e+08	-	-
mad2085	UPLC-MS/MS	457.08	295.04	458.085	C22H18O11	[M-H]-	Caffeoyl-p-coumaroyltartaric acid	Phenolic acids	Phenolic acids	-	3	15005	5858.02	18340	5807.98	11670	3488.96	10501.5	3552.09	8018.42	7113.2	5005	1670	5906.79	5839.99	8302.14	-	-
CYn003683	UPLC-MS/MS	457.077	303.051	458.085	C22H18O11	[M-H]-	3-Dehydroshikimic Acid 5-(3-Methylsalicyloyl)Gallate	Phenolic acids	Phenolic acids	-	3	4.26266e+06	4.58705e+06	5.59167e+06	4.04139e+06	3.1453e+06	3.06665e+06	2.36403e+06	3.32326e+06	2.98857e+06	3.09577e+06	2.10912e+06	1.89502e+06	2.36981e+06	2.37833e+06	2.67854e+06	-	-
MWSmce621	UPLC-MS/MS	473.07	149.01	474.08	C22H18O12	[M-H]-	Chicoric Acid	Phenolic acids	Phenolic acids	70831-56-0	3	58982.2	61072.2	59514.2	125331	109244	98300.6	139127	126237	131498	114025	120064	116925	178340	125005	138340	C10437	-
CYn002763	UPLC-MS/MS	473.074	319.046	474.08	C22H18O12	[M-H]-	3-Dehydroshikimic Acid 5-(3-Vanilloyl)Gallate	Phenolic acids	Phenolic acids	-	3	8.89881e+06	1.03572e+07	8.17934e+06	6.79934e+06	5.93657e+06	6.52344e+06	4.01108e+06	4.01091e+06	3.82044e+06	2.6699e+06	2.61909e+06	2.61037e+06	5.92799e+06	5.99439e+06	5.95809e+06	-	-
CYn002222	UPLC-MS/MS	473.072	321.062	474.08	C22H18O12	[M-H]-	Elephantorrhizol 3-Gallate	Flavonoids	Flavanols	-	3	345511	370606	406110	222020	266272	217196	119932	137534	115413	81986.4	94850.6	80584.7	165989	219524	208797	-	-
Zbyp005789	UPLC-MS/MS	411.11	123.04	410.1	C22H18O8	[M+H]+	Epicatechin-3-O-p-hydroxybenzoate	Phenolic acids	Phenolic acids	-	2	2.25042e+06	2.22753e+06	2.52714e+06	2.33749e+06	1.86533e+06	1.80681e+06	2829915	1.50563e+06	1.34269e+06	1.13212e+06	1.02575e+06	2210005	1.58105e+06	1.60608e+06	843694	-	-
CYn005355	UPLC-MS/MS	425.088	273.077	426.095	C22H18O9	[M-H]-	Epiafzelechin 3-O-gallate	Flavonoids	Flavanols	108907-43-3	3	1.48669e+07	26633125	30424645	18552325	1.21087e+07	1.02693e+07	15670655	19371040	13957575	18144930	15729285	7.12843e+06	1.15895e+07	1.22888e+07	1.04928e+07	-	-
pmp000583	UPLC-MS/MS	477.1	301.07	476.096	C22H20O12	[M+H]+	Diosmetin-7-O-glucuronide	Flavonoids	Flavones	35110-20-4	3	3340	8340	5096.37	3448.88	4554.08	1670	1670	10005	3448.88	3340	3340	3340	3340	1670	3340	-	-
Lmsn005333	UPLC-MS/MS	461.11	169.01	462.116	C22H22O11	[M-H]-	4-O-Galloyl-1-O-Cinnamoyl-β-D-glucose*	Phenolic acids	Phenolic acids	-	2	1746670	931868	1.04828e+06	946640	1301670	1483340	578327	652202	742962	471740	565842	532949	824481	1448340	801626	-	-
Lmsn005122	UPLC-MS/MS	461.11	169.01	462.116	C22H22O11	[M-H]-	1-O-Galloyl-6-O-Cinnamoyl-β-D-glucose*	Phenolic acids	Phenolic acids	115746-69-5	2	2070005	1968340	1248340	1430005	1365005	1546670	1003340	946670	1141670	705005	880005	966670	1546670	1095005	1410005	-	-
pmb3012	UPLC-MS/MS	461.11	299.06	462.116	C22H22O11	[M-H]-	Chrysoeriol-7-O-glucoside	Flavonoids	Flavones	19993-32-9	3	25552.9	36198.9	28137.4	19097.6	30662.3	18399.2	13900.9	29053.6	18061.8	10059.6	11670	8340	8340	20443.5	17699.9	-	-
pmb2999	UPLC-MS/MS	461.109	299.1	462.116	C22H22O11	[M-H]-	Chrysoeriol-5-O-glucoside	Flavonoids	Flavones	-	3	16670	10005	8340	25010.3	31670	30005	35005	31670	21007	40005	38340	32782.4	40346.4	28340	36670	-	-
pmp000579	UPLC-MS/MS	463.12	301.07	462.116	C22H22O11	[M+H]+	Diosmetin-7-O-galactoside*	Flavonoids	Flavones	-	3	257527	330005	332925	194831	212226	192510	183340	255005	176670	195005	180005	166670	193340	180915	370005	-	-
Hmmp004965	UPLC-MS/MS	463.124	301.07	462.116	C22H22O11	[M+H]+	Diosmetin-7-O-glucoside*	Flavonoids	Flavones	20126-59-4	3	257527	330005	332925	194831	212226	192510	183340	255005	176670	195005	180005	166670	193340	180915	370005	-	-
Zmgp004060	UPLC-MS/MS	463.12	301.07	462.116	C22H22O11	[M+H]+	paratensein-7-O-glucoside	Flavonoids	Isoflavones	-	3	330601	314275	411140	270207	222663	154245	221670	233612	146125	171640	169316	272411	231516	272527	199010	-	-
Lmmp002795	UPLC-MS/MS	463.12	301.07	462.116	C22H22O11	[M+H]+	Pratensein-7-O-glucoside	Flavonoids	Isoflavones	36191-03-4	3	66951.8	43487.2	64851.7	39399.7	35005	28018.9	61076.1	56096.8	40364.5	37277.7	33509	37177.9	43638.1	26919.5	32296.7	-	-
Lmjp003655	UPLC-MS/MS	463.12	301.08	462.116	C22H22O11	[M+H]+	6-C-MethylKaempferol-3-glucoside	Flavonoids	Flavones	-	3	261670	383340	212287	201789	191670	216670	96315.6	93340	163340	203340	168340	194895	178340	283340	241670	-	-
Hmzp004605	UPLC-MS/MS	463.13	301.08	462.116	C22H22O11	[M+H]+	Ladanetin-6-O-β-D-glucosid	Flavonoids	Flavones	-	3	76670	41670	55005	35005	56670	58340	35964	55005	58340	62147.2	53340	6670	71670	83297.9	71670	-	-
Cmyp002064	UPLC-MS/MS	463.12	301.08	462.116	C22H22O11	[M+H]+	Yuanhuanin	Flavonoids	Flavones	83133-14-6	3	105005	76573.5	90005	51670	45005	60945.5	27974.7	30005	75005	40678.6	56670	11670	100005	41670	52833.9	-	-
MWSHY0195	UPLC-MS/MS	463.123	301.085	462.116	C22H22O11	[M+H]+	Hispidulin-7-O-glucoside(Homoplantaginin)	Flavonoids	Flavones	17680-84-1	3	261670	383340	212287	201789	191670	216670	96315.6	93340	163340	203340	168340	194895	178340	283340	241670	C17762	-
MWSslk013	UPLC-MS/MS	463.12	301.09	462.116	C22H22O11	[M+H]+	Tectoridin	Flavonoids	Isoflavones	611-40-5	3	423408	308363	309865	212226	272953	201789	175005	173957	148445	163520	184556	210005	176377	193672	185129	C10533	-
Lmpn006208	UPLC-MS/MS	461.11	315.05	462.116	C22H22O11	[M-H]-	8-Methoxykaempferol-7-O-rhamnoside	Flavonoids	Flavonols	-	2	206237	166347	189487	175651	160287	163380	162614	92083.7	136130	128260	97573.6	138838	143437	153412	144972	-	-
Wchn005577	UPLC-MS/MS	461.11	315.07	462.116	C22H22O11	[M-H]-	1-O-Galloyl-2-O-Cinnamoyl-β-D-glucose*	Phenolic acids	Phenolic acids	56994-83-3	2	27792.8	12830.4	23808.6	26670	25646.4	18400.5	13340	6670	18165.9	13340	18165.9	40033.6	17318.6	13893.7	16031.4	-	-
WaYn005032	UPLC-MS/MS	461.11	315.07	462.116	C22H22O11	[M-H]-	Gentisic acid 2-O-(6''-O-p-coumaroyl)Glucoside*	Phenolic acids	Phenolic acids	-	2	27792.8	12830.4	23808.6	26670	25646.4	18400.5	13340	6670	18165.9	13340	18165.9	40033.6	17318.6	13893.7	16031.4	-	-
Lmsn004162	UPLC-MS/MS	477.1	169.01	478.111	C22H22O12	[M-H]-	1-O-Galloyl-2-O-p-Coumaroyl-β-D-glucose	Phenolic acids	Phenolic acids	94356-18-0	2	1.8662e+07	2.02619e+07	2.05506e+07	1.82693e+07	1.67411e+07	1.72092e+07	1.50206e+07	1.14534e+07	1.43913e+07	1.14295e+07	1.41766e+07	8.73157e+06	1.70545e+07	1.35265e+07	1.55802e+07	-	-
Lmsn003582	UPLC-MS/MS	477.1	169.01	478.111	C22H22O12	[M-H]-	1-O-Galloyl-4-O-p-Coumaroyl-β-D-glucose	Phenolic acids	Phenolic acids	-	3	234096	85005	347403	288327	339496	121670	152522	298914	276155	123266	253391	120005	240202	273186	300799	-	-
Lmsn003409	UPLC-MS/MS	477.1	169.01	478.111	C22H22O12	[M-H]-	1-O-Galloyl-6-O-p-Coumaroyl-β-D-glucose	Phenolic acids	Phenolic acids	-	3	274321	295521	116670	179874	405421	97680.5	164488	137592	162917	152075	162868	314852	147938	159315	155178	-	-
Hmcp002207	UPLC-MS/MS	479.12	317.06	478.111	C22H22O12	[M+H]+	Isorhamnetin-7-O-glucoside (Brassicin)*	Flavonoids	Flavonols	6743-96-0	1	184725	193961	249682	304709	262987	272985	450005	110005	231998	207653	278534	231670	184729	239695	255005	-	-
Hmgp002148	UPLC-MS/MS	479.12	317.06	478.111	C22H22O12	[M+H]+	Nepetin-7-O-alloside*	Flavonoids	Flavones	-	1	184725	193961	249682	304709	262987	272985	450005	110005	231998	207653	278534	231670	184729	239695	255005	-	-
Hmgp002036	UPLC-MS/MS	479.12	317.06	478.111	C22H22O12	[M+H]+	Nepetin-7-O-glucoside(Nepitrin)*	Flavonoids	Flavones	569-90-4	1	1.17937e+06	880616	1.10323e+06	1.29649e+06	800913	1.12219e+06	1623340	538905	609939	715641	496676	2533340	529716	542047	707870	-	-
Lmjp003044	UPLC-MS/MS	479.118	317.062	478.111	C22H22O12	[M+H]+	Isorhamnetin-3-O-Glucoside*	Flavonoids	Flavonols	5041-82-7	1	184725	193961	249682	304709	262987	272985	450005	110005	231998	207653	278534	231670	184729	239695	255005	-	-
ZBN0148	UPLC-MS/MS	477.103	331.047	478.111	C22H22O12	[M-H]-	Laricitrin-3-O-rhamnoside	Flavonoids	Flavonols	-	3	512749	511527	606913	543324	361597	466948	379860	326147	320147	228068	306370	367507	448067	466767	398231	-	-
Hmcp002298	UPLC-MS/MS	479.12	347.07	478.111	C22H22O12	[M+H]+	Limocitrin-3-O-arabinoside	Flavonoids	Flavonols	-	3	30005	5746.37	21670	8040.51	13550.8	26670	25005	17241.3	8340	21670	11670	20005	17216.9	18818.5	6670	-	-
Lmsn003778	UPLC-MS/MS	493.1	169.01	494.106	C22H22O13	[M-H]-	1-O-Caffeoyl-4-O-galloyl-β-D-glucose	Phenolic acids	Phenolic acids	-	2	1.91034e+07	2.28046e+07	2.94894e+07	1.23044e+07	1.38915e+07	1.35972e+07	1.30184e+07	1.21748e+07	1.09375e+07	1.65789e+07	1.20978e+07	1.47181e+07	1.47861e+07	1.47707e+07	1.04764e+07	-	-
Lmsn002937	UPLC-MS/MS	493.1	169.01	494.106	C22H22O13	[M-H]-	1-O-Caffeoyl-6-O-galloyl-β-D-glucose	Phenolic acids	Phenolic acids	-	3	155473	153950	195058	227839	176692	132056	212650	175816	217142	173340	138206	178701	201928	175816	222506	-	-
Lmtn002997	UPLC-MS/MS	493.1	331.05	494.106	C22H22O13	[M-H]-	Mearnsetin-3-O-glucoside	Flavonoids	Flavones	-	2	176670	330830	401745	145919	309905	143055	170987	122404	118808	67471.9	105101	45674.5	164306	128029	83565.8	-	-
HJAP005	UPLC-MS/MS	495.11	333.07	494.106	C22H22O13	[M+H]+	Laricitrin-3-O-glucoside	Flavonoids	Flavonols	39986-90-8	1	1.02139e+06	985383	698577	993140	919521	855911	1795005	815005	1065005	798958	1466670	2.00358e+06	1066670	1.35542e+06	1288340	-	-
Lmjp003231	UPLC-MS/MS	495.11	333.07	494.106	C22H22O13	[M+H]+	Patuletin-3-O-glucoside	Flavonoids	Flavonols	-	1	1.05366e+06	1.05686e+06	1.08656e+06	1.22987e+06	1.11439e+06	808281	2723635	1210005	1225005	618143	1396670	2.21258e+06	1255005	878401	1570005	-	-
pme3504	UPLC-MS/MS	431.13	269.08	430.126	C22H22O9	[M+H]+	Formononetin-7-O-glucoside (Ononin)	Flavonoids	Isoflavones	486-62-4	3	9688.09	10005	3723.43	0	0	0	7754.55	5280.46	1670	9514.82	6670	15263.8	13108.8	7035.48	6161.47	C10509	ko00943
Lamn006359	UPLC-MS/MS	447.12	285.07	448.137	C22H24O10	[M-H]-	4'-demethyl-3,9-dihydroeucomin glucoside	Flavonoids	Other Flavonoids	-	2	1.23486e+07	1.72006e+07	1.63116e+07	9.42322e+06	1.05514e+07	8.3796e+06	8.99464e+06	1.09218e+07	8908725	0	0	0	9.38057e+06	1.05367e+07	7.68643e+06	-	-
WaYn005089	UPLC-MS/MS	447.13	285.08	448.137	C22H24O10	[M-H]-	Neosakuranin	Flavonoids	Flavanones	-	2	1.24935e+07	1.04922e+07	1.42472e+07	1.06331e+07	1.07723e+07	1.15619e+07	9.35656e+06	7.73307e+06	8.29522e+06	7.55298e+06	7.59146e+06	9.32511e+06	8.82427e+06	1.14573e+07	1.34479e+07	-	-
pme1598	UPLC-MS/MS	463.12	301.07	464.132	C22H24O11	[M-H]-	Hesperetin-5-O-glucoside	Flavonoids	Flavanones	69651-80-5	2	11664125	7494320	8978520	13007540	13854985	10432435	11662290	11212070	12672695	14400570	13320970	11316250	14204120	15234595	10805280	-	-
Zbhp004510	UPLC-MS/MS	465.14	303.09	464.132	C22H24O11	[M+H]+	Hesperetin-3'-O-glucoside	Flavonoids	Flavanones	-	2	1.42872e+07	12126950	18422825	18108310	23226325	17552570	14937185	9.30303e+06	7.14403e+06	9401295	7.68771e+06	20853010	13044595	1.39559e+07	8.9653e+06	-	-
Lmtp003948	UPLC-MS/MS	481.13	319.05	480.127	C22H24O12	[M+H]+	3',5',5,7-Tetrahydroxy-4'-methoxyflavanone-3'-O-glucoside	Flavonoids	Flavones	-	3	11853095	9271620	9.50039e+06	5.44563e+06	3.68813e+06	6.30954e+06	4.12762e+06	6128525	6552830	5646005	5161745	3.78759e+06	7228185	5.21304e+06	8469405	-	-
Wbkn003313	UPLC-MS/MS	465.14	273.08	466.147	C22H26O11	[M-H]-	(4,5,7,17-tetrahydroxy-14,18-dimethyl-9,16-dioxospiro[3,10-dioxapentacyclo[9.8.0.01,7.04,19.013,18]nonadec-14-ene-6,2'-oxirane]-8-yl)acetate	Terpenoids	Ditepenoids	-	2	89464.6	88536	147993	632369	474589	503299	547845	1.00675e+06	928143	1.57217e+06	1.0227e+06	1.14237e+06	448909	527547	687373	-	-
pmb3066	UPLC-MS/MS	481.14	319.2	482.142	C22H26O12	[M-H]-	5-O-p-Coumaroylshikimic acid O-glucoside	Phenolic acids	Phenolic acids	-	3	104476	79023	95127.1	61593.5	49418.9	42926.8	28238	41073.9	35648.1	21068.1	25834.2	32876.7	54829	47798.1	54786	-	-
pmb3072	UPLC-MS/MS	481.14	319.3	482.142	C22H26O12	[M-H]-	3-O-p-Coumaroylshikimic acid-O-glucoside	Phenolic acids	Phenolic acids	-	3	206670	183340	163340	141670	146670	241670	185005	136670	191670	95005	193340	171670	200005	210005	185005	-	-
pmb3055	UPLC-MS/MS	513.12	191.1	514.132	C22H26O14	[M-H]-	p-Coumaroylquinic acid-4'-O-glucuronide	Phenolic acids	Phenolic acids	-	3	4.78458e+07	4.29175e+07	4.89948e+07	4.04209e+07	4.30291e+07	4.04967e+07	3.52715e+07	3.63943e+07	3.69882e+07	2.46905e+07	3.05826e+07	2.83933e+07	3.91442e+07	3.98295e+07	3.88155e+07	-	-
Hmcn002743	UPLC-MS/MS	417.15	181.04	418.163	C22H26O8	[M-H]-	Lirioresinol A	Lignans and Coumarins	Lignans	-	3	133935	120918	180882	115404	111555	107384	109470	100609	89323.7	75588.5	89583.5	92224.1	101618	86507.5	103199	-	-
MWS20152	UPLC-MS/MS	417.16	402.1	418.163	C22H26O8	[M-H]-	Syringaresinol	Lignans and Coumarins	Lignans	21453-71-4	3	31856.3	27579.7	29768.2	20325.3	28083.1	20369.2	22451.7	22536.2	27687.3	17830	19846	51670	16191.3	17753.7	26121.9	C10889	-
Lmjn003376	UPLC-MS/MS	483.151	137.024	484.158	C22H28O12	[M-H]-	3,4-Dihydrocatalposide	Terpenoids	Monoterpenoids	-	3	23340	11670	21670	25005	15005	25005	33340	19587.7	14360.2	28340	28340	20005	21670	35005	28340	-	-
pmb3061	UPLC-MS/MS	499.15	163.1	500.153	C22H28O13	[M-H]-	5-O-p-Coumaroylquinic acid O-glucoside	Phenolic acids	Phenolic acids	-	2	393299	304141	460164	299109	401925	312051	305580	291920	306298	325711	272378	278257	319959	340810	370290	-	-
pmb3064	UPLC-MS/MS	499.15	163.2	500.153	C22H28O13	[M-H]-	3-O-p-Coumaroylquinic acid-O-glucoside	Phenolic acids	Phenolic acids	-	2	103431	198174	148079	151675	173951	68356.5	121670	214979	152175	144512	169487	133340	149864	124746	179596	-	-
Zbjn003642	UPLC-MS/MS	499.15	191.06	500.155	C22H28O13	[M-H]-	1-O-rhamnose-3-O-Caffeoyl Quinic Acid	Phenolic acids	Phenolic acids	-	2	143291	98982.9	87562.9	245930	329182	224314	952227	765526	502375	897571	1.19421e+06	1.07364e+06	466383	248106	447786	-	-
Yajn002315	UPLC-MS/MS	515.14	191.06	516.148	C22H28O14	[M-H]-	4-O-(3'-O-alpha-D-Glucopyranosyl)caffeoylquinic acid	Phenolic acids	Phenolic acids	1401352-63-3	1	8.67996e+06	8.6803e+06	9.09433e+06	7.9172e+06	8.02009e+06	8.45069e+06	7.10937e+06	6.69611e+06	6.96413e+06	5.11546e+06	4.96689e+06	5.41003e+06	6.96141e+06	7.25604e+06	7.34345e+06	-	-
Wafn002874	UPLC-MS/MS	515.14	323.08	516.148	C22H28O14	[M-H]-	4-O-(4'-O-alpha-D-Glucopyranosyl)caffeoylquinic acid	Phenolic acids	Phenolic acids	1401352-62-2	2	157414	161825	147319	136542	156605	185005	121759	125285	134856	88745.2	127023	86973.6	149587	174875	118324	-	-
Lmbn001181	UPLC-MS/MS	531.14	531.13	532.143	C22H28O15	[M-H]-	Fraxetin-7,8-di-O-glucoside	Lignans and Coumarins	Coumarins	-	3	82769.9	88013.8	60648.8	86349.5	127582	108947	136010	82763.7	116912	70361.5	84246.6	42428.6	33116.6	66989.7	53807.3	-	-
Hmbn002692	UPLC-MS/MS	517.16	175.04	518.164	C22H30O14	[M-H]-	6'-O-Feruloyl-D-sucrose	Phenolic acids	Phenolic acids	118230-77-6	3	378340	291369	488340	381670	431670	423340	518340	496670	608340	541670	603340	555005	366670	322759	538340	-	-
pmn001527	UPLC-MS/MS	487.18	124	488.189	C22H32O12	[M-H]-	Di-O-galloyl Methyl gallate	Flavonoids	Flavanols	-	3	21179	21579.6	22371.2	24066	23508.8	25468.1	20005	27787.6	23293.8	19100.6	16797.2	31670	41347.9	28397.9	27848.3	-	-
mws0371	UPLC-MS/MS	327.23	283.24	328.24	C22H32O2	[M-H]-	Cis-4,7,10,13,16,19-Docosahexaenoic Acid	Lipids	Free fatty acids	6217-54-5	3	12190.4	13249	14011.1	17386.8	18031.1	17111.9	15731.7	13118.9	13500.2	11685.5	14719.9	14628.2	15102.1	20609.8	16466.6	C06429	ko01040
Wbmn011269	UPLC-MS/MS	377.23	295.23	378.241	C22H34O5	[M-H]-	Vitexilactone	Terpenoids	Ditepenoids	61263-49-8	1	1.49471e+06	1.31441e+06	1.32649e+06	2.05748e+06	2.17228e+06	1.96929e+06	2.61535e+06	2.58212e+06	2.3499e+06	3.20221e+06	3.07317e+06	2.97178e+06	2.22514e+06	2.20757e+06	2.47116e+06	-	-
Lmyp003934	UPLC-MS/MS	349.27	123.08	348.266	C22H36O3	[M+H]+	Anacardic acid	Organic acids	Organic acids	16611-84-0	1	102657	144438	129147	129654	184227	175348	210332	192471	199883	246481	241506	254413	193031	175191	187399	C10759	-
Qmxp101615	UPLC-MS/MS	349.27	179.14	348.266	C22H36O3	[M+H]+	Ent-3β-Acetoxyisopimar-15-8β-ol	Terpenoids	Ditepenoids	-	3	456386	443112	480354	546832	572309	563485	712927	657238	660089	791719	784791	745618	616441	620022	641950	-	-
CYp006352	UPLC-MS/MS	496.275	163.06	478.241	C22H38O11	[M+NH4]+	D-Linalool 3-(6''-glucosyl)glucoside	Others	Others	-	3	13340	13692.8	6697.77	10005	12580.7	10678.9	3051.25	7943.96	11670	11836.7	5603.9	1832.66	10383.6	9335.6	9860.45	-	-
CYp005774	UPLC-MS/MS	496.276	163.061	478.241	C22H38O11	[M+NH4]+	3,7-Dimethyl-2,6-octadienyl 6-O-(Beta-D-Glucopyranosyl)-Beta-D-glucopyranoside	Others	Others	-	3	130005	158340	153340	141670	125005	145005	63340	86670	106670	133340	88340	73340	128340	163340	126670	-	-
Lmyn011997	UPLC-MS/MS	337.31	337.31	338.318	C22H42O2	[M-H]-	Erucic acid	Lipids	Free fatty acids	112-86-7	3	171782	103092	38797.9	122090	150823	209249	128898	174688	148278	20971.5	115720	160596	157900	173292	173100	C08316	ko01040
CYp012920	UPLC-MS/MS	338.342	135.114	337.334	C22H43NO	[M+H]+	Erucylamide	Lipids	Free fatty acids	112-84-5	3	230556	419948	380134	376115	373079	303774	243971	368697	343658	306880	425496	385719	1.01419e+06	933102	950543	-	-
Lmhp009769	UPLC-MS/MS	466.29	325.27	465.286	C22H44NO7P	[M+H]+	LysoPE 17:1*	Lipids	LPE	-	3	17269.4	25173.6	20960.9	24163.3	14422.7	24649.2	17218.8	20780	23335.1	19753	11374.4	20589.5	22300.3	23171.9	22097.7	-	-
Lmhp009464	UPLC-MS/MS	466.29	325.27	465.286	C22H44NO7P	[M+H]+	LysoPE 17:1(2n isomer)*	Lipids	LPE	-	3	31563.5	32737.3	33917.3	35091.5	30785.8	33133.1	33443.9	30165.4	28053.6	24129.4	23851.8	24899.3	38425	33764.3	27199.7	-	-
pmf0400	UPLC-MS/MS	339.33	183.17	340.334	C22H44O2	[M-H]-	Docosanoic acid (Behenic acid)	Lipids	Free fatty acids	112-85-6	3	223230	287193	268324	165716	205842	195934	214405	188819	237821	173048	235016	225985	165575	208325	228516	C08281	ko00073,ko01040
Hmyn007168	UPLC-MS/MS	483.27	255.23	484.28	C22H45O9P	[M-H]-	LysoPG 16:0	Lipids	Glycerol ester	-	3	669520	466624	166424	158705	134451	156331	144851	239588	161956	98212.8	137118	99041.6	2541.04	3461.47	1917.59	-	-
pmd0130	UPLC-MS/MS	468.31	184.07	467.301	C22H46NO7P	[M+H]+	LysoPC 14:0	Lipids	LPC	20559-16-4	1	208221	239422	213269	269173	275170	265308	321172	300110	276794	364233	327145	343565	301554	286834	264936	-	-
Lmhp010162	UPLC-MS/MS	468.31	327.29	467.301	C22H46NO7P	[M+H]+	LysoPE 17:0	Lipids	LPE	-	3	34652	28378.7	33121.1	29056.5	40224.8	28914.6	32732.2	34941.6	33276	33888.1	26114.4	29938.4	29013.6	30541.7	36064.2	-	-
Zmjn003358	UPLC-MS/MS	455.098	289.07	456.106	C23H20O10	[M-H]-	Epicatechin-3-(3''-O-methyl)gallate	Flavonoids	Flavanols	-	2	880005	578340	563340	483340	470005	531670	335005	263340	340005	166670	130005	165005	408340	490005	456670	-	-
CYn004582	UPLC-MS/MS	471.095	183.03	472.101	C23H20O11	[M-H]-	Epigallocatechin 3-O-(3-O-Methyl)Gallate	Flavonoids	Flavanols	83104-87-4	3	621670	621670	550005	310005	243340	311670	180005	158340	168340	78340	66670	120005	251670	321670	323340	-	-
Lmmn003398	UPLC-MS/MS	489.11	285.04	490.111	C23H22O12	[M-H]-	Kaempferol-3-O-(6''-O-acetyl)glucoside	Flavonoids	Flavonols	-	1	1.62844e+06	1.79092e+06	2.17017e+06	2.01122e+06	1.7999e+06	1.57435e+06	1.15092e+06	1.57118e+06	1.62098e+06	2475005	2.0829e+06	1.36266e+06	1.57131e+06	1.06776e+06	1.14954e+06	-	-
Lmmp003903	UPLC-MS/MS	491.12	287.05	490.111	C23H22O12	[M+H]+	Kaempferol-3-O-(2''-O-acetyl)glucoside	Flavonoids	Flavonols	-	1	1743340	741908	1223340	806670	1128340	966670	484826	1076670	1300005	986670	692264	283668	1195005	1395005	1180005	-	-
pmb2996	UPLC-MS/MS	489.1	313.1	490.111	C23H22O12	[M-H]-	Velutin-7-O-glucuronide	Flavonoids	Flavones	-	3	3659.45	5878.03	15825.7	5864.69	3551.09	4695.19	5005	7093.09	4215.02	1670	3340	15336.4	7039.03	3660.45	6670	-	-
CYn004876	UPLC-MS/MS	489.103	337.093	490.111	C23H22O12	[M-H]-	4-Galloyl-5-p-Coumaroylquinic acid*	Phenolic acids	Phenolic acids	-	3	4.00565e+06	4.95232e+06	5.08262e+06	7.467e+06	6.15724e+06	4.94797e+06	7.58575e+06	3508995	3605550	2735630	7012120	3961335	6.49922e+06	6.21879e+06	3279960	-	-
CYn004760	UPLC-MS/MS	489.104	337.094	490.111	C23H22O12	[M-H]-	3-Galloyl-5-p-Coumaroylquinic acid*	Phenolic acids	Phenolic acids	-	3	4.00565e+06	4.95232e+06	5.08262e+06	7.467e+06	6.15724e+06	4.94797e+06	7.58575e+06	3508995	3605550	2735630	7012120	3961335	6.49922e+06	6.21879e+06	3279960	-	-
Zmsp004363	UPLC-MS/MS	507.12	303.05	506.106	C23H22O13	[M+H]+	Quercetin-3-O-(6''-O-acetyl)glucoside	Flavonoids	Flavonols	-	3	55005	36670	25005	25005	42055	35005	40005	65005	41670	40005	38340	18328.5	56670	23340	58340	-	-
pmb3045	UPLC-MS/MS	505.1	329.07	506.106	C23H22O13	[M-H]-	Tricin-7-O-Glucuronide	Flavonoids	Flavones	-	1	14825.9	18092.1	8340	22835.2	13070.3	21549.5	21740.9	25125.2	17087.5	31679.8	13289.8	14573.3	8816.87	8340	10933.6	-	-
ZBN0102	UPLC-MS/MS	521.093	316.023	522.101	C23H22O14	[M-H]-	Myricetin-3-O-(6''-acetyl)glucoside	Flavonoids	Flavonols	-	3	5005	11666	35005	7029.02	3340	3552.09	14088.7	1670	15005	3340	3537.08	6670	4825.23	9578.45	8435.79	-	-
pmb3041	UPLC-MS/MS	521.094	329.2	522.101	C23H22O14	[M-H]-	Tricin-7-O-saccharic acid	Flavonoids	Flavones	-	3	168340	96670	123340	90005	176670	185005	148340	148340	151670	90005	72978.7	131670	190005	148340	140005	-	-
pmp000172	UPLC-MS/MS	477.14	315.08	476.132	C23H24O11	[M+H]+	5,2'-Dihydroxy-7,8-dimethoxyflavone glycoside	Flavonoids	Flavones	-	3	8340	6082.05	10984.2	20005	10298.7	15470.6	6046.03	16670	5375.37	11259.6	19056.7	15005	7411.56	10005	13657.9	-	-
Hmgp002238	UPLC-MS/MS	493.14	331.08	492.127	C23H24O12	[M+H]+	Jaceosidin-7-O-Glucoside	Flavonoids	Flavones	25474-11-7	3	2.60017e+06	2.86145e+06	4.07841e+06	3.22507e+06	2.63919e+06	3.23872e+06	2.46532e+06	2.18146e+06	1.35826e+06	2.0635e+06	1.68288e+06	2295005	1508340	2.80072e+06	1.52167e+06	-	-
Lmhp206353	UPLC-MS/MS	493.134	331.081	492.127	C23H24O12	[M+H]+	Tricin-4'-O-glucoside*	Flavonoids	Flavones	-	3	4.35677e+06	4.22748e+06	2.31417e+06	1.86442e+06	3.64689e+06	2.83873e+06	763579	2.76757e+06	2.34789e+06	2.09043e+06	2.811e+06	903340	2.94674e+06	2.96132e+06	2.21682e+06	-	-
pmb0736	UPLC-MS/MS	493.134	331.081	492.127	C23H24O12	[M+H]+	Tricin-7-O-Glucoside*	Flavonoids	Flavones	32769-01-0	3	4.35677e+06	4.22748e+06	2.31417e+06	1.86442e+06	3.64689e+06	2.83873e+06	763579	2.76757e+06	2.34789e+06	2.09043e+06	2.811e+06	903340	2.94674e+06	2.96132e+06	2.21682e+06	-	-
Lmsn004323	UPLC-MS/MS	507.11	169.01	508.122	C23H24O13	[M-H]-	1-O-Galloyl-2-O-Feruloyl-β-D-glucose*	Phenolic acids	Phenolic acids	-	3	226670	122507	213340	131907	206670	216670	175178	126670	161670	159809	127344	123798	171670	220005	153340	-	-
Lmsn004092	UPLC-MS/MS	507.11	169.01	508.122	C23H24O13	[M-H]-	1-O-Galloyl-3-O-Feruloyl-β-D-glucose*	Phenolic acids	Phenolic acids	-	3	261256	247813	245928	209166	220048	195618	260868	169460	225440	197386	176701	187111	254156	182602	242385	-	-
Lmsn003805	UPLC-MS/MS	507.11	169.01	508.122	C23H24O13	[M-H]-	1-O-Galloyl-4-O-Feruloyl-β-D-glucose*	Phenolic acids	Phenolic acids	-	3	277549	201575	286930	129247	196387	177969	143050	204620	250637	156509	154168	179936	167832	193871	239789	-	-
Lmsn003644	UPLC-MS/MS	507.11	169.01	508.122	C23H24O13	[M-H]-	1-O-Galloyl-6-O-Feruloyl-β-D-glucose*	Phenolic acids	Phenolic acids	-	3	81670	67279.1	63340	75005	123340	153340	100005	58982.2	145005	135344	101670	81670	98340	115005	105005	-	-
Hmcp002187	UPLC-MS/MS	509.13	347.07	508.122	C23H24O13	[M+H]+	Limocitrin-3-O-galactoside	Flavonoids	Flavonols	-	3	1720005	1295005	1570005	1411670	1291670	1113340	271217	1145005	548340	886670	1090005	500005	1043340	1261670	645005	-	-
Zmjp004852	UPLC-MS/MS	509.13	347.08	508.122	C23H24O13	[M+H]+	5,6,3',4'-Tetrahydroxy-3,7-dimethoxyflavone-6-O-glucoside*	Flavonoids	Flavones	-	3	287962	349705	599001	793340	254013	567569	1010005	132477	189547	298897	162643	1363340	246242	314777	323340	-	-
Wagp004981	UPLC-MS/MS	509.13	347.08	508.122	C23H24O13	[M+H]+	Limocitrin 3-Glucoside*	Flavonoids	Flavones	-	3	287962	349705	599001	793340	254013	567569	1010005	132477	189547	298897	162643	1363340	246242	314777	323340	-	-
Lmdp004307	UPLC-MS/MS	463.16	301.11	462.153	C23H26O10	[M+H]+	Farrerol-7-O-glucoside	Flavonoids	Flavanones	885044-12-2	3	50921.3	46635.2	68925.5	48663.2	69496.2	47647.7	55315.8	45315.1	27177.8	48831.5	51361.1	57288.8	71425.7	62846.6	68155.7	-	-
pmn001525	UPLC-MS/MS	477.14	169	478.147	C23H26O11	[M-H]-	3,5-Digalloylshikimic acid	Phenolic acids	Phenolic acids	95753-52-9	2	198624	141843	225846	76569.5	210751	231611	158851	147362	83340	216180	120991	235582	135522	182507	125182	-	-
Lmnn002886	UPLC-MS/MS	477.14	179.03	478.147	C23H26O11	[M-H]-	1'-O-(3,4-Dihydroxyphenethyl)-O-caffeoyl-glucoside	Phenolic acids	Phenolic acids	-	3	125545	73723.5	141620	97049	86164.6	91733.9	97955.7	60206.2	79824.5	89149.9	67786.1	78600	85585.1	69647	70328	-	-
mws1454	UPLC-MS/MS	477.14	315.09	478.147	C23H26O11	[M-H]-	Persicoside	Flavonoids	Flavanones	28978-03-2	3	107838	100954	122345	76311.6	78418.6	79331	25124.9	20005	35250.9	47925.9	63402.2	48053.2	86538.4	54516	60161.8	-	-
pmb2975	UPLC-MS/MS	477.14	357.1	478.147	C23H26O11	[M-H]-	Hesperetin-3'-O-glucuronide	Flavonoids	Flavanones	1237479-05-8	3	20406.3	28340	25789.9	10005	10005	10005	8340	9745.5	1670	11670	3340	7411.21	13340	20005	8525.23	-	-
Ybyn104415	UPLC-MS/MS	477.14	477.14	478.147	C23H26O11	[M-H]-	calceolarioside A	Phenolic acids	Phenolic acids	84744-28-5	2	186007	180889	176532	159209	237746	164926	187807	173673	175753	176712	199136	191774	201798	186148	175020	-	-
Ybyn104556	UPLC-MS/MS	477.14	477.14	478.147	C23H26O11	[M-H]-	calceolarioside B	Phenolic acids	Phenolic acids	105471-98-5	2	224544	176314	211533	183609	196722	175090	184106	212867	216182	214535	191030	191365	221781	201386	173541	-	-
CYp003068	UPLC-MS/MS	493.181	175.109	492.174	C23H28N2O10	[M+H]+	3'-O-Methyl-6-hydroxygallocatechin 3-O-(N-Ethylglutamine ester)	Flavonoids	Flavanols	-	3	897450	615005	905005	426670	561026	488732	156670	368340	411957	270653	282587	258667	528340	463340	565689	-	-
CYp003564	UPLC-MS/MS	477.185	175.108	476.18	C23H28N2O9	[M+H]+	3'-O-Methylgallocatechin 3-O-(N-Ethylglutamine ester)*	Flavonoids	Flavanols	-	3	536670	440005	878340	197948	151670	193340	295005	213340	206670	113340	131670	216670	496670	203340	335005	-	-
CYp003396	UPLC-MS/MS	477.186	175.109	476.18	C23H28N2O9	[M+H]+	4'-O-Methylgallocatechin 3-O-(N-Ethylglutamine ester)*	Flavonoids	Flavanols	-	3	536670	440005	878340	197948	151670	193340	295005	213340	206670	113340	131670	216670	496670	203340	335005	-	-
CYp004227	UPLC-MS/MS	531.171	311.116	530.164	C23H30O14	[M+H]+	5-O-(4'-[Beta-D-Glucopyranosyl]-Trans-Feruloyl)Quinic Acid	Phenolic acids	Phenolic acids	-	3	378340	480005	333340	321670	446670	330005	20005	315005	430005	265005	495005	38340	480005	226670	348340	-	-
Lmhp008801	UPLC-MS/MS	476.28	335.26	475.27	C23H42NO7P	[M+H]+	LysoPE 18:3	Lipids	LPE	-	1	391517	430605	435453	392102	382501	367295	332447	339026	298299	325817	382119	242824	319433	346063	358705	-	-
Lmhp008589	UPLC-MS/MS	476.28	335.26	475.27	C23H42NO7P	[M+H]+	LysoPE 18:3(2n isomer)	Lipids	LPE	-	1	397614	398590	413782	342506	337527	351123	301214	307817	249515	313178	299482	259568	339984	315189	324219	-	-
pmb0881	UPLC-MS/MS	478.29	337.27	477.286	C23H44NO7P	[M+H]+	LysoPE 18:2	Lipids	LPE	-	1	952074	914663	1.03732e+06	755257	882736	827467	851702	728611	609237	620233	706414	751582	872330	852094	859000	-	-
pmb0874	UPLC-MS/MS	478.29	337.27	477.286	C23H44NO7P	[M+H]+	LysoPE 18:2(2n isomer)	Lipids	LPE	-	1	6.28512e+06	6696466	6.38352e+06	6.59287e+06	6.75178e+06	7.10449e+06	6.74182e+06	6.93867e+06	6.82425e+06	6.59083e+06	6.62416e+06	6.18722e+06	6.44233e+06	6.56455e+06	6.62008e+06	-	-
pmb2260	UPLC-MS/MS	480.31	184.07	479.301	C23H46NO7P	[M+H]+	LysoPC 15:1	Lipids	LPC	-	1	149295	122293	121291	187056	204487	180534	238382	223028	224041	267694	420162	266527	244603	219004	219700	-	-
mws0289	UPLC-MS/MS	480.31	339.29	479.301	C23H46NO7P	[M+H]+	LysoPE 18:1*	Lipids	LPE	89576-29-4	3	268574	260270	272168	240813	216277	219091	197391	196206	210939	222180	209322	206617	235554	228908	231803	-	-
pmb0856	UPLC-MS/MS	480.31	339.29	479.301	C23H46NO7P	[M+H]+	LysoPE 18:1(2n isomer)*	Lipids	LPE	-	3	773298	700341	769240	734733	627850	772201	765515	682319	737411	728765	831149	649963	876496	748093	807545	-	-
Lmhp009129	UPLC-MS/MS	482.32	184.07	481.317	C23H48NO7P	[M+H]+	LysoPC 15:0(2n isomer)*	Lipids	LPC	-	1	13907.2	15134.8	12705.8	12788.4	17718	14955.1	12528.2	10298.1	13839.2	16914.6	6184.11	11864.8	15401.3	16186.8	14581.3	-	-
pmb2319	UPLC-MS/MS	482.32	184.07	481.317	C23H48NO7P	[M+H]+	LysoPC 15:0*	Lipids	LPC	108273-89-8	1	307964	328893	331886	394756	418180	346565	454599	461875	433362	447068	489469	509671	426995	420478	383193	-	-
pmb0883	UPLC-MS/MS	482.32	341.31	481.317	C23H48NO7P	[M+H]+	LysoPE 18:0	Lipids	LPE	69747-55-3	3	81719.2	84631.7	80046.5	70955	72060.9	76333.1	74372.9	55631.9	77568.1	77940.3	84612.5	73072.6	91924.3	75463.1	79162.8	-	-
CYp006603	UPLC-MS/MS	437.123	139.039	436.116	C24H20O8	[M+H]+	Epigallocatechin 3-O-Cinnamate	Flavonoids	Flavanols	-	3	2.38328e+06	2.493e+06	2.56164e+06	1.5064e+06	1.29501e+06	1.56959e+06	1.09336e+06	1.10274e+06	1.06338e+06	694173	827905	888328	1.65733e+06	1.39633e+06	1.54821e+06	-	-
CYp006029	UPLC-MS/MS	437.122	139.04	436.116	C24H20O8	[M+H]+	Epicatechin 3-O-p-Coumarate	Flavonoids	Flavanols	-	3	4607970	4460335	3286840	2994640	4302465	3066770	1.51961e+06	2521670	2495005	1718340	1.21798e+06	849432	2814480	2723635	2558340	-	-
pmn001416	UPLC-MS/MS	451.1	341.06	452.111	C24H20O9	[M-H]-	Catechin-(7,8-bc)-4α-(3,4-dihydroxyphenyl)-dihydro-2-(3H)-one	Flavonoids	Flavanols	-	3	43340	40005	41670	41670	14960.9	26670	13340	26670	16670	13340	21670	20005	23340	28340	31670	-	-
pmn001417	UPLC-MS/MS	451.1	341.1	452.111	C24H20O9	[M-H]-	Cinchonain Ic	Flavonoids	Flavanols	85081-22-7	3	212534	170180	204630	135292	128243	134011	61978.6	70696.5	64555.2	72451.9	68961.7	62095.6	128292	126527	124197	-	-
pmn001418	UPLC-MS/MS	451.1	341.1	452.111	C24H20O9	[M-H]-	Cinchonain Id	Flavonoids	Flavanols	85022-67-9	3	46670	56670	58340	21670	25005	33340	25501.6	25005	14239.4	23340	6670	21670	25005	38340	56670	-	-
Hmjp004736	UPLC-MS/MS	487.12	139.04	486.116	C24H22O11	[M+H]+	Epigallocatechin-3-O-(3,5-O-dimethyl)gallate	Flavonoids	Flavanols	-	2	60993.7	121098	60993.7	112622	84552.9	115065	157688	79010.3	172397	193338	128385	105047	163475	105362	74288.3	-	-
Lmhn003799	UPLC-MS/MS	501.1	307.05	502.111	C24H22O12	[M-H]-	Feruloylferuloyltartaric acid	Phenolic acids	Phenolic acids	-	3	5284.05	3192.37	5282.56	7426.32	12991.6	11656.8	12994.3	7483.68	5199.6	11912.4	11463.2	6381.56	9507.33	6139.19	5282.56	-	-
mad2394	UPLC-MS/MS	501.1	337.05	502.111	C24H22O12	[M-H]-	Sinapoyl-p-coumaroyltartaric acid	Phenolic acids	Phenolic acids	-	3	41670	25005	31670	15005	26670	15005	21670	16670	23340	6670	7908.25	13340	16670	10691.2	15005	-	-
Lmhn003246	UPLC-MS/MS	517.1	223.06	518.106	C24H22O13	[M-H]-	Sinapoylcaffeoyltartaric acid	Phenolic acids	Phenolic acids	-	3	89224.2	138448	111694	62700.7	81442.6	73572	36177.2	54660.4	51571.6	45820.2	32561.2	44218.3	69770.8	76801.5	49440.8	-	-
pmp000194	UPLC-MS/MS	519.11	271.06	518.106	C24H22O13	[M+H]+	6''-O-Malonylgenistin	Flavonoids	Isoflavones	51011-05-3	3	40821.8	37974.3	46209.3	32284.9	32974.5	45264.6	86670	34266.7	24692.2	28974.1	24692.2	98340	24969.8	23743.8	50055.3	C16192	ko00943
Lmdp004892	UPLC-MS/MS	535.11	287.05	534.101	C24H22O14	[M+H]+	Kaempferol-3-O-(6''-malonyl)galactoside*	Flavonoids	Flavonols	-	1	1.48556e+06	1.41472e+06	2478340	2603745	794066	2744200	927744	2083340	2391670	1975005	858562	934051	1.36017e+06	2321670	1.19283e+06	-	-
Lmmp003817	UPLC-MS/MS	535.11	287.05	534.101	C24H22O14	[M+H]+	Kaempferol-3-O-(6''-malonyl)glucoside*	Flavonoids	Flavonols	-	1	1.75095e+06	1.5638e+06	2360005	2125005	2011670	2441670	786957	2056670	2235005	2085005	1876670	697581	1.34947e+06	2128340	1490005	-	-
pmp000587	UPLC-MS/MS	535.11	287.05	534.101	C24H22O14	[M+H]+	Luteolin-7-O-(6''-malonyl)glucoside*	Flavonoids	Flavones	-	1	1.76998e+06	1.73615e+06	1.9919e+06	2931130	1.36714e+06	3281680	1.11266e+06	3056465	2737345	2515005	1.27515e+06	813222	2.01487e+06	1.46019e+06	1.94839e+06	C10103	-
Hmln002321	UPLC-MS/MS	549.09	300.03	550.096	C24H22O15	[M-H]-	Quercetin-3-O-(6''-O-malonyl)glucoside	Flavonoids	Flavonols	-	1	2183340	1693340	1.08514e+06	881113	859815	1590005	652429	659101	1.26786e+06	831793	724175	672290	1.07168e+06	645703	714083	C12638	ko00944
pma0795	UPLC-MS/MS	551.103	303.05	550.096	C24H22O15	[M+H]+	Tricetin-5-O-(6''-malonyl)glucoside	Flavonoids	Flavones	-	3	731670	535005	666670	566670	758340	771670	760005	963340	575005	366670	385005	421670	916670	661670	865005	-	-
pmp000589	UPLC-MS/MS	551.1	303.05	550.096	C24H22O15	[M+H]+	Quercetin-7-O-(6''-malonyl)glucoside	Flavonoids	Flavonols	-	1	10788890	9765790	4.11811e+06	6.13897e+06	2.73815e+06	4.12637e+06	10308995	3.31665e+06	1.9202e+06	4.1351e+06	2.05027e+06	8557105	6219960	3.17932e+06	3888720	-	-
Lmtp004126	UPLC-MS/MS	567.1	319.04	566.091	C24H22O16	[M+H]+	Myricetin-3-O-(6''-malony)glucoside*	Flavonoids	Flavonols	-	1	796670	518340	525005	330005	343340	300039	675005	123340	173340	115005	240005	560005	481670	298561	348340	-	-
Lmmp002143	UPLC-MS/MS	567.1	319.05	566.091	C24H22O16	[M+H]+	Gossypetin-3-O-(6''-malonyl)glucoside*	Flavonoids	Flavonols	-	1	650005	1058340	676670	325005	416670	245005	500005	228340	261670	100005	81670	409073	575005	325005	436670	-	-
Lmsn004322	UPLC-MS/MS	503.12	179.03	504.127	C24H24O12	[M-H]-	1,6-Di-O-caffeoyl-β-D-glucose*	Phenolic acids	Phenolic acids	-	3	1573340	1258340	1466670	730005	908340	1005005	618340	426670	463340	261670	270005	440005	543340	811670	740005	-	-
Lmsn004970	UPLC-MS/MS	503.12	179.04	504.127	C24H24O12	[M-H]-	3,6-Di-O-caffeoyl glucose*	Phenolic acids	Phenolic acids	-	3	1578340	1311670	1040005	645005	656670	856670	530005	300005	388340	215005	173340	323340	691670	643340	813340	-	-
HJAP135	UPLC-MS/MS	505.12	257.08	504.127	C24H24O12	[M+H]+	Pinocembrin-7-O-(6''-O-malonyl)glucoside	Flavonoids	Flavanones	-	3	43043.4	36696.4	42017.1	32352.9	41052.3	34765.8	31519	20764.8	39593.1	32351.4	29454.8	30829.1	39591.6	27712.4	29039.1	-	-
pma0791	UPLC-MS/MS	521.13	273.08	520.122	C24H24O13	[M+H]+	Naringenin-7-O-(6''-malonyl)glucoside	Flavonoids	Flavanones	-	3	780005	343289	778340	400005	513340	551670	278954	706670	566670	333340	470005	219780	666670	436670	456670	-	-
Zbnn005420	UPLC-MS/MS	535.11	287.05	536.117	C24H24O14	[M-H]-	Eriodictyol-7-O-(6''-malonyl)glucoside	Flavonoids	Flavanones	-	2	57831.9	68113.7	42922.7	63425.1	55871	39177.6	47571.6	52254.5	39177.6	30783.6	41975.6	60005	51322.5	57831.9	52233.1	-	-
HJN084	UPLC-MS/MS	535.11	331.05	536.117	C24H24O14	[M-H]-	Laricitrin-3-O-(6''-acetyl)glucoside	Flavonoids	Flavonols	-	3	22828.9	5005	1943.88	18106.9	25970.4	21918.6	13605.1	10691.2	6797.19	17318.4	35582.6	14555.8	6863.77	10489.3	13340	-	-
mws1138	UPLC-MS/MS	551.15	303.04	550.144	C24H26N2O13	[M+H]+	Betanin (Betanidin-5-O-glucoside)	Alkaloids	Plumerane	7659-95-2	2	5.91046e+06	5.21742e+06	7.63916e+06	13278270	12861285	10134925	2.7429e+06	12311065	11928395	8033560	7299100	3.12412e+06	6.35508e+06	9715205	6.49111e+06	C08540	ko00965,ko01110
pmp000013	UPLC-MS/MS	507.15	345.09	506.142	C24H26O12	[M+H]+	Eupatilin-7-O-glucoside	Flavonoids	Flavones	-	3	20005	31497.3	12891.1	13503.1	13505.6	10549.3	13040.2	6304.86	8340	6160.03	18419.8	11670	4605.35	11973.3	10195.6	-	-
Wahp006113	UPLC-MS/MS	507.15	345.1	506.142	C24H26O12	[M+H]+	Rhamnazine-4'-O-β-D-glucoside	Flavonoids	Flavones	-	2	71547.8	51365.6	64207.4	61409.5	50142.3	43382.3	60157.5	46197.8	59155.1	47325.1	28172.3	29181.2	42027.5	52395.1	60154.9	-	-
Wahp006462	UPLC-MS/MS	507.15	345.1	506.142	C24H26O12	[M+H]+	Rhamnazine-5-O-β-D-glucoside	Flavonoids	Flavones	-	2	72603.3	104800	96971.9	53457.7	56951.4	58366.1	54943.2	53742.8	67303.1	45021.6	37955.8	64014.4	54241	70566.2	72242.6	-	-
pmn001710	UPLC-MS/MS	521.13	359.08	522.137	C24H26O13	[M-H]-	Rosmarinic acid-3'-O-glucoside	Phenolic acids	Phenolic acids	910028-78-3	3	40005	26479.2	31523	28219.1	51670	63340	31670	21670	35005	21587.6	26670	21670	43340	31670	46670	-	-
pmn001727	UPLC-MS/MS	474.18	312.12	475.184	C24H29NO9	[M-H]-	N-(4-O-(Glucosyl)-E-feruloyl)-tyramine	Alkaloids	Phenolamine	-	3	3538.06	20005	1670	6670	2396.89	20005	31670	11539.1	1670	6670	10389.9	18340	3340	5771.28	8340	-	-
Zmdn004764	UPLC-MS/MS	493.17	331.12	494.179	C24H30O11	[M-H]-	Syringopicroside	Terpenoids	Monoterpenoids	29118-80-7	2	349328	91670	267602	220903	76801.3	217428	192321	107429	38340	36670	130018	118141	197614	177649	217510	-	-
Zmcp102206	UPLC-MS/MS	381.202	299.2	382.214	C24H30O4	[M-H]-	(Z)-3,8-Dihydro 6,6·;7,3'a-diligustilide	Others	Others	-	3	255964	183860	219157	264038	253667	212279	244867	227311	232161	231271	248381	207594	241433	239116	221774	-	-
CYp009192	UPLC-MS/MS	415.212	119.086	414.204	C24H30O6	[M+H]+	2,5-O-Di-CinnamylSorbitol	Phenolic acids	Phenolic acids	-	3	2.66676e+06	3.33891e+06	3.06011e+06	2.97994e+06	5.34508e+06	3.98923e+06	2.6407e+06	2.80509e+06	3.17252e+06	2.81556e+06	3.95697e+06	3.7063e+06	2.5084e+06	2.27066e+06	2.22943e+06	-	-
Lafp005024	UPLC-MS/MS	485.24	219.17	484.23	C24H36O10	[M+H]+	7-Hydroxy-costol-malonyl glucoside	Terpenoids	Sesquiterpenoids	-	2	45005	19412.1	8816.61	10456.1	20394	10220.4	8796.4	25005	11670	30005	25005	16670	21670	13340	15005	-	-
Lalp013087	UPLC-MS/MS	391.28	149.02	390.277	C24H38O4	[M+H]+	Bis(2-ethyl-hexyl)-phthalate	Phenolic acids	Phenolic acids	-	2	4.27064e+06	3.23551e+06	3.85109e+06	3.54685e+06	3.61881e+06	3.79989e+06	3.90771e+06	3.67e+06	3.69839e+06	2.90687e+06	4.49268e+06	3.92902e+06	2.44643e+06	2.20843e+06	2.57083e+06	-	-
Lmmp010562	UPLC-MS/MS	391.28	149.02	390.277	C24H38O4	[M+H]+	Diisooctyl Phthalate*	Phenolic acids	Phenolic acids	27554-26-3	1	1.18279e+07	9.64281e+06	1.01203e+07	8.88859e+06	1.13338e+07	1.00992e+07	1.06442e+07	9.00646e+06	1.03442e+07	8.90348e+06	1.20299e+07	1.2782e+07	8.47874e+06	6.53994e+06	7.16058e+06	C14577	-
Lmwp011196	UPLC-MS/MS	391.28	149.02	390.277	C24H38O4	[M+H]+	Bis(2-ethylhexyl)phthalate*	Phenolic acids	Phenolic acids	117-81-7	1	1.24551e+07	9.86649e+06	1.01693e+07	1.11275e+07	8.87789e+06	1.06729e+07	1.19611e+07	9.15644e+06	1.05225e+07	8.65062e+06	1.35859e+07	1.12457e+07	7.61115e+06	6.63529e+06	7.63028e+06	C03690	-
pmb2653	UPLC-MS/MS	649.22	145.05	650.227	C24H42O20	[M-H]-	DMelezitose O-rhamnoside	Others	Saccharides	-	3	19336.1	14185.8	11682.9	11034.7	11670	16800.2	7794.73	6399.46	9742.93	4601.47	7997.64	2511.68	11795.4	12333.7	11037.7	-	-
pma1303	UPLC-MS/MS	492.31	184.07	491.301	C24H46NO7P	[M+H]+	LysoPC 16:2*	Lipids	LPC	-	1	105111	95938	86177.4	133845	109213	116023	128864	121630	116887	129823	138069	131681	110132	110507	119450	-	-
pmb0863	UPLC-MS/MS	492.31	184.07	491.301	C24H46NO7P	[M+H]+	LysoPC 16:2(2n isomer)*	Lipids	LPC	-	1	81697.6	83454.9	100244	135354	116100	122155	94201.9	124519	124446	121374	132413	117620	122354	98483.9	121121	-	-
pmp001270	UPLC-MS/MS	494.32	184.07	493.317	C24H48NO7P	[M+H]+	LysoPC 16:1*	Lipids	LPC	76790-27-7	1	418808	398396	541239	733227	528556	496099	473904	497202	488106	684879	720276	590289	627493	614562	652215	-	-
Lmhp008833	UPLC-MS/MS	494.32	184.07	493.317	C24H48NO7P	[M+H]+	LysoPC 16:1(2n isomer)*	Lipids	LPC	-	1	1.40784e+06	1.42472e+06	867762	1.14282e+06	1.21693e+06	1.15321e+06	1.54056e+06	1.31913e+06	1.285e+06	1.49538e+06	1.61872e+06	1.54885e+06	1.30506e+06	1.14886e+06	1.28843e+06	-	-
pmb0855	UPLC-MS/MS	496.34	184.07	495.332	C24H50NO7P	[M+H]+	LysoPC 16:0	Lipids	LPC	17364-16-8	1	4.49095e+06	4.53591e+06	4.25152e+06	5.26885e+06	5.13959e+06	5.3078e+06	5.61066e+06	5.62797e+06	5.72673e+06	6.04801e+06	6.35917e+06	6.66085e+06	5.84858e+06	5.62384e+06	5.33481e+06	-	-
pmd0132	UPLC-MS/MS	496.34	184.07	495.332	C24H50NO7P	[M+H]+	LysoPC 16:0(2n isomer)	Lipids	LPC	-	1	536782	557896	578672	474462	381182	533685	502501	553836	423332	485823	497675	464398	491669	492433	553188	-	-
MWSprf086	UPLC-MS/MS	483.13	153.02	482.121	C25H22O10	[M+H]+	Silydianin	Flavonoids	Flavones	29782-68-1	2	48340	28503.9	61948.9	53340	40005	50864.1	47617.6	29422.3	48340	43228	65005	31670	35859.5	58340	49694.1	-	-
Lmgp003989	UPLC-MS/MS	499.13	163.04	498.116	C25H22O11	[M+H]+	Dicaffeoylshikimic acid	Phenolic acids	Phenolic acids	-	1	340020	600005	945005	416670	356670	341670	135610	316670	623340	243340	440005	110924	436670	641670	473340	-	-
CYp007200	UPLC-MS/MS	451.139	147.045	450.131	C25H22O8	[M+H]+	3-Cinnamoyl-5-p-Coumaroylshikimic acid	Phenolic acids	Phenolic acids	-	3	887040	1.07483e+06	726901	839795	734697	886124	846104	786654	982869	774463	972976	773675	846322	905967	984260	-	-
CYp005914	UPLC-MS/MS	467.133	147.044	466.126	C25H22O9	[M+H]+	3,4-O-Di-p-Coumaroylshikimic acid	Phenolic acids	Phenolic acids	-	3	921128	1543113	1.19066e+06	1.09833e+06	852824	824843	669329	832819	926915	753341	1.03488e+06	685463	640857	979978	618694	-	-
CYp006606	UPLC-MS/MS	467.133	163.038	466.126	C25H22O9	[M+H]+	4-O-Cinnamoyl-5-O-caffeoylshikimic acid	Phenolic acids	Phenolic acids	-	3	60350.5	51275.3	37855.6	44700.7	43538.9	43937.1	46091.1	36976.3	33945.7	33342.1	39942.7	23004.7	36631	30916.9	31070	-	-
CYn006184	UPLC-MS/MS	483.13	163.04	484.137	C25H24O10	[M-H]-	3,4-Di-O-p-Coumaroylquinic acid*	Phenolic acids	Phenolic acids	-	3	8.85429e+06	9.30618e+06	9.16752e+06	7.6741e+06	5.63397e+06	5.28901e+06	5.19136e+06	4.55447e+06	5.2442e+06	6.60058e+06	6.55722e+06	4.55471e+06	7.91844e+06	6.46253e+06	7.18217e+06	-	-
CYn006270	UPLC-MS/MS	483.131	163.04	484.137	C25H24O10	[M-H]-	3,5-Di-O-p-Coumaroylquinic acid*	Phenolic acids	Phenolic acids	-	3	4425625	1.94109e+06	1.87154e+06	1.53223e+06	1.52151e+06	1.4825e+06	1.21927e+06	1.46007e+06	1.35992e+06	1.22108e+06	1.10349e+06	1.28017e+06	1.5302e+06	1263340	1.27656e+06	-	-
CYp006607	UPLC-MS/MS	485.144	163.04	484.137	C25H24O10	[M+H]+	4-Cinnamoyl-5-Caffeoylquinic acid	Phenolic acids	Phenolic acids	-	3	3.10766e+06	2.70122e+06	2329652	2.14392e+06	1.59685e+06	2.15364e+06	1.83799e+06	1.96546e+06	1.55569e+06	1.72599e+06	1.76764e+06	1.83076e+06	2.12021e+06	2.48268e+06	2.02835e+06	-	-
CYn007140	UPLC-MS/MS	483.13	321.099	484.137	C25H24O10	[M-H]-	3-Cinnamoyl-5-Caffeoylquinic acid	Phenolic acids	Phenolic acids	-	3	2.26929e+06	2.13446e+06	2.08657e+06	1.58632e+06	1.74985e+06	1.5778e+06	1.50176e+06	1.52573e+06	1.43049e+06	1.23055e+06	1.28879e+06	1.20229e+06	1.62805e+06	1.43382e+06	1.52916e+06	-	-
Wmhn004451	UPLC-MS/MS	499.18	337.07	500.132	C25H24O11	[M-H]-	1,4,8-Trihydroxynaphthalene-1-O-[6'-O-(3'',4'',5''-trimethylbenzoyl)]glucoside	Quinones	Quinones	-	2	4.16342e+06	1.96887e+06	1.74662e+06	2.06836e+06	1.40429e+06	2.54204e+06	1.48004e+06	1.70386e+06	1.73262e+06	1.19678e+06	1.42103e+06	1.32661e+06	3.0486e+06	2.68199e+06	2.75521e+06	-	-
CYn005614	UPLC-MS/MS	499.124	337.093	500.132	C25H24O11	[M-H]-	3-O-Caffeoyl-4-O-p-Coumaroylquinic acid*	Phenolic acids	Phenolic acids	-	3	1.03281e+06	1.18858e+06	1.31424e+06	1.03711e+06	805589	827108	1196670	1150005	1150005	1158340	512299	1001670	841737	840015	816777	-	-
CYn005736	UPLC-MS/MS	499.125	337.094	500.132	C25H24O11	[M-H]-	3-O-Caffeoyl-5-O-p-Coumaroylquinic acid*	Phenolic acids	Phenolic acids	-	3	1.03281e+06	1.18858e+06	1.31424e+06	1.03711e+06	805589	827108	1196670	1150005	1150005	1158340	512299	1001670	841737	840015	816777	-	-
MWSmce328	UPLC-MS/MS	517.13	163.04	516.127	C25H24O12	[M+H]+	Isochlorogenic acid C	Phenolic acids	Phenolic acids	57378-72-0	2	7462355	4747065	6637505	3402180	4172490	4288595	955970	3279960	3759145	3963065	3178480	1.00693e+06	4493325	3935395	3655580	-	-
mws1584	UPLC-MS/MS	515.12	191.03	516.127	C25H24O12	[M-H]-	1,3-O-Dicaffeoylquinic Acid (Cynarin)	Phenolic acids	Phenolic acids	30964-13-7	2	101670	141670	150005	146670	178340	131670	93340	123340	123340	126670	171670	96761.1	100005	126670	153340	C10445	-
pmn001382	UPLC-MS/MS	515.12	353.09	516.127	C25H24O12	[M-H]-	Isochlorogenic acid A	Phenolic acids	Phenolic acids	2450-53-5	2	4543685	5945840	4654900	3085670	3137225	2667105	2230005	2600320	2080005	1646670	1946670	2301670	3388400	3372905	2925980	-	-
Wmzn002116	UPLC-MS/MS	515.12	353.09	516.127	C25H24O12	[M-H]-	3,5-Dicaffeoylquinic acid	Phenolic acids	Phenolic acids	-	2	28583.8	43241.3	31645.8	25699.9	10005	33340	11670	23646.6	18340	26670	19528.5	21670	23340	18340	32668.5	-	-
Li512115	UPLC-MS/MS	515.12	353.09	516.127	C25H24O12	[M-H]-	Isochlorogenic acid B	Phenolic acids	Phenolic acids	14534-61-3	1	4.80644e+06	6.14792e+06	4.98084e+06	4.16701e+06	4.42028e+06	4.15912e+06	3.55748e+06	2841920	1861670	1925005	2.18657e+06	2.66389e+06	3.94669e+06	3.45321e+06	3.7099e+06	C10468	-
Zmhp006502	UPLC-MS/MS	549.12	301.07	548.117	C25H24O14	[M+H]+	Kaempferide-3-O-(6''-malonyl)glucoside	Flavonoids	Flavonols	-	3	20673.1	24670.9	28120.4	21045.3	15902.9	23198.9	3340	19084.9	32143	20464	28693.9	48340	23068.6	18967.6	18397.4	-	-
HJAP064	UPLC-MS/MS	565.12	317.08	564.111	C25H24O15	[M+H]+	Isorhamnetin-3-O-(6''-malonyl)glucoside	Flavonoids	Flavonols	-	3	421670	288340	293340	170005	180005	181670	172428	200005	281670	198340	133340	115881	395005	168340	288340	-	-
CYp007030	UPLC-MS/MS	469.149	147.045	468.142	C25H24O9	[M+H]+	4-Cinnamoyl-5-p-Coumaroylquinic acid	Phenolic acids	Phenolic acids	-	3	867820	554650	598686	447985	420172	684001	725463	481004	543397	408758	393707	378959	507304	566504	423234	-	-
CYn007594	UPLC-MS/MS	467.135	321.099	468.142	C25H24O9	[M-H]-	3-Cinnamoyl-5-p-Coumaroylquinic acid	Phenolic acids	Phenolic acids	-	3	214839	310908	203653	164173	179966	196085	249182	171740	153974	169437	174220	222519	232723	229762	245891	-	-
Labp005025	UPLC-MS/MS	535.14	287.09	534.137	C25H26O13	[M+H]+	Malonyl isoSakuranin	Flavonoids	Flavanones	-	2	4.24885e+07	4.11807e+07	59672985	54474570	52833910	62521335	2.98709e+07	50479255	50459120	35659035	54761660	4.06374e+07	3.45655e+07	55259260	4.36515e+07	-	-
Lmtp002822	UPLC-MS/MS	535.14	499.12	534.137	C25H26O13	[M+H]+	Apigenin-6-C-arabinoside-8-C-xyloside*	Flavonoids	Flavones	-	1	803340	2.65649e+06	5.2781e+06	4.27026e+06	2476670	3.76675e+06	7.1896e+06	806670	1.85962e+06	1.14613e+06	1.52729e+06	5.32144e+06	2.23472e+06	2111670	1.97757e+06	-	-
Lmtp002942	UPLC-MS/MS	535.14	499.12	534.137	C25H26O13	[M+H]+	Apigenin-6,8-di-C-arabinoside*	Flavonoids	Flavones	-	1	803340	2.65649e+06	5.2781e+06	4.27026e+06	2476670	3.76675e+06	7.1896e+06	806670	1.85962e+06	1.14613e+06	1.52729e+06	5.32144e+06	2.23472e+06	2111670	1.97757e+06	-	-
pmb2979	UPLC-MS/MS	549.125	387.1	550.132	C25H26O14	[M-H]-	Hesperetin-7-O-(6''-malonyl)glucoside	Flavonoids	Flavanones	-	3	11219	18648.3	17941.6	13596.2	5005	19791.1	19253.4	18340	11330.2	8149.9	12459.6	10095.7	13145.9	11330.2	18778.4	-	-
HJAP010	UPLC-MS/MS	551.14	497.1	550.132	C25H26O14	[M+H]+	Luteolin-6,8-di-C-arabinoside	Flavonoids	Flavones	-	3	91608.1	91617.8	78248.3	62652.8	75532.3	79337.2	12599.4	59926.1	79002.2	48002.8	72752	8400.39	66713.5	49244.5	58525.5	-	-
pmb0769	UPLC-MS/MS	485.19	323.14	484.185	C25H28N2O8	[M+H]+	N-(p-Coumaroyl)serotonin Glucoside	Alkaloids	Plumerane	76423-56-8	3	45889.3	80665.6	28559	40234.2	68340	41458.3	7445.41	33340	16098.1	50005	37646	16698.5	29198.3	23365.8	51846.5	-	-
pmb0824	UPLC-MS/MS	537.16	177.05	536.153	C25H28O13	[M+H]+	Syringic acid-4-O-(6''-feruloyl)glucoside	Phenolic acids	Phenolic acids	-	3	7736.18	8340	2329.65	6189.41	8340	7110.99	13132.8	8340	5005	4656.65	16670	9017.19	6189.41	10052.9	4650.97	-	-
Labn003109	UPLC-MS/MS	615.12	463.11	616.128	C25H28O18	[M-H]-	Galloyl xylosyl gallic acid-3-O-β-D-glucoside	Phenolic acids	Phenolic acids	-	2	20008.4	31491.5	54228.1	42738.6	59166.1	85233.4	222720	138530	100054	261288	180095	137413	75666.2	71344.4	60035.2	-	-
Smnn004419	UPLC-MS/MS	569.15	389.06	570.159	C25H30O15	[M-H]-	Oleuropeinic acid	Terpenoids	Monoterpenoids	96382-90-0	2	6273	6670	8242.58	6670	6670	11712.5	5005	15005	3551.09	7593.31	6670	18340	6670	5858.02	6670	-	-
Lcgp000245	UPLC-MS/MS	493.21	331.15	492.2	C25H32O10	[M+H]+	dihydrodehydrodiconiferyl alcohol-9-O-β-D-xylopyranoside	Lignans and Coumarins	Lignans	-	2	3507275	7641815	3788505	2353340	3156130	3615900	1.35979e+06	1938340	2986055	2126670	2982620	568303	3271355	2271670	2950005	-	-
Lmmn003041	UPLC-MS/MS	491.19	359.15	492.2	C25H32O10	[M-H]-	Isolariciresinol-9'-O-xyloside	Lignans and Coumarins	Lignans	97055-97-5	3	7088.15	5807.98	4497.58	6285.68	5005	5005	1166.47	5569.96	5005	0	0	0	6670	5005	3518.02	-	-
Ymjm000135	UPLC-MS/MS	507.185	161.024	508.195	C25H32O11	[M-H]-	8R-Dihydrodehydrodiconferyl alcohol 4-O-β-D-glucopyranoside	Lignans and Coumarins	Lignans	-	3	180005	191670	64737.8	25411.4	50005	68340	20005	13805.2	20005	9458.97	18340	21670	81670	45005	68340	-	-
Haxp004759	UPLC-MS/MS	541.19	177.05	540.184	C25H32O13	[M+H]+	8-O-feruloylharpagide	Terpenoids	Monoterpenoids	221003-20-9	2	624558	545993	1290005	1351670	723103	958340	966670	394692	431468	626045	422144	1021670	470463	496718	310079	-	-
CYp006778	UPLC-MS/MS	582.275	137.133	564.242	C25H40O14	[M+NH4]+	D-Linalool 3-(6''-Malonylglucoside)glucoside	Others	Others	-	3	13747.7	3340	12558.2	7605.56	13099	8169.9	2705.45	8244.86	8188.27	15005	7230.36	3804.18	12556.3	10884.8	8729.7	-	-
CYp006226	UPLC-MS/MS	582.275	137.133	564.242	C25H40O14	[M+NH4]+	3,7-Dimethyl-2,6-octadienyl 6-O-(6''-MalonylGlucopyranosyl)-Beta-D-glucopyranoside	Others	Others	-	3	24920.4	41345.9	48155.2	29373.4	52334.8	47272.4	33068	37552.9	42747.5	30020.3	32284.7	21596.3	40211.1	43042.9	51004.6	-	-
Lmhp008688	UPLC-MS/MS	500.28	359.26	499.27	C25H42NO7P	[M+H]+	LysoPE 20:5	Lipids	LPE	-	3	80862.5	62043.1	73312.1	78406.5	74126.5	69228.2	75742.2	78590.4	78441.1	81901	81577.6	78442	86938.8	78189.3	74794.8	-	-
Lmhp008718	UPLC-MS/MS	506.32	184.07	505.317	C25H48NO7P	[M+H]+	LysoPC 17:2	Lipids	LPC	-	3	27216	29303.6	20308.1	21350.7	24493.4	23237.8	22819.2	23726	24328.1	18838.5	22186.9	20936.3	21977.2	25116.8	27418.7	-	-
Zbfn007626	UPLC-MS/MS	504.31	279.23	505.317	C25H48NO7P	[M-H]-	1-Linoleoyl-2-Lysophosphatidic Acid Monobutylamine Ester	Lipids	Glycerol ester	-	1	17908.9	22788.6	22444.2	23374.3	24542.5	20232.2	19077	22511.7	22863	17481.4	17396.4	16382.6	19541.1	19663.1	17925.2	-	-
Lmhp010757	UPLC-MS/MS	506.32	365.31	505.317	C25H48NO7P	[M+H]+	LysoPE 20:2	Lipids	LPE	-	3	5723.68	6238.31	10197.5	5906.32	7918.21	7383.94	5623.01	5431.71	6515.52	5294.91	8990.77	7247.26	8053.37	5772.13	4939.94	-	-
Lmhp010514	UPLC-MS/MS	506.32	365.31	505.317	C25H48NO7P	[M+H]+	LysoPE 20:2(2n isomer)	Lipids	LPE	-	3	6236.29	6869.81	6951.29	6286.65	4029.27	5131.42	5589.42	4159.87	6245.13	4439.86	6124.18	6494.61	6221.27	6698.31	5794.18	-	-
Lmhp009590	UPLC-MS/MS	508.34	184.07	507.332	C25H50NO7P	[M+H]+	LysoPC 17:1	Lipids	LPC	-	3	64668.7	66730.4	62030.4	72866.4	70589.3	84827.1	67801.6	61353.1	72063.5	70565.4	73027.7	52563.1	71852.6	59146.3	58079.3	-	-
pmb2406	UPLC-MS/MS	510.36	184.07	509.348	C25H52NO7P	[M+H]+	LysoPC 17:0*	Lipids	LPC	50930-23-9	2	360441	317963	345272	374080	375927	371308	435161	464037	426504	494173	474167	413461	426825	403097	386261	-	-
Lmhp010515	UPLC-MS/MS	510.36	184.07	509.348	C25H52NO7P	[M+H]+	LysoPC 17:0(2n isomer)*	Lipids	LPC	-	2	9593.93	6132.59	7995.22	8794.58	10293.9	10651	8431.18	6926.1	11803.2	7729.61	8449.46	6799.67	7881.42	8534.78	8005.59	-	-
Lmmn003618	UPLC-MS/MS	543.11	285.04	544.122	C26H24O13	[M-H]-	Maclurin-3-C-(6''-p-Hydroxybenzoyl)Glucoside	Phenolic acids	Phenolic acids	92665-82-2	2	123724	170123	163992	234096	177417	143750	238577	264650	278744	202546	273589	274597	168961	196456	231702	-	-
Zbyn004323	UPLC-MS/MS	575.102	423.091	576.11	C26H24O15	[M-H]-	2,6-di-O-galloylarbutin	Lignans and Coumarins	Coumarins	-	3	145937	308340	275005	241670	168545	240005	175005	127439	167548	221670	161378	196670	236670	152128	127463	-	-
Hmln001281	UPLC-MS/MS	623.09	169.01	624.096	C26H24O18	[M-H]-	Phyllanthusiin F	Tannins	Tannin	-	3	229070	178701	237745	530614	442321	469069	642760	547691	537039	579855	569137	611793	362748	358280	370838	-	-
Lmjp003731	UPLC-MS/MS	531.15	177.06	530.142	C26H26O12	[M+H]+	3,4-O-Dicaffeoylquinic Acid Methyl Ester*	Phenolic acids	Phenolic acids	-	3	36670	24542.4	13780.1	16571.5	22394.3	23595.7	18827.3	13340	6670	14484.3	13340	13919.4	17611.2	13340	14438	-	-
Lmjp003822	UPLC-MS/MS	531.15	177.06	530.142	C26H26O12	[M+H]+	3,5-O-Dicaffeoylquinic Acid Methyl Ester*	Phenolic acids	Phenolic acids	159934-13-1	3	50005	19332.5	15638.6	19768.8	13340	17190.3	6670	18004.8	14316.1	10005	20469	12429.9	22512	16311.8	14644.6	-	-
Zmcn005156	UPLC-MS/MS	529.13	353.08	530.142	C26H26O12	[M-H]-	4,5-O-Dicaffeoylquinic Acid Methyl Ester	Phenolic acids	Phenolic acids	-	3	44899.1	68999.8	61123.6	64534.6	45380.5	54338.9	35879.8	60511.3	38406	30258.3	63388	39886.1	47543.6	57737.6	50938.6	-	-
Lmhp002832	UPLC-MS/MS	549.16	411.11	548.153	C26H28O13	[M+H]+	Chrysin-6-C-arabinoside-8-C-glucoside	Flavonoids	Flavones	185145-33-9	3	0	0	0	0	0	0	15005	55085	8340	36621	69075.4	37441.6	44752.6	34460.9	45029.8	-	-
Zbqn005083	UPLC-MS/MS	563.14	269.04	564.148	C26H28O14	[M-H]-	Lucidin primeveroside	Quinones	Anthraquinone	29706-59-0	2	86670	88340	76670	100005	35886.6	95005	43340	83340	50005	50005	76670	65005	96670	66670	55005	-	-
Hmcp001858	UPLC-MS/MS	565.15	287.05	564.148	C26H28O14	[M+H]+	Kaempferol-3-O-arabinoside-7-O-rhamnoside	Flavonoids	Flavonols	-	3	3340	32393	23340	63085.1	10005	20005	5005	23780	14062.1	11276.3	18244.2	3340	11670	25890.9	15005	-	-
pmp000236	UPLC-MS/MS	565.155	367.1	564.148	C26H28O14	[M+H]+	Isovitexin-8-O-xyloside	Flavonoids	Flavones	-	3	336551	217383	352434	313100	259781	272917	464117	272588	262761	343229	451192	366823	329090	295369	235764	-	-
mws1292	UPLC-MS/MS	565.16	409.09	564.148	C26H28O14	[M+H]+	Isoschaftoside	Flavonoids	Flavones	52012-29-0	2	1.62936e+06	2.23624e+06	2.15953e+06	2.66638e+06	2.90926e+06	2.67698e+06	3.4264e+06	2.89099e+06	2.46224e+06	3.57934e+06	2.56789e+06	2.96016e+06	2.88353e+06	3.72902e+06	2.83164e+06	-	-
Lmtp002474	UPLC-MS/MS	565.16	427.1	564.148	C26H28O14	[M+H]+	Apigenin-6-C-(2''-glucosyl)arabinoside	Flavonoids	Flavones	-	1	1.95186e+06	3.25553e+06	3.13863e+06	2.75142e+06	4.09964e+06	4.21405e+06	8415740	3.73833e+06	2.49715e+06	3.98997e+06	3.23598e+06	7622255	2.53406e+06	3.74596e+06	3.24328e+06	-	-
Lmnp003080	UPLC-MS/MS	565.16	433.11	564.148	C26H28O14	[M+H]+	Hispidulin-8-C-(2''-O-xylosyl)xyloside	Flavonoids	Flavones	-	3	11670	15247.9	17104.8	9663.99	3340	20975.1	15638.7	9452.62	3340	10005	5757.12	23581.9	11192.3	14555.2	16670	-	-
Smhp004476	UPLC-MS/MS	565.15	433.11	564.148	C26H28O14	[M+H]+	Isovitexin-2''-O-xyloside	Flavonoids	Flavones	-	3	506020	384172	489521	602945	551687	506274	682571	576578	466005	640129	659368	658825	563116	683752	744580	-	-
Zmjp003463	UPLC-MS/MS	565.156	433.114	564.148	C26H28O14	[M+H]+	Vitexin-2''-O-xyloside	Flavonoids	Flavones	-	3	952203	768320	575615	612970	506430	436473	562547	598585	541593	619392	820995	430585	758340	635831	683716	-	-
Lmtp002642	UPLC-MS/MS	565.16	457.11	564.148	C26H28O14	[M+H]+	Apigenin-8-C-(2''-glucosyl)arabinoside	Flavonoids	Flavones	-	3	956716	3.02448e+06	2143340	2.06828e+06	4901985	1.53229e+06	1.04967e+06	2.85186e+06	1.45074e+06	3576230	1.82107e+06	1.30258e+06	2.16191e+06	3204275	1.61653e+06	-	-
mws1660	UPLC-MS/MS	565.16	529.13	564.148	C26H28O14	[M+H]+	Schaftoside	Flavonoids	Flavones	51938-32-0	2	21670	30005	33340	30005	35005	26670	14243.1	33527.4	11991	19222.7	23171.6	15267.7	18780.4	27166.9	25915.7	C10181	-
Lmqp003887	UPLC-MS/MS	581.15	287.05	580.143	C26H28O15	[M+H]+	Kaempferol-3-O-xylosyl(1→2)glucoside	Flavonoids	Flavones	-	1	2951725	2612305	3077080	3533130	2903675	2843635	765572	2263340	2398340	3240390	1800005	1145005	2506670	2913970	2328340	-	-
HJAP148	UPLC-MS/MS	581.15	287.06	580.143	C26H28O15	[M+H]+	Kaempferol-3-O-sambubioside	Flavonoids	Flavonols	27661-51-4	1	449396	438386	296323	322550	373638	357222	300005	655005	745005	350749	592665	238340	500492	474863	793340	-	-
pmp000238	UPLC-MS/MS	581.15	383.07	580.143	C26H28O15	[M+H]+	Luteolin-6-C-arabinoside-7-O-glucoside	Flavonoids	Flavones	-	3	0	0	0	0	0	0	83509.6	11670	10005	31320.9	6670	22012.7	50507.7	26300.7	73501.9	-	-
pmb0566	UPLC-MS/MS	581.15	383.2	580.143	C26H28O15	[M+H]+	Luteolin-7-O-glucoside-5-O-arabinoside	Flavonoids	Flavones	-	3	29578.8	5573.79	33975.8	20848.9	51442.4	16837.1	0	0	0	0	0	0	52784	38049.6	39678.5	-	-
Lmtp004044	UPLC-MS/MS	597.14	303.04	596.138	C26H28O16	[M+H]+	Quercetin-3-O-apiosyl(1→2)galactoside*	Flavonoids	Flavonols	-	3	550005	456505	435052	352798	429827	386670	245773	349147	491670	308340	660005	270737	435005	308340	409240	-	-
Lmjp002596	UPLC-MS/MS	597.14	303.05	596.138	C26H28O16	[M+H]+	Quercetin-3-O-sambubioside*	Flavonoids	Flavonols	83048-35-5	3	475016	753340	408340	409664	347757	426670	243003	371271	475005	271499	735005	241582	468340	392191	380255	C12637	ko00944
CYn003685	UPLC-MS/MS	581.153	239.057	582.159	C26H30O15	[M-H]-	Dehydroepigallocatechin 6-C-Glucoside-3'-C-arabinoside	Flavonoids	Flavanols	-	3	3.50789e+06	4.41939e+06	3.86386e+06	4.07018e+06	3.57172e+06	4.05234e+06	5689800	4.11695e+06	4.13384e+06	4.86337e+06	5.11041e+06	4.14832e+06	3.84598e+06	3.68694e+06	3.93343e+06	-	-
Jmgn002726	UPLC-MS/MS	581.15	329.06	582.159	C26H30O15	[M-H]-	C-glucosyl-C-arabinosyl-2-hydroxynaringenin	Flavonoids	Flavanones	-	2	27990.1	31498.5	46431.6	58340	35673.5	22745.7	41115.5	42282.8	30619.5	37617.7	41118.1	36746.5	43731.1	41080.3	28715.2	-	-
Cmsp003083	UPLC-MS/MS	521.2	131.05	520.194	C26H32O11	[M+H]+	Dehydrodiconiferyl alcohol-4-O-glucoside*	Lignans and Coumarins	Lignans	107870-88-2	3	235005	225005	151670	176670	195005	110005	351655	143340	141670	223340	288340	291828	171670	181670	190005	-	-
Lmsp003655	UPLC-MS/MS	521.2	131.05	520.194	C26H32O11	[M+H]+	Dehydrodiconiferyl alcohol-gamma'-O-glucoside*	Lignans and Coumarins	Lignans	-	3	751670	1225005	1335005	2598610	1155005	2198340	1108340	1063340	873340	1968340	951670	1435005	970005	2626005	1598340	-	-
Zmcp102703	UPLC-MS/MS	521.2	131.05	520.194	C26H32O11	[M+H]+	saikolignanoside D*	Lignans and Coumarins	Lignans	-	3	168340	141670	155005	118340	163340	196670	395611	136670	138340	176670	216670	229557	200005	126670	223340	-	-
Jmwn006041	UPLC-MS/MS	519.19	357.13	520.194	C26H32O11	[M-H]-	Dehydrodiconiferylalcohol-9'-O-glucoside	Lignans and Coumarins	Lignans	-	3	48824.5	57152.1	50579.1	55359.7	53533.2	54734.5	40585	41312.7	53572.7	32938	38696.5	44565.7	44216	31887.6	26657.2	-	-
pmn001378	UPLC-MS/MS	519.19	357.14	520.194	C26H32O11	[M-H]-	Pinoresinol-4-O-glucoside	Lignans and Coumarins	Lignans	41607-20-9	1	1491670	1350005	1261670	721670	1601670	1761670	1238340	1048340	821670	901670	480005	1276670	1025005	1338340	1093340	C17529	-
pmp000682	UPLC-MS/MS	538.23	359.15	520.194	C26H32O11	[M+NH4]+	Matairesinol-4'-O-glucoside (Matairesinoside)	Lignans and Coumarins	Lignans	23202-85-9	3	158339	106740	128511	83761.1	97557.4	103628	68340	71139.3	93693	55136	56237.4	22070.3	123489	92605.9	78023.3	-	-
Zmhn001414	UPLC-MS/MS	551.18	227.07	552.184	C26H32O13	[M-H]-	Resveratrol-3,5-di-O-glucoside	Others	Stilbene	-	3	8423.61	11670	12107.7	16670	6554.82	15005	3747.34	13340	3746.01	18340	10005	8423.61	12164	5680	15005	-	-
pmn001643	UPLC-MS/MS	505.21	359.15	506.215	C26H34O10	[M-H]-	Isolariciresinol-9'-O-rhamnoside (Aviculin)	Lignans and Coumarins	Lignans	156765-33-2	3	13073.3	16670	20005	6806.9	18340	4226.61	13340	1060.61	15005	3956.94	15334.2	7841.79	13340	13289.8	10005	-	-
Labn005411	UPLC-MS/MS	521.2	89.02	522.21	C26H34O11	[M-H]-	Urolignoside	Lignans and Coumarins	Lignans	131723-83-6	2	291036	258340	241023	283340	291670	280005	251670	127009	303340	144616	273340	226670	223340	228340	306670	-	-
Cmsp005051	UPLC-MS/MS	523.23	137.06	522.21	C26H34O11	[M+H]+	Isolariciresinol-9-O-glucoside	Lignans and Coumarins	Lignans	-	3	103236	134986	92971.3	153097	65823.5	101375	101050	88322.1	122064	115275	79029.1	130692	113372	101338	72004.1	-	-
Jmzn003343	UPLC-MS/MS	521.2	329.14	522.21	C26H34O11	[M-H]-	Saikolignanoside A	Lignans and Coumarins	Lignans	-	3	58854.7	111820	106670	128255	46670	63493.7	81670	45299.5	37661.6	81197.1	64740.9	36482.6	46670	85005	68340	-	-
Lmtn002596	UPLC-MS/MS	521.2	359.14	522.21	C26H34O11	[M-H]-	Dihydrodehydrodiconiferyl alcohol-4-O-glucoside*	Lignans and Coumarins	Lignans	-	3	85005	148340	140005	108340	113340	103340	111670	79140.1	120005	150005	158340	143340	146670	103340	116670	-	-
Lmmn002274	UPLC-MS/MS	521.2	359.15	522.21	C26H34O11	[M-H]-	Isolariciresinol-9'-O-glucoside*	Lignans and Coumarins	Lignans	63358-12-3	3	136670	175005	158340	108340	100005	138340	155005	96670	121670	76670	123340	113340	123340	105005	70005	-	-
Lcgn000239	UPLC-MS/MS	521.202	491.192	522.21	C26H34O11	[M-H]-	dihydrodehydrodiconiferyl alcohol-9-O-β-D-glucopyranoside	Lignans and Coumarins	Lignans	-	3	6670	8340	10005	12775.5	11670	6670	6670	20005	5005	11670	5824.81	6670	21670	21670	14475.2	-	-
Zmdn003480	UPLC-MS/MS	537.2	375.15	538.205	C26H34O12	[M-H]-	Cycloolivil-6-O-glucoside	Lignans and Coumarins	Lignans	-	3	16667	26037.5	16667	12322.2	10268.5	17673.4	10418.3	17710.2	11463.2	25005	20830.4	15626.9	11463.2	13541.3	12375.3	-	-
Lmdn001925	UPLC-MS/MS	537.2	375.15	538.205	C26H34O12	[M-H]-	Olivil-4'-O-glucoside	Lignans and Coumarins	Lignans	76880-93-8	3	41620.3	65005	49359.7	44535.7	48403.9	83340	44535.7	54199	54199	91670	67767.7	52277.8	59035.4	45490	35808.5	-	-
Lmtn003096	UPLC-MS/MS	523.22	361.14	524.226	C26H36O11	[M-H]-	Secoisolariciresinol 4-O-glucoside	Lignans and Coumarins	Lignans	-	2	766670	861670	1368340	1703340	903340	841670	830005	510005	935005	825005	693340	828340	916670	730005	918340	-	-
Cmsn002480	UPLC-MS/MS	523.22	475.2	524.226	C26H36O11	[M-H]-	Secoisolariciresinol-9'-O-glucoside	Lignans and Coumarins	Lignans	63320-67-2	3	5928.5	13998.5	6670	8201.7	3489.97	5836.49	10501.5	19828	7088.82	11666	8215.33	8340	8209.88	10005	4700.45	-	-
Lazn003953	UPLC-MS/MS	539.21	491.19	540.221	C26H36O12	[M-H]-	Erythro-Guaiacylglycerol-β-dihydroconiferyl Ether glucoside	Lignans and Coumarins	Lignans	-	2	310005	195475	239047	260210	386670	465005	298807	252744	178044	135167	215390	383340	343340	280132	397055	-	-
CYp005420	UPLC-MS/MS	568.332	221.191	550.299	C26H46O12	[M+NH4]+	3,7,11-trimethyldodeca-3,7-diene-1,10,11-triol 1-O-(beta-D-Xylopyranosyl)-beta-D-glucopyranoside	Others	Others	-	3	175554	148232	104475	34891.6	90479.6	70282.1	65677.6	64921.7	68434.6	54856.8	106123	62982.9	79957.8	85266	93515.8	-	-
pmb0854	UPLC-MS/MS	518.32	184.07	517.317	C26H48NO7P	[M+H]+	LysoPC 18:3	Lipids	LPC	-	1	7.12775e+06	7.20508e+06	6.0596e+06	7.10527e+06	7.08873e+06	6.52642e+06	7.40421e+06	6.75811e+06	7.50357e+06	6.75489e+06	7.85425e+06	7.50532e+06	7.28978e+06	7.88026e+06	6.86001e+06	-	-
pmb0865	UPLC-MS/MS	518.32	184.07	517.317	C26H48NO7P	[M+H]+	LysoPC 18:3(2n isomer)	Lipids	LPC	-	1	6.57984e+06	6.92156e+06	7.60442e+06	7.60819e+06	7.90607e+06	7.57005e+06	7.86292e+06	6.27203e+06	8.31695e+06	7.21909e+06	7.05917e+06	7.35604e+06	7.65429e+06	7.15807e+06	7.2181e+06	-	-
pmp001251	UPLC-MS/MS	520.34	184.07	519.332	C26H50NO7P	[M+H]+	LysoPC 18:2(2n isomer)	Lipids	LPC	-	1	1.0924e+07	10120333	9.57753e+06	1.19797e+07	1.04539e+07	1.1239e+07	1.09942e+07	9.70178e+06	1.01567e+07	9.3911e+06	1.03444e+07	1.14668e+07	1.0972e+07	1.05413e+07	1.0972e+07	-	-
pmp001273	UPLC-MS/MS	520.34	184.07	519.332	C26H50NO7P	[M+H]+	LysoPC 18:2	Lipids	LPC	-	1	9.401e+06	1.07464e+07	1.07429e+07	1.06366e+07	1.00516e+07	1.08736e+07	1.17259e+07	9.7407e+06	9.95564e+06	1.01721e+07	1.19195e+07	1.07841e+07	1.10015e+07	10552153	1.11582e+07	-	-
pmp001281	UPLC-MS/MS	522.36	184.07	521.348	C26H52NO7P	[M+H]+	LysoPC 18:1	Lipids	LPC	-	1	2.08607e+06	2.19994e+06	2.08365e+06	2.06339e+06	2.26568e+06	2.19141e+06	2.64264e+06	2.36637e+06	2.5859e+06	2.55594e+06	2.86902e+06	2.56068e+06	2.20461e+06	2.43344e+06	2.4242e+06	-	-
Lmhp010190	UPLC-MS/MS	522.36	184.07	521.348	C26H52NO7P	[M+H]+	LysoPC 18:1(2n isomer)	Lipids	LPC	-	1	8.85107e+06	8.08385e+06	8.126e+06	8.51702e+06	7.25735e+06	7.65263e+06	8.88767e+06	7.79705e+06	7.9924e+06	8.03233e+06	7.04152e+06	8.62902e+06	8.18401e+06	7.93583e+06	7.9682e+06	-	-
Waln010449	UPLC-MS/MS	552.33	253.22	553.338	C26H52NO9P	[M-H]-	1-(2,3-dihydroxypropoxy)-3-(((2-(dimethylamino)ethoxy)(hydroxy)phosphoryl)oxy)propan-2-yl (E)-hexadec-9-enoate	Lipids	LPE	-	1	193278	200947	190916	244039	233525	239877	303953	272002	276019	308518	291430	288073	251611	248634	268233	-	-
WaYn010475	UPLC-MS/MS	552.33	253.22	553.338	C26H52NO9P	[M-H]-	2-(2,3-dihydroxypropoxy)-3-(((2-(dimethylamino)ethoxy)(hydroxy)phosphoryl)oxy)propan-2-yl (E)-hexadec-9-enoate	Lipids	LPE	-	1	191051	186358	178627	239290	238446	230444	264117	285165	258624	302744	298183	303085	254997	260109	237018	-	-
mws0126	UPLC-MS/MS	524.37	184.07	523.364	C26H54NO7P	[M+H]+	LysoPC 18:0	Lipids	LPC	19420-57-6	1	1.86571e+06	1.81081e+06	1.79024e+06	1.86838e+06	2.03437e+06	1.88576e+06	2.25379e+06	2.30548e+06	1.95351e+06	2.48569e+06	2.41819e+06	2.39529e+06	2.37555e+06	2.14987e+06	2.34821e+06	-	-
pmd0136	UPLC-MS/MS	524.37	184.07	523.364	C26H54NO7P	[M+H]+	LysoPC 18:0(2n isomer)	Lipids	LPC	-	1	2.14517e+06	2.1509e+06	2.06417e+06	2.309e+06	2.52433e+06	2.43824e+06	2.57467e+06	2.52726e+06	2.73313e+06	2.99567e+06	2.93074e+06	2.85144e+06	2.73187e+06	2.50908e+06	2.42081e+06	-	-
Waln011524	UPLC-MS/MS	554.35	255.23	555.354	C26H54NO9P	[M-H]-	1-(2,3-dihydroxypropoxy)-3-(((2-(dimethylamino)ethoxy)(hydroxy)phosphoryl)oxy)propan-2-yl palmitate*	Lipids	LPE	-	1	157633	157283	149338	143724	130494	132968	120694	135940	128666	128886	136505	129001	138646	141450	124858	-	-
Waln011222	UPLC-MS/MS	554.34	255.23	555.354	C26H54NO9P	[M-H]-	2-(2,3-dihydroxypropoxy)-3-(((2-(dimethylamino)ethoxy)(hydroxy)phosphoryl)oxy)propyl palmitate*	Lipids	LPE	-	1	154245	170407	40043.4	126139	153288	142172	122773	130760	98983.3	131661	124755	122801	128537	145886	159093	-	-
Lmcn005644	UPLC-MS/MS	551.08	169.01	552.09	C27H20O13	[M-H]-	Epitheaflagallin-3-O-Gallate	Flavonoids	Flavanols	102067-92-5	2	155862	165739	203295	210764	125629	118332	392537	106865	194272	110040	48518.1	184612	161391	154341	145423	-	-
Lmyp003191	UPLC-MS/MS	617.08	153.02	616.07	C27H20O17	[M+H]+	Phyllanemblinin A	Tannins	Tannin	-	3	18657.5	21670	25133.3	22387.5	29327.7	18543.6	26299.1	11197.5	8340	23340	17476.1	19812.7	16670	23633.3	20005	-	-
Lmfp005436	UPLC-MS/MS	587.1	303.09	586.096	C27H22O15	[M+H]+	Quercetin-3-O-(2''-O-galloyl)Arabinoside	Flavonoids	Flavonols	-	3	35526.6	32216	29479.4	26334.3	25457.3	27653.1	19189.4	25343.9	18905.8	24828.7	30067.4	27599.9	37368.5	21027.2	22356	-	-
Lczp000060	UPLC-MS/MS	619.09	153.02	618.086	C27H22O17	[M+H]+	3-O-Galloyl-4,6-(S)-HHDP-D-glucose	Tannins	Tannin	-	3	79580.4	35005	73997.8	58640.4	83788.4	72616.3	82811.5	78340	72482	81873	73997.8	95539.5	97061.1	75410.4	81670	-	-
pmn001622	UPLC-MS/MS	633.07	275	634.081	C27H22O18	[M-H]-	1-O-Galloyl-4,6-hexahydroxydiphenoyl-D-glucose	Phenolic acids	Phenolic acids	126721-55-9	3	5.78109e+06	5.75867e+06	7.90649e+06	6.33236e+06	6.42783e+06	7.17642e+06	7.2151e+06	5.84218e+06	4.46555e+06	5.95451e+06	5.48336e+06	5.44454e+06	5.25015e+06	5.37084e+06	6.293e+06	-	-
Wmmp000175	UPLC-MS/MS	635.086	277.035	634.081	C27H22O18	[M+H]+	pterocaryaninB	Tannins	Tannin	-	3	25005	51347	18340	45005	16670	69710.3	18340	37600.8	53340	39432.2	26074.6	43340	47678.8	31468.6	59592.1	-	-
Zbsn002779	UPLC-MS/MS	633.08	301	634.081	C27H22O18	[M-H]-	1-O-Galloyl-6-O-Luteoyl-Alpha-D-Glucose	Tannins	Tannin	-	2	2.20961e+07	2.23049e+07	2.59929e+07	2.65098e+07	2.60197e+07	1.63671e+07	2.00661e+07	1.94488e+07	2.02414e+07	1.5495e+07	1.27906e+07	1.76004e+07	2.55428e+07	2.18926e+07	1.83606e+07	-	-
Cmhn001271	UPLC-MS/MS	633.08	301	634.081	C27H22O18	[M-H]-	Gemin D	Tannins	Tannin	84744-46-7	1	2.67195e+07	2.82595e+07	2.38721e+07	2.71501e+07	2.35851e+07	1.97991e+07	1.97524e+07	1.90019e+07	1.95555e+07	1.8202e+07	2.06346e+07	1.56553e+07	2.01305e+07	21851422	2.11619e+07	-	-
Lmyn003256	UPLC-MS/MS	633.07	301	634.081	C27H22O18	[M-H]-	Isocorilagin	Tannins	Tannin	-	1	2.56083e+07	2.65008e+07	2.47636e+07	2.16031e+07	1.94535e+07	2.02936e+07	2.1978e+07	1.65363e+07	1.74305e+07	22482105	1.69622e+07	1.26029e+07	1.87325e+07	2.01814e+07	1.88613e+07	-	-
Lmyn002764	UPLC-MS/MS	633.07	301	634.081	C27H22O18	[M-H]-	Phyllanemblinin B	Tannins	Tannin	-	2	2.27577e+07	2.46094e+07	2.47821e+07	2.60577e+07	2.5892e+07	2.17202e+07	1.82331e+07	1.79584e+07	2.20581e+07	1.63192e+07	22516020	1.81287e+07	2.21603e+07	2.49394e+07	1.9814e+07	-	-
Lcsn000628	UPLC-MS/MS	633.07	301	634.081	C27H22O18	[M-H]-	Sanguiin H5	Tannins	Tannin	-	1	1.81664e+07	2.62155e+07	1.96661e+07	2.25852e+07	2.6213e+07	2.12327e+07	1.62988e+07	1.61843e+07	1.43792e+07	1.41283e+07	1.13904e+07	16394553	2.1695e+07	1.89645e+07	1.86722e+07	-	-
Lmhn002379	UPLC-MS/MS	633.07	301	634.081	C27H22O18	[M-H]-	Strictinin	Tannins	Tannin	517-46-4	2	26577465	2.30813e+07	2.48351e+07	2.1862e+07	31406560	1.42489e+07	29501140	2.21216e+07	1.47137e+07	27487620	26416810	20351870	29111370	31173180	1.72127e+07	-	-
Lmsn002110	UPLC-MS/MS	633.073	301	634.081	C27H22O18	[M-H]-	Corilagin	Tannins	Tannin	23094-69-1	3	26577465	2.30813e+07	2.48351e+07	2.1862e+07	31406560	1.42489e+07	29501140	2.21216e+07	1.47137e+07	27487620	26416810	20351870	29111370	31173180	1.72127e+07	C10219	-
Hmqn003212	UPLC-MS/MS	633.08	301.01	634.081	C27H22O18	[M-H]-	Sanguiin H4	Tannins	Tannin	84316-77-8	1	2.20848e+07	2.67383e+07	2.46358e+07	2.46479e+07	2.67378e+07	2.13758e+07	2.17086e+07	1.87786e+07	1.77109e+07	1.64513e+07	1.58091e+07	1.74658e+07	2.56048e+07	2.47107e+07	1.8206e+07	-	-
Wmhn003138	UPLC-MS/MS	633.071	301.055	634.081	C27H22O18	[M-H]-	Isostrictinin	Tannins	Tannin	87392-62-9	3	2.38329e+07	2.72602e+07	2.27749e+07	2.31725e+07	1.64741e+07	2.12101e+07	2.05996e+07	1.86333e+07	1.63488e+07	1.8933e+07	1.77811e+07	1.26159e+07	1.71366e+07	2.03836e+07	2.12461e+07	-	-
Wasn006237	UPLC-MS/MS	587.11	417.08	588.111	C27H24O15	[M-H]-	4-Benzoyl-3,6-Di-O-Beta-D-Galloylglucose	Phenolic acids	Phenolic acids	-	3	29119.1	24672	29913.9	21670	21251.6	21251.6	41670	15005	18105	19895.6	2178.35	11939.8	21251.6	30693.6	27547	-	-
Zmdn003203	UPLC-MS/MS	635.09	169.01	636.096	C27H24O18	[M-H]-	1,2,6-Tri-O-galloyl-β-D-glucose*	Phenolic acids	Phenolic acids	79886-49-0	1	1.12734e+06	1.50235e+06	1.25727e+06	1.98127e+06	1950005	1865005	2781905	2.36567e+06	3028985	3242110	3142380	3715985	1930005	1.96527e+06	2301670	C04360	-
Lmfn001209	UPLC-MS/MS	635.09	169.01	636.096	C27H24O18	[M-H]-	1,3,6-Tri-O-galloyl-β-D-glucose*	Phenolic acids	Phenolic acids	18483-17-5	2	1.15177e+06	1.36255e+06	1.17959e+06	2.15197e+06	1.65693e+06	1.69627e+06	2426670	2.19002e+06	2646550	3297165	3230070	3576230	1980005	1.78387e+06	1.65873e+06	C17458	-
Lmfn001062	UPLC-MS/MS	635.09	169.01	636.096	C27H24O18	[M-H]-	2,4,6-Tri-O-galloyl-D-glucose*	Phenolic acids	Phenolic acids	108043-99-8	1	1.0818e+06	1.44133e+06	1.05753e+06	1.84266e+06	1.53044e+06	1.52448e+06	2814480	2.55573e+06	2.04386e+06	3.02618e+06	3316095	3273075	1560005	2566090	2178340	-	-
Lmfn001337	UPLC-MS/MS	635.09	169.01	636.096	C27H24O18	[M-H]-	1,2,3-Tri-O-galloyl-β-D-glucose*	Phenolic acids	Phenolic acids	-	2	1.26062e+06	1.34812e+06	1.19845e+06	1.58183e+06	1.46348e+06	1.32084e+06	2773335	2.75754e+06	2516670	2.66431e+06	3381515	3678015	2033340	1.86123e+06	1.86578e+06	-	-
Lmsn003088	UPLC-MS/MS	635.09	169.01	636.096	C27H24O18	[M-H]-	1,4,6-Tri-O-galloyl-β-D-glucose*	Phenolic acids	Phenolic acids	94513-58-3	1	1.0818e+06	1.44133e+06	1.05753e+06	1.84266e+06	1.53044e+06	1.52448e+06	2814480	2.55573e+06	2.04386e+06	3.02618e+06	3316095	3273075	1560005	2566090	2178340	-	-
pmp000234	UPLC-MS/MS	527.15	331.08	526.148	C27H26O11	[M+H]+	Salcolin A	Flavonoids	Flavones	369390-51-2	3	33795.5	38095.8	32166.7	38887.9	26341.8	30186.7	29548.4	34295.1	32550.7	35135.2	21125.6	30186.7	40257.4	32660.9	34196.9	-	-
pmb0746	UPLC-MS/MS	527.155	331.081	526.148	C27H26O11	[M+H]+	Tricin-4'-O-(guaiacylglycerol)ether	Flavonoids	Flavones	-	3	33795.5	38095.8	32166.7	38887.9	26341.8	30186.7	29548.4	34295.1	32550.7	35135.2	21125.6	30186.7	40257.4	32660.9	34196.9	-	-
pmn001547	UPLC-MS/MS	589.12	437.1	590.127	C27H26O15	[M-H]-	3-Hydroxy-5-Methylphenol-1-O-(6'-Digalloyl)Glucoside*	Phenolic acids	Phenolic acids	-	2	28340	70197.6	16395	13876.2	20005	24585.8	12613	16399.3	21670	34392.7	18340	8524.06	32786.2	22699.6	19473.7	-	-
Labn004891	UPLC-MS/MS	589.12	437.11	590.127	C27H26O15	[M-H]-	4',6'-O-Digalloylsalicin*	Phenolic acids	Phenolic acids	-	2	94532.6	183609	135395	79429.6	83765.4	72004.1	61782.8	59272	44140	47340.3	55492.8	63774.6	64477.8	63271.4	82734.2	-	-
Lmyn001713	UPLC-MS/MS	669.09	337.02	670.102	C27H26O20	[M-H]-	Phyllanemblinin D	Tannins	Tannin	-	3	26771.6	11670	25673.8	35688.4	23660	27780.5	21476.8	34453.8	32329.6	24663.8	16964.3	32934.3	16713.6	21518.3	15487.8	-	-
ZBN0138	UPLC-MS/MS	607.13	285.041	608.138	C27H28O16	[M-H]-	Luteolin-7-O-glucuronide-5-O-rhamnoside	Flavonoids	Flavones	-	3	71408.5	45709.3	64697.9	65553.7	37512.2	16670	78490.1	37661.6	66699.1	42137.9	14128.6	61681.8	60853.1	21670	65530.6	-	-
pmp000240	UPLC-MS/MS	609.14	489.1	608.138	C27H28O16	[M+H]+	Apigenin-6-C-(2''-glucuronyl)glucoside	Flavonoids	Flavones	-	3	6271.82	5005	1670	5005	3340	1258.15	0	0	0	1670	5002.24	5134.89	2619.7	3340	5005	-	-
Lmmp002560	UPLC-MS/MS	641.13	303.05	640.128	C27H28O18	[M+H]+	Quercetin-3-O-(2''-O-glucosyl)glucuronide	Flavonoids	Flavonols	-	3	149083	132090	192226	53138	94359.1	46670	70005	48410.3	61349.9	64343	43927.2	37772.4	98916.9	71813.6	110787	-	-
MWSmce498	UPLC-MS/MS	579.17	271.07	578.164	C27H30O14	[M+H]+	Apigenin-7-O-neohesperidoside (Rhoifolin)	Flavonoids	Flavones	17306-46-6	2	694434	777120	802598	208340	575710	624979	486204	842883	626676	140005	511012	454873	500403	620645	626764	C12627	ko00944
pme2493	UPLC-MS/MS	579.171	287.055	578.164	C27H30O14	[M+H]+	Kaempferol-3,7-O-dirhamnoside (Kaempferitrin)	Flavonoids	Flavonols	482-38-2	3	115005	115005	136559	25005	88706.9	48149.7	135238	73340	70005	45251.5	26670	75005	76670	78853.9	135005	C16981	-
Lmyp004081	UPLC-MS/MS	579.17	313.07	578.164	C27H30O14	[M+H]+	Isovitexin-2''-O-rhamnoside	Flavonoids	Flavones	-	3	126670	196670	248340	125005	98340	111028	59212.4	75005	93050.7	79179.5	49564.1	54007.9	81670	140005	69281	-	-
pme3227	UPLC-MS/MS	579.17	433.11	578.164	C27H30O14	[M+H]+	Vitexin-2''-O-rhamnoside	Flavonoids	Flavones	64820-99-1	3	425475	558197	1016670	358340	377772	368340	441670	350599	277094	431670	207467	366670	341127	563340	254810	C12628	ko00944
Wmkp002590	UPLC-MS/MS	595.19	127.04	594.159	C27H30O15	[M+H]+	5,7-Dihydroxy-4-methoxyflavone-3-O-xylose-(1-6)-glucose	Flavonoids	Flavones	-	3	871670	2.79966e+06	1103340	430005	1.83206e+06	1.62331e+06	1.09615e+06	1.09139e+06	978413	629688	818052	248340	1.67685e+06	1.44994e+06	1.63854e+06	-	-
Wajp004095	UPLC-MS/MS	595.166	271.062	594.159	C27H30O15	[M+H]+	Apigenin-7-O-Gentiobioside	Flavonoids	Flavones	-	3	345005	303340	173340	116670	281670	255005	86822.3	315005	159093	211670	201670	90249.9	260005	231670	300005	-	-
pme1605	UPLC-MS/MS	593.15	285.04	594.159	C27H30O15	[M-H]-	Kaempferol-3-O-robinobioside(Biorobin)*	Flavonoids	Flavonols	17297-56-2	2	8.88116e+06	7.53254e+06	7.21291e+06	9.03395e+06	8.15331e+06	15653640	8.99646e+06	7.48524e+06	7.24912e+06	8.3413e+06	7.39969e+06	6.50609e+06	7.4093e+06	7.46635e+06	9.64213e+06	-	-
Lmsn002815	UPLC-MS/MS	593.15	285.04	594.159	C27H30O15	[M-H]-	Kaempferol-3-O-rutinoside(Nicotiflorin)*	Flavonoids	Flavonols	17650-84-9	2	2.76561e+06	2.54209e+06	1.89658e+06	2.36244e+06	3204275	5058825	2.55778e+06	2.06674e+06	2640708	2.41821e+06	2.49893e+06	2.36871e+06	2.2548e+06	2.51925e+06	4272995	C21833	ko00944,ko01110
Zmcp003989	UPLC-MS/MS	595.16	287.05	594.159	C27H30O15	[M+H]+	Kaempferol-3-O-rhamnosyl(1→2)glucoside	Flavonoids	Flavonols	-	3	2.12323e+07	1.56151e+07	1.88232e+07	1.60899e+07	1.37774e+07	1.52149e+07	1.11264e+07	1.3138e+07	1.94298e+07	1.07522e+07	1.03439e+07	1.38647e+07	1.33436e+07	1.46986e+07	1.64655e+07	-	-
Lmsp004670	UPLC-MS/MS	595.17	287.06	594.159	C27H30O15	[M+H]+	Kaempferol-3-O-glucoside-7-O-rhamnoside*	Flavonoids	Flavonols	2392-95-2	1	1.3383e+06	1.56555e+06	3.08119e+06	2.50069e+06	1.60369e+06	3.04575e+06	5179195	1.23432e+06	1.57276e+06	1.74271e+06	1.24147e+06	10095065	1.67806e+06	1.89511e+06	2.01005e+06	-	-
MWSHY0061	UPLC-MS/MS	595.16	287.06	594.159	C27H30O15	[M+H]+	Kaempferol-3-O-neohesperidoside*	Flavonoids	Flavonols	32602-81-6	1	1.9439e+06	1.18642e+06	2.63832e+06	1.70313e+06	1.56202e+06	1.65766e+06	4033990	778321	1.00326e+06	1.39388e+06	800598	7205145	1.74786e+06	1.52995e+06	1.77991e+06	-	-
pmp000593	UPLC-MS/MS	595.17	287.06	594.159	C27H30O15	[M+H]+	Luteolin-7-O-rutinoside*	Flavonoids	Flavones	3563-98-2	1	1.41561e+06	1.49724e+06	2.71013e+06	2.93674e+06	1.61514e+06	2.34875e+06	4385715	1.46138e+06	1.64539e+06	1.18597e+06	1.17761e+06	6944895	1.63525e+06	1.77368e+06	2.19853e+06	-	-
Lmlp002990	UPLC-MS/MS	595.17	313.07	594.159	C27H30O15	[M+H]+	Isosaponarin(Isovitexin-4'-O-glucoside)	Flavonoids	Flavones	19416-87-6	2	726670	523340	270324	244880	296670	241670	1321670	456670	525005	270156	665005	391362	361670	262222	471670	-	-
Hmmp003156	UPLC-MS/MS	595.16	313.07	594.159	C27H30O15	[M+H]+	Isovitexin-7-O-glucoside(Saponarin)	Flavonoids	Flavones	20310-89-8	2	306691	199298	366603	625544	336595	324188	520005	299389	328510	259575	231083	466428	268966	272783	231280	C08064	-
Zbsp003798	UPLC-MS/MS	595.16	313.07	594.159	C27H30O15	[M+H]+	Vitexin-2''-O-glucoside	Flavonoids	Flavones	61360-94-9	1	915005	806670	580005	520005	615005	561670	533294	530005	465005	540005	925005	322460	980005	481670	738340	C04024	ko00944
Zmjp003291	UPLC-MS/MS	595.17	433.12	594.159	C27H30O15	[M+H]+	Vitexin-2''-O-galactoside	Flavonoids	Flavones	-	2	847039	946836	977256	745580	744811	843859	1.0232e+06	771584	1.35612e+06	810529	1201670	1.08687e+06	781670	644620	864821	-	-
Zajp002650	UPLC-MS/MS	595.16	577.16	594.159	C27H30O15	[M+H]+	Vitexin-7-O-glucoside	Flavonoids	Flavones	-	3	193340	218340	296670	149344	216670	153340	145435	123771	190005	203340	281670	105775	220005	235005	200005	-	-
Lmyn001269	UPLC-MS/MS	609.146	285.039	610.154	C27H30O16	[M-H]-	Kaempferol-3-O-sophoroside	Flavonoids	Flavonols	19895-95-5	3	421748	383553	360994	180087	199603	205810	102132	106822	115402	93569.4	75636.2	104485	229977	223774	268956	C12634	ko00944,ko01110
Lmbp002592	UPLC-MS/MS	611.16	287.05	610.153	C27H30O16	[M+H]+	Kaempferol-3,7-O-diglucoside	Flavonoids	Flavonols	25615-14-9	3	85388.6	85797	69193	180005	73344	111350	185108	41518.3	96867.7	116236	84162.4	222290	93033.4	120005	115234	-	-
Hmpp002612	UPLC-MS/MS	611.16	287.05	610.153	C27H30O16	[M+H]+	Luteolin-7-O-gentiobioside	Flavonoids	Flavones	-	3	3.36931e+06	3.1129e+06	2.35204e+06	1.65262e+06	2.17878e+06	2.04355e+06	5091960	2.33401e+06	3.21494e+06	2.43812e+06	3.7479e+06	1.48639e+06	2.67296e+06	1.58518e+06	1.94035e+06	-	-
Xmyp005599	UPLC-MS/MS	611.16	287.06	610.153	C27H30O16	[M+H]+	Kaempferol-3-O-galactoside-4'-O-glucoside	Flavonoids	Flavonols	-	3	802807	732961	652531	853478	942750	891191	964878	952898	734846	1.16572e+06	835520	1.04443e+06	825762	681601	591524	-	-
Zmxp003107	UPLC-MS/MS	611.16	287.06	610.153	C27H30O16	[M+H]+	Luteolin-7,3'-di-O-glucoside	Flavonoids	Flavones	52187-80-1	3	3.49478e+06	3.67735e+06	2.33697e+06	2.00211e+06	2.33268e+06	2.24104e+06	2.43293e+06	2.84268e+06	3.41838e+06	2.61004e+06	5.20698e+06	1.25089e+06	3.38552e+06	2.71562e+06	3.26834e+06	-	-
pmn001583	UPLC-MS/MS	609.15	300.03	610.153	C27H30O16	[M-H]-	Quercetin-3-O-robinobioside	Flavonoids	Flavonols	52525-35-6	3	4.50626e+06	4.89807e+06	4.62685e+06	3.30709e+06	5896695	6877700	3.25222e+06	3.95006e+06	3.85977e+06	3.94652e+06	4.46164e+06	4.81818e+06	3.42012e+06	4.08159e+06	5.68824e+06	-	-
Lmmp003091	UPLC-MS/MS	611.16	303.05	610.153	C27H30O16	[M+H]+	Quercetin-3-O-(4''-O-glucosyl)rhamnoside*	Flavonoids	Flavonols	59262-54-3	1	4.10378e+07	23884175	16157535	2.6996e+07	2.82428e+07	3.11218e+07	65011780	21643135	2.00073e+07	30533120	48671305	62258325	34314910	2.75009e+07	42220495	C17563	-
Lmsp004166	UPLC-MS/MS	611.16	303.05	610.153	C27H30O16	[M+H]+	Quercetin-3-O-glucoside-7-O-rhamnoside*	Flavonoids	Flavonols	-	1	11272375	1.65252e+07	7712955	7810835	9642975	8222725	7.41218e+06	6.26056e+06	7.54463e+06	3880080	6.35467e+06	6.7398e+06	5051850	1.10825e+07	9.85334e+06	-	-
Lmjp002461	UPLC-MS/MS	611.16	303.05	610.153	C27H30O16	[M+H]+	Quercetin-3-O-neohesperidoside*	Flavonoids	Flavonols	29662-79-1	1	1.24314e+07	1.47183e+07	6311460	6443545	1.36414e+07	9183440	6.26762e+06	8.14597e+06	4425625	4.45319e+06	4.11928e+06	3.87417e+06	8.62673e+06	1.11044e+07	8.00379e+06	-	-
MWSHY0067	UPLC-MS/MS	611.16	303.05	610.153	C27H30O16	[M+H]+	Quercetin-3-O-rutinoside (Rutin)*	Flavonoids	Flavonols	153-18-4	1	4.89253e+07	4.07861e+07	3.15004e+07	2.83391e+07	3.30956e+07	3.28873e+07	64739870	40796500	32148200	2.52883e+07	45327960	68160605	29938730	3.2635e+07	30714130	C05625	ko00944,ko01100,ko01110
Zbsp004301	UPLC-MS/MS	611.16	303.05	610.153	C27H30O16	[M+H]+	Quercetin-7-O-rutinoside*	Flavonoids	Flavonols	147714-62-3	1	1.47028e+07	11528525	3.93957e+07	2.86426e+07	7221095	3.65894e+07	6.58351e+06	7.96698e+06	6.08238e+06	4.52733e+06	6.26601e+06	5.4977e+06	9.76674e+06	10579630	1.3118e+07	-	-
Hmcp001598	UPLC-MS/MS	611.16	317.06	610.153	C27H30O16	[M+H]+	Isorhamnetin-3-O-(2''-O-xylosyl)glucoside	Flavonoids	Flavonols	-	3	36819.8	24878.8	50346.8	7399.61	16314.3	18138.1	17826.8	10435	18348.2	11945	8188.49	13022.5	21140.4	23084.4	18125.1	-	-
pmb0624	UPLC-MS/MS	611.161	431.097	610.153	C27H30O16	[M+H]+	Isoorientin-7-O-glucoside	Flavonoids	Flavones	-	3	0	0	0	14056.9	5572.67	1670	0	0	0	0	0	0	8140.45	13920.5	5927.89	-	-
Zmjp003031	UPLC-MS/MS	611.16	449.11	610.153	C27H30O16	[M+H]+	Orientin-2''-O-galactoside	Flavonoids	Flavones	-	3	181670	340005	206670	155005	255005	203340	35454.2	113340	151670	155005	148340	31043.7	228340	235005	158340	-	-
pmb0665	UPLC-MS/MS	611.161	465.1	610.153	C27H30O16	[M+H]+	Orientin-7-O-glucoside	Flavonoids	Flavones	-	3	2672240	1865005	2428340	1630005	2410005	1763340	1465005	2353340	2550005	1516670	3438350	791555	3163010	1760005	3003225	-	-
Zmhp002409	UPLC-MS/MS	611.16	491.12	610.153	C27H30O16	[M+H]+	Isoluteolin-6,8-di-C-glucoside	Flavonoids	Flavones	-	3	10291.8	9516.34	13451.9	3340	12523.4	6180.17	6585.86	9267.17	10234.8	11479.8	5005	18123	7166.85	15005	11258.3	-	-
HJAP024	UPLC-MS/MS	611.16	491.12	610.154	C27H30O16	[M+H]+	Kaempferol-6,8-di-C-glucoside	Flavonoids	Flavonols	-	3	23991.8	21670	15005	10351.4	5152.2	9326.42	9873.86	12354.2	8340	10350.3	4121.15	9066.59	9318.41	4150.48	5149.12	-	-
pmp000126	UPLC-MS/MS	611.161	593.15	610.153	C27H30O16	[M+H]+	Luteolin-6,8-di-C-glucoside	Flavonoids	Flavones	29428-58-8	3	260462	301727	304776	205046	206139	260853	125596	47541.3	85801.8	98872.1	61478.8	53227.6	157525	99079.6	152451	C10102	-
Zmhp002730	UPLC-MS/MS	627.16	303.05	626.148	C27H30O17	[M+H]+	6-Hydroxykaempferol-6,7-O-Diglucoside*	Flavonoids	Flavonols	-	2	436670	206387	413340	142247	312332	276450	88485.1	144375	219880	100302	183961	98657.1	256206	142294	363340	-	-
Hmlp003068	UPLC-MS/MS	627.15	303.05	626.148	C27H30O17	[M+H]+	Meratin*	Flavonoids	Flavones	27215-04-9	2	375156	230790	285597	191140	260275	408572	189168	221637	164652	128064	163637	117979	250106	232745	188090	-	-
Zbsp004438	UPLC-MS/MS	627.16	303.05	626.148	C27H30O17	[M+H]+	Quercetin-3,4'-O-di-glucoside	Flavonoids	Flavonols	29125-80-2	2	263705	207089	218340	178144	206926	156745	355388	272088	270774	317817	303493	178404	323964	191274	249060	-	-
Zmcp002666	UPLC-MS/MS	627.14	303.05	626.148	C27H30O17	[M+H]+	Quercetin-3,7-Di-O-glucoside*	Flavonoids	Flavonols	-	2	299922	287722	292710	163687	286706	271367	198340	91506.1	156171	111804	127049	115944	231806	197173	291790	-	-
Hmcp005575	UPLC-MS/MS	627.15	303.05	626.148	C27H30O17	[M+H]+	Quercetin-5,4'-di-O-glucoside	Flavonoids	Flavonols	-	3	26670	47220.6	13340	4639.82	40259.8	21276.6	11670	17897.1	32425.9	0	0	0	20005	13881.4	25488.9	-	-
pmp001310	UPLC-MS/MS	627.16	303.1	626.148	C27H30O17	[M+H]+	6-Hydroxykaempferol-3,6-O-Diglucoside*	Flavonoids	Flavonols	-	2	489231	545742	901670	1541670	826670	1108340	1395005	411540	430298	748617	489585	1600005	548246	885005	1038340	-	-
pmp001311	UPLC-MS/MS	627.16	303.1	626.148	C27H30O17	[M+H]+	6-Hydroxykaempferol-7,6-O-Diglucoside	Flavonoids	Flavonols	-	2	661670	571670	451670	320005	418763	461670	131670	263340	368340	155180	150422	261670	331670	431670	438340	-	-
Zmdp003457	UPLC-MS/MS	627.156	319.046	626.148	C27H30O17	[M+H]+	Myricetin-3-O-galactoside-3'-O-rhamnoside*	Flavonoids	Flavonols	-	1	10921895	11097020	7716510	5125105	7709395	2243340	4193280	7944425	7307970	3545195	4592330	1.93863e+06	8381760	3353965	5329375	-	-
Lmsp003729	UPLC-MS/MS	627.16	319.05	626.148	C27H30O17	[M+H]+	Myricetin-3-O-rutinoside*	Flavonoids	Flavonols	-	1	10921895	11097020	7716510	5125105	7709395	2243340	4193280	7944425	7307970	3545195	4592330	1.93863e+06	8381760	3353965	5329375	-	-
pmp000596	UPLC-MS/MS	627.16	465.1	626.148	C27H30O17	[M+H]+	Quercetin-3-O-(2''-O-galactosyl)glucoside	Flavonoids	Flavonols	56782-99-1	3	514585	504213	588068	518340	414894	459119	332746	422322	463242	366670	327688	296675	504562	382412	519638	-	-
Zmhp003784	UPLC-MS/MS	627.16	465.1	626.148	C27H30O17	[M+H]+	Rhodioflavonoside	Flavonoids	Flavonols	-	3	101914	79112.7	87152.7	48888.3	26822.7	52449.2	75529.8	80739.7	75979.7	75567.1	40005	56134.5	63365.2	65703.4	68665.6	-	-
Lakp003108	UPLC-MS/MS	643.15	319.05	642.143	C27H30O18	[M+H]+	Myricetindiglucoside	Flavonoids	Flavonols	-	2	300005	246670	203340	220005	129315	136670	258861	131800	181670	210005	146670	401718	95005	222565	223340	-	-
Zmzp002265	UPLC-MS/MS	643.15	481.1	642.143	C27H30O18	[M+H]+	artemisidin A	Flavonoids	Flavones	-	3	6728.71	5066.95	7404.04	6670	8340	14797.8	14703.4	5632.12	9380.21	5005	10727.4	8582.43	13340	9822.77	13340	-	-
pme1777	UPLC-MS/MS	611.161	287.055	611.161	C27H31O16+	[M]+	Cyanidin-3,5-O-diglucoside (Cyanin)	Flavonoids	Anthocyanidins	2611-67-8	3	1.87906e+06	1.93613e+06	2.11339e+06	913856	879725	910458	367104	526609	523046	449746	341494	371877	887732	986052	951207	C08639	ko00942
Smsp001640	UPLC-MS/MS	611.161	317.066	611.161	C27H31O16+	[M]+	Petunidin-3-O-glucoside-5-O-arabinoside	Flavonoids	Anthocyanidins	-	3	1.34615e+06	1.53848e+06	1.44922e+06	581724	591886	628311	311438	270896	358215	257322	212785	231716	632454	611522	611408	-	-
HJN076	UPLC-MS/MS	563.18	255.07	564.184	C27H32O13	[M-H]-	Pinocembrin-7-O-neohesperidoside	Flavonoids	Flavanones	13241-31-1	3	57577.4	66913.4	49018.7	59157.2	45905.1	51352.7	56020.7	81670	80005	76670	103340	47217.1	52129.9	45907.4	63022.7	C09828	-
HJAP134	UPLC-MS/MS	581.18	257.08	580.179	C27H32O14	[M+H]+	Pinocembrin-7-O-sophoroside	Flavonoids	Flavanones	-	3	17627.9	20892.1	8493.49	35249.9	26862.8	20564.9	19741.2	30665.4	32323.9	26019.4	28712.1	10005	27426.2	28806.4	14846.8	-	-
mws0046	UPLC-MS/MS	579.17	271.06	580.179	C27H32O14	[M-H]-	Naringenin-7-O-Neohesperidoside(Naringin)	Flavonoids	Flavanones	10236-47-2	2	96670	98874.3	86815.2	44615.7	44619.3	100005	48340	54696.1	45575.9	58133.8	49440.8	58340	86670	60304.8	78340	C09789	ko00941
MWSHY0056	UPLC-MS/MS	581.19	273.08	580.179	C27H32O14	[M+H]+	Naringenin-7-O-Rutinoside(Narirutin)	Flavonoids	Flavanones	14259-46-2	3	201670	218340	122369	99136.9	106441	135005	305005	233340	153097	120005	191670	278547	236670	113340	230005	C09793	-
MWSHY0092	UPLC-MS/MS	597.18	289.07	596.174	C27H32O15	[M+H]+	Eriodictyol-7-O-Rutinoside (Eriocitrin)	Flavonoids	Flavanones	13463-28-0	2	476880	355339	385813	363191	331856	381692	385647	279315	337412	261269	251790	201933	253997	310247	269502	C09732	-
pmb0628	UPLC-MS/MS	613.18	451.1	612.169	C27H32O16	[M+H]+	Eriodictyol-8-C-glucoside-4'-O-glucoside	Flavonoids	Flavanones	-	3	15005	18340	9267.17	13340	14413.2	9267.17	11670	7868.49	9153.1	5005	17601.6	16670	19552.9	20690.3	7967.28	-	-
Lmhp002748	UPLC-MS/MS	563.22	401.17	562.216	C27H34N2O11	[M+H]+	3β-Isodihydrocadambine 4-oxide	Alkaloids	Alkaloids	1092371-18-0	2	138999	175814	141428	83272.9	128640	91817.7	18655.1	94447.9	140393	59047.9	81497.9	24042.6	86577.9	101059	85354.2	-	-
Hmln002355	UPLC-MS/MS	549.2	387.15	550.205	C27H34O12	[M-H]-	5'-Methoxymatairesinoside	Lignans and Coumarins	Lignans	1691201-82-7	3	21670	15005	6670	15005	6670	5005	8821.31	16670	8340	1670	15005	13340	4946.92	13340	11670	-	-
MWSN0152	UPLC-MS/MS	581.187	273.078	582.195	C27H34O14	[M-H]-	Naringin Dihydrochalcone	Flavonoids	Chalcones	18916-17-1	3	19128	10333.2	8340	39312.9	26777.6	26949.9	34650.3	41828.2	31786.4	15005	42688.7	49345.2	25758.2	33489.7	35096.3	-	-
Wagp004314	UPLC-MS/MS	599.2	431.13	598.19	C27H34O15	[M+H]+	Phloretin 3',5'-Di-C-Glucoside	Flavonoids	Flavones	-	2	1910005	2493340	1435005	1075005	1355005	1250005	1.11555e+06	1515005	1808340	1336670	1240005	928541	1603340	1491670	1970005	-	-
Lmmn002260	UPLC-MS/MS	551.21	389.17	552.221	C27H36O12	[M-H]-	5'-Methoxyisolariciresinol-9'-O-glucoside	Lignans and Coumarins	Lignans	-	3	51670	38340	30005	66670	53340	60005	103340	71670	51670	60005	100005	71670	70005	81670	43476.2	-	-
Lmhp009773	UPLC-MS/MS	515.32	261.22	514.314	C27H46O9	[M+H]+	1-α-Linolenoyl-glycerol-3-O-glucoside*	Lipids	Glycerol ester	-	1	27961.8	62683	39951.4	45643.5	52805.6	41157.4	33944.9	42950.7	36108.1	38336.7	38148.5	23990.4	34328.4	50015.1	52106.1	-	-
Lmhp009526	UPLC-MS/MS	515.32	261.22	514.314	C27H46O9	[M+H]+	2-α-Linolenoyl-glycerol-1-O-glucoside*	Lipids	Glycerol ester	-	1	45116.7	62005.9	44474.9	55163.1	42540.4	51155.7	52680.1	40018	44949.4	43006.6	34057.9	33918.4	48710.3	37248.3	29985.1	-	-
Lmhp007840	UPLC-MS/MS	534.36	184.07	533.348	C27H52NO7P	[M+H]+	LysoPC 19:2	Lipids	LPC	-	2	98667.4	64726.4	81270	72312	86189.3	82737.8	124115	105341	106831	150031	136151	114255	102440	110024	87834.9	-	-
Lmhp007598	UPLC-MS/MS	534.36	184.07	533.348	C27H52NO7P	[M+H]+	LysoPC 19:2(2n isomer)	Lipids	LPC	-	2	312099	338807	281218	190137	199169	218535	262555	251108	271142	289954	277980	270393	284020	251982	234469	-	-
Lmhp010908	UPLC-MS/MS	536.37	184.07	535.364	C27H54NO7P	[M+H]+	LysoPC 19:1	Lipids	LPC	-	3	24516.4	24244.3	23844.6	22536.1	21713.7	23511.7	23507.6	18283.8	24195.1	20915.3	27863.8	23644.7	24067.2	25296.6	22690.3	-	-
WaYn011606	UPLC-MS/MS	568.36	269.25	569.369	C27H56NO9P	[M-H]-	1-(2,3-dihydroxypropoxy)-3-(((2-(dimethylamino)ethoxy)(hydroxy)phosphoryl)oxy)propan-2-yl heptadecanoate	Lipids	LPE	-	1	35670.5	34166.5	33318.8	43659.8	37441.6	42909	45876.9	44424.1	43897.1	47643.7	51878.3	45800.9	43534.4	43332.2	41808	-	-
pmn001528	UPLC-MS/MS	625.05	169	626.054	C28H18O17	[M-H]-	Tetragallic Acid(3''-O-galloyl-4''-O-galloyl-4-O-galloyl-galloyl acid)	Phenolic acids	Phenolic acids	-	2	452131	238171	570502	453310	297656	249928	245665	395167	53340	217974	235122	212687	400772	328097	384614	-	-
Lmcn003163	UPLC-MS/MS	579.08	289.07	580.085	C28H20O14	[M-H]-	Epitheaflavic acid-3-O-Gallate	Flavonoids	Flavanols	34218-97-8	3	14329440	11752155	11175535	13194765	17213390	17268900	14024765	14473615	14672350	7565380	13089070	12868690	18488525	14715515	15693350	-	-
pmn001529	UPLC-MS/MS	629.08	169.01	630.086	C28H22O17	[M-H]-	3,4,5-Tri-O-Galloylshikimic acid	Phenolic acids	Phenolic acids	-	2	501670	345459	576670	262623	355005	271670	161531	171670	145913	320416	64960.9	93334.8	263340	265005	225201	-	-
Lmyp004022	UPLC-MS/MS	601.12	287.06	600.111	C28H24O15	[M+H]+	Kaempferol-3-O-(2''-galloyl)glucoside	Flavonoids	Flavonols	76343-90-3	3	324187	505665	479757	555534	488035	357623	765005	454287	328780	519494	410256	1081670	388399	525447	539756	-	-
Lmyp003348	UPLC-MS/MS	601.12	287.06	600.111	C28H24O15	[M+H]+	Kaempferol-3-O-(6''-galloyl)galactoside	Flavonoids	Flavonols	-	1	2058340	2591765	1555005	1815005	1618340	1518340	231373	1516670	1825005	1785005	1816670	463340	1130005	1386670	1000005	-	-
Lmyp003599	UPLC-MS/MS	601.12	287.06	600.111	C28H24O15	[M+H]+	Kaempferol-3-O-(6''-galloyl)glucoside	Flavonoids	Flavonols	56317-05-6	1	1945005	1966670	1645005	1770005	1720005	1616670	290005	1840005	1795005	1611670	1503340	488340	1213340	1923340	1053340	-	-
Lmyp003873	UPLC-MS/MS	617.11	153.02	616.106	C28H24O16	[M+H]+	Quercetin-3-O-(2''-O-galloyl)glucoside	Flavonoids	Flavonols	69624-79-9	3	75193	81323.3	69068.9	51050.2	95770.4	63340	11888.9	79309	54592.9	55587.5	54829.6	54489.1	70005	78340	91057.4	-	-
Lmyp003349	UPLC-MS/MS	617.11	153.02	616.106	C28H24O16	[M+H]+	Quercetin-3-O-(6''-O-galloyl)glucoside	Flavonoids	Flavonols	56316-75-7	3	256638	229610	202140	72101.2	78409.8	91068.2	213340	110279	115608	94298.1	119068	108340	155481	124404	195099	-	-
MWSHY0199	UPLC-MS/MS	617.11	303.05	616.106	C28H24O16	[M+H]+	Quercetin-3-O-(6''-O-galloyl)galactoside	Flavonoids	Flavonols	53171-28-1	3	401810	367147	289783	131611	119681	137347	153340	209234	192343	124934	215024	158340	262888	200728	281068	-	-
MWSHY0142	UPLC-MS/MS	617.11	315.07	616.106	C28H24O16	[M+H]+	Quercetin-3-O-(2''-O-galloyl)galactoside	Flavonoids	Flavonols	53209-27-1	3	84827	94715.8	62043.7	17132.6	38022.7	28200.8	45005	26607	36620.5	25458.7	23340	32179.1	49480.8	39593.5	40605.6	-	-
Zayp004426	UPLC-MS/MS	617.11	471.06	616.106	C28H24O16	[M+H]+	Myricetin-3-(2''-galloyl)rhamnoside	Flavonoids	Flavonols	-	2	8340	15005	5410.17	15005	6670	10005	0	0	0	18340	8340	5552.42	18340	13340	8340	-	-
Lmyn004037	UPLC-MS/MS	601.12	439.09	602.127	C28H26O15	[M-H]-	Eriodictyol-7-O-(6''-O-galloyl)glucoside	Flavonoids	Flavanones	-	3	19778.6	25005	37873.2	5005	13028.5	13969	14159.9	15726	15234.4	10005	15005	5005	11670	13972.5	13340	-	-
CYp002734	UPLC-MS/MS	617.16	471.096	616.154	C28H28N2O14	[M+H]+	1-O-Glutamoyl-4-O-Galloyl-5-O-caffeoylshikimic acid	Phenolic acids	Phenolic acids	-	3	58646.1	39101.8	51178.6	11670	31834.6	21845.6	40005	22332.4	28192.4	12739.4	17683.4	24107.7	24556.9	24580.9	18279.4	-	-
Lmsn005430	UPLC-MS/MS	603.14	289.07	604.143	C28H28O15	[M-H]-	3-Hydroxyphloretin-4'-O-(2''-O-galloyl)glucoside*	Flavonoids	Chalcones	-	3	19697	30979.8	6028.97	9609.28	5169.16	15103.3	9341.47	21570.2	17039.7	22592.1	18411.2	26466.8	7468.24	6226.09	6089.68	-	-
Lmsn005161	UPLC-MS/MS	603.14	289.07	604.143	C28H28O15	[M-H]-	3-Hydroxyphloretin-4'-O-(6''-O-galloyl)glucoside*	Flavonoids	Chalcones	-	3	38340	23516	21670	28869.4	38466.4	39533.7	35005	20005	38340	13340	23340	26670	24091.4	30985.9	27780.9	-	-
pmb3002	UPLC-MS/MS	607.167	299	608.174	C28H32O15	[M-H]-	Chrysoeriol-7-O-rutinoside	Flavonoids	Flavones	-	3	14135.5	8228.54	11670	0	0	0	7571.56	17592	5868.2	7571.56	22544.1	4697.38	11725.6	15827.9	9384.2	-	-
pmp001080	UPLC-MS/MS	609.18	301.07	608.174	C28H32O15	[M+H]+	Diosmetin-7-O-Neohesperidoside (Neodiosmin)	Flavonoids	Flavones	38665-01-9	3	28665.2	29625.4	38681.6	14679.5	17563.9	30280.8	11092.2	8340	12217.8	9186.7	17030.2	15510.4	16656.7	17106.4	18377.1	-	-
Zmhn002574	UPLC-MS/MS	623.16	315.05	624.169	C28H32O16	[M-H]-	Rhamnazin 3-Glucosyl-Arabinofuranoside	Flavonoids	Flavonols	-	2	25331.7	24345.7	33038.1	17308.7	52603.8	26634.7	15921.6	26670	12174.1	34751.2	19542.9	5005	27722.2	17153.2	21195.8	-	-
HJN051	UPLC-MS/MS	623.16	315.05	624.169	C28H32O16	[M-H]-	Tamarixetin-3-O-rutinoside	Flavonoids	Flavonols	-	3	22261.9	19920.3	28270.8	16405.7	23591.8	6970.96	22386.5	7033.04	34564.2	31605.3	22153.8	26225.8	22213.6	12996.1	23705.2	-	-
Lmmp002963	UPLC-MS/MS	625.18	317.06	624.169	C28H32O16	[M+H]+	6-C-Methylquercetin-3-O-rutinoside	Flavonoids	Flavonols	-	3	87744.1	107034	125905	66178.6	83077.2	33736.4	77882.2	71739.8	94242.7	43528.1	55054.6	46554.3	104075	122498	109464	-	-
pme1540	UPLC-MS/MS	625.176	317.066	624.169	C28H32O16	[M+H]+	Isorhamnetin-3-O-neohesperidoside*	Flavonoids	Flavonols	55033-90-4	3	95739.6	116741	112740	74624.6	129530	91296.7	67375.7	120726	64727.3	78849.6	54809.6	76650.9	93873.2	107513	110892	-	-
Lmsp003939	UPLC-MS/MS	625.176	317.067	624.169	C28H32O16	[M+H]+	Isorhamnetin-3-O-galactoide-7-O-rhamnoside*	Flavonoids	Flavonols	-	3	95739.6	116741	112740	74624.6	129530	91296.7	67375.7	120726	64727.3	78849.6	54809.6	76650.9	93873.2	107513	110892	-	-
Zblp004717	UPLC-MS/MS	625.17	317.07	624.169	C28H32O16	[M+H]+	3'-methoxyquercetin-3-O-L-rhamnosyl(1→2)-glucopyranoside	Flavonoids	Flavonols	-	2	480005	640005	208340	173340	271670	158012	971670	390005	440005	363340	411670	300637	438340	435005	631670	-	-
Lmsp004045	UPLC-MS/MS	625.18	317.07	624.169	C28H32O16	[M+H]+	Isorhamnetin-3-O-glucoside-7-O-rhamnoside*	Flavonoids	Flavonols	17331-71-4	3	95739.6	116741	112740	74624.6	129530	91296.7	67375.7	120726	64727.3	78849.6	54809.6	76650.9	93873.2	107513	110892	-	-
Hmlp004943	UPLC-MS/MS	625.18	317.07	624.169	C28H32O16	[M+H]+	Nitensoside B	Lignans and Coumarins	Coumarins	-	2	196819	112247	433825	310474	148312	291068	895005	145538	84552.9	149013	80379.8	920005	88732.3	196772	261984	-	-
Lmmp002463	UPLC-MS/MS	625.18	317.07	624.169	C28H32O16	[M+H]+	Sexangularetin-3-O-glucoside-7-O-rhamnoside	Flavonoids	Flavonols	-	3	473340	531670	266670	228340	318340	198340	813340	471670	481670	356670	413340	346670	741670	356670	476670	-	-
MWSHY0135	UPLC-MS/MS	625.18	317.08	624.169	C28H32O16	[M+H]+	Isorhamnetin-3-O-rutinoside (Narcissin)	Flavonoids	Flavonols	604-80-8	3	106732	173340	156628	141380	105343	130291	1190005	188340	140005	195005	168340	836670	170005	167673	203340	-	-
pmb0623	UPLC-MS/MS	625.176	607.1	624.169	C28H32O16	[M+H]+	Chrysoeriol-6-C-glucoside-7-O-glucoside	Flavonoids	Flavones	-	3	89144	78340	55842.4	177036	116670	193309	232197	175005	156670	240005	233667	149588	112717	128340	106826	-	-
Lmhp002800	UPLC-MS/MS	641.17	317.07	640.164	C28H32O17	[M+H]+	2'-Hydoxy-5-methoxyGenistein-4',7-O-diglucoside	Flavonoids	Isoflavones	-	3	5390.78	13456.5	8340	5005	8340	12953.1	10108.1	11670	6928.02	9091.71	5193.03	5556.42	11670	10005	11671.8	-	-
Lmsp003252	UPLC-MS/MS	641.17	317.07	640.164	C28H32O17	[M+H]+	Isorhamnetin-3-O-sophoroside	Flavonoids	Flavonols	-	3	46670	50005	29845.1	28650.6	46670	35197.6	31176.1	30876.2	23674.2	42755.9	28817.1	35311.8	56670	48340	41260.6	-	-
Hmcp001578	UPLC-MS/MS	641.17	479.11	640.164	C28H32O17	[M+H]+	Isorhamnetin-3,7-O-diglucoside	Flavonoids	Flavonols	6758-51-6	3	48611.9	45216.3	46311.2	49105.2	55005	33754.1	41921.7	33762.7	45280.1	86670	48348.1	36383.6	55554.2	40137.2	47300.3	-	-
Rfmb25702	UPLC-MS/MS	561.2	357.13	562.205	C28H34O12	[M-H]-	Pinoresinol-4-O-(6''-acetyl)glucoside	Lignans and Coumarins	Lignans	-	3	5414.11	13045.2	3481.68	11670	9568.75	6314.21	13340	6670	25005	15005	13340	18340	8340	10441.2	13045.2	-	-
Smfp005803	UPLC-MS/MS	595.2	287.09	594.195	C28H34O14	[M+H]+	Didymin (Isosakuranetin-7-O-rutinoside)	Flavonoids	Flavanones	14259-47-3	2	1.04254e+07	7.61699e+06	9.42221e+06	9.51073e+06	20009085	2.30862e+07	7.48249e+06	1.02353e+07	7.99638e+06	7.15838e+06	8.99671e+06	7.37418e+06	1.02531e+07	1.70734e+07	7.7517e+06	-	-
MWSHY0019	UPLC-MS/MS	611.2	303.09	610.19	C28H34O15	[M+H]+	Hesperetin-7-O-neohesperidoside(Neohesperidin)*	Flavonoids	Flavanones	13241-33-3	3	740005	890005	1.07152e+06	343635	501670	591670	495329	421670	431670	355005	595005	338340	744932	436670	571670	C09806	ko00941
MWSHY0116	UPLC-MS/MS	611.2	303.09	610.19	C28H34O15	[M+H]+	Hesperetin-7-O-rutinoside (Hesperidin)*	Flavonoids	Flavanones	520-26-3	3	578340	901346	776670	386712	745005	463340	586967	469570	453340	320005	573340	263340	865005	1.17584e+06	445005	C09755	-
Zbfn005350	UPLC-MS/MS	609.18	439.12	610.19	C28H34O15	[M-H]-	2-(3,4-dihydroxyphenyl-2-hydroxyethoxy)-6-caffeoyl-O-arabinosyl-D-xylose	Phenolic acids	Phenolic acids	-	2	315005	306670	405005	238340	238340	355005	231670	142789	283768	141670	143340	121893	281670	170926	230232	-	-
pmb0618	UPLC-MS/MS	627.19	465.1	626.185	C28H34O16	[M+H]+	Hesperetin-8-C-glucoside-3'-O-glucoside	Flavonoids	Flavonols	-	3	246670	133340	180005	100005	266670	175005	61670	100005	95005	81543.5	85005	53340	96670	141670	112856	-	-
pmb0645	UPLC-MS/MS	627.19	465.2	626.185	C28H34O16	[M+H]+	Hesperetin-6-C-glucoside-7-O-glucoside	Flavonoids	Flavonols	-	3	115021	84293.1	69729.4	58811.4	60660	80747.8	63340	25005	91785.3	76868.3	69094.2	53200.4	71055.9	67046.7	71253.7	-	-
pmb2970	UPLC-MS/MS	625.18	565.3	626.185	C28H34O16	[M-H]-	Hesperetin-5,7-di-O-glucoside	Flavonoids	Flavanones	-	3	30382.6	34291.1	16892.6	22453.5	31670	26196.4	18361.3	16670	21209.6	18089.1	11569.2	20451.4	24688	13445.1	26945.5	-	-
Yamn004825	UPLC-MS/MS	579.2	339.12	580.216	C28H36O13	[M-H]-	Syringaresinol-4'-O-glucoside	Lignans and Coumarins	Lignans	-	2	138340	78340	115005	73340	85005	121670	81670	68340	103340	91670	68340	76670	123340	93340	131670	-	-
MWSslk030	UPLC-MS/MS	611.2	303.09	612.205	C28H36O15	[M-H]-	Neohesperidin Dihydrochalcone (Nhdc)	Flavonoids	Chalcones	20702-77-6	3	9081.53	13315.1	7129.97	53735.2	76923.6	50828	140496	131645	195533	252590	312272	288050	119252	137621	112201	-	-
pmp001259	UPLC-MS/MS	526.34	508.33	525.33	C28H47NO8	[M+H]+	5,8,11,14-Pentadecanoamide	Lipids	Free fatty acids	-	3	28077.8	9818.67	8640.94	5005	7437.06	10114.9	1670	5617.88	12735.7	12743.2	7019.81	8938.82	9993.8	14364.8	10005	-	-
Lmhp009890	UPLC-MS/MS	546.36	184.07	545.348	C28H52NO7P	[M+H]+	LysoPC 20:3	Lipids	LPC	1199257-41-4	1	40499	52802.7	49640.7	54667.6	58021	65956.2	67764.9	66041.5	64885.2	64081.6	60145.2	66205.4	64885.2	55845.9	57466.9	-	-
Waln009920	UPLC-MS/MS	576.33	277.22	577.338	C28H52NO9P	[M-H]-	1-(2,3-dihydroxypropoxy)-3-(((2-(dimethylamino)ethoxy)(hydroxy)phosphoryl)oxy)propan-2-yl (8E,11Z,14Z)-octadeca-8,11,14-trienoate	Lipids	LPE	-	1	2.78458e+06	2.72739e+06	2.89562e+06	3.00092e+06	2.68931e+06	2.89258e+06	2.59549e+06	2.51098e+06	2.40086e+06	2.47156e+06	2.50885e+06	2.51686e+06	3.21665e+06	2.81197e+06	2.91136e+06	-	-
Waln010192	UPLC-MS/MS	576.33	277.22	577.338	C28H52NO9P	[M-H]-	2-(2,3-dihydroxypropoxy)-3-(((2-(dimethylamino)ethoxy)(hydroxy)phosphoryl)oxy)propyl (8E,11Z,14Z)-octadeca-8,11,14-trienoate	Lipids	LPE	-	1	2.91285e+06	2.65587e+06	2.89112e+06	2.77523e+06	2.73231e+06	2.80531e+06	2.83314e+06	2.7906e+06	2.64951e+06	2.40528e+06	2.53406e+06	2.67255e+06	2.85251e+06	2.88407e+06	2.63518e+06	-	-
pmd0147	UPLC-MS/MS	548.37	184.07	547.364	C28H54NO7P	[M+H]+	LysoPC 20:2	Lipids	LPC	-	3	64427.7	68211.2	51046.2	69861.3	41903.3	58094.9	88351.4	84452.8	62985.6	79612.7	77981.6	69723.9	64313.4	66858.1	67142.4	-	-
pmd0146	UPLC-MS/MS	548.37	184.07	547.364	C28H54NO7P	[M+H]+	LysoPC 20:2(2n isomer)	Lipids	LPC	-	3	29324.9	31677.9	27236.1	32727.7	29324.9	30094.1	30370.2	32837	31664.1	25659.7	25626.3	25789.6	24568.8	25795.5	25752.7	-	-
Waln010743	UPLC-MS/MS	578.35	279.23	579.354	C28H54NO9P	[M-H]-	1-(2,3-dihydroxypropoxy)-3-(((2-(dimethylamino)ethoxy)(hydroxy)phosphoryl)oxy)propan-2-yl (11Z,14Z)-octadeca-11,14-dienoate	Lipids	LPE	-	1	4.08843e+06	3.72529e+06	3.76043e+06	3.85488e+06	3.8334e+06	3.84077e+06	3.51699e+06	3.80697e+06	3.39178e+06	3.49479e+06	3.47054e+06	3.36867e+06	3.57195e+06	3.89815e+06	3.72291e+06	-	-
Waln011009	UPLC-MS/MS	578.34	279.23	579.354	C28H54NO9P	[M-H]-	2-(2,3-dihydroxypropoxy)-3-(((2-(dimethylamino)ethoxy)(hydroxy)phosphoryl)oxy)propyl (11Z,14Z)-octadeca-11,14-dienoate	Lipids	LPE	-	1	3.75872e+06	3.98142e+06	3.61864e+06	3.43289e+06	3.59136e+06	3.6559e+06	3.5517e+06	3.41819e+06	3.58826e+06	3.35435e+06	3.78328e+06	3.53281e+06	3.61032e+06	3.55781e+06	3.35015e+06	-	-
Lmhp011549	UPLC-MS/MS	550.39	184.07	549.379	C28H56NO7P	[M+H]+	LysoPC 20:1	Lipids	LPC	-	1	142583	138767	129120	142572	114029	166141	141349	124714	181028	220977	134549	179441	172481	116998	179401	-	-
Waln011704	UPLC-MS/MS	580.36	281.25	581.369	C28H56NO9P	[M-H]-	1-(2,3-dihydroxypropoxy)-3-(((2-(dimethylamino)ethoxy)(hydroxy)phosphoryl)oxy)propan-2-yl (Z)-14-Octadecenoic Acid	Lipids	LPE	-	1	817866	809230	788341	763092	764417	793984	767360	748219	753101	790338	745199	768088	792973	825123	779259	-	-
WaYn011395	UPLC-MS/MS	580.36	281.25	581.369	C28H56NO9P	[M-H]-	2-(2,3-dihydroxypropoxy)-3-(((2-(dimethylamino)ethoxy)(hydroxy)phosphoryl)oxy)propan-2-yl (Z)-14-Octadecenoic Acid	Lipids	LPE	-	1	868388	799113	841200	820008	747800	781873	763596	858284	806664	785474	818636	790771	957459	824816	763792	-	-
CYn005830	UPLC-MS/MS	577.098	425.088	578.106	C29H22O13	[M-H]-	Epiafzelechin 3,3'-O-Digallate	Flavonoids	Flavanols	-	3	278426	227221	251319	243576	241853	216033	137714	205703	215588	133407	166984	130622	205089	183327	191538	-	-
Lmhn005088	UPLC-MS/MS	593.09	289.07	594.101	C29H22O14	[M-H]-	7,3'-Di-O-gallyoltricetiflavan	Flavonoids	Flavanols	-	1	8.52705e+06	15097100	1.07527e+07	12887195	7.30015e+06	7.67227e+06	4.41715e+06	10028060	6.78098e+06	9540115	4.82126e+06	7196285	8705790	8487295	5.97081e+06	-	-
Lmhn005475	UPLC-MS/MS	593.09	289.07	594.101	C29H22O14	[M-H]-	7,4'-Di-O-galloyltricetiflavan	Flavonoids	Flavanols	-	1	7.22678e+06	16467295	1.18009e+07	6.97115e+06	7.04543e+06	7.34182e+06	6.21548e+06	7.70141e+06	7.9834e+06	8698620	5.71706e+06	6.2369e+06	6.79422e+06	6.86137e+06	6.40039e+06	-	-
CYn005159	UPLC-MS/MS	593.096	441.084	594.101	C29H22O14	[M-H]-	Epicatechin 3,5-Digallate*	Flavonoids	Flavanols	-	3	2.68082e+07	2.92016e+07	46554975	2.88575e+07	2.25503e+07	2.57176e+07	18404880	32625650	24847985	23421110	25194010	18736175	1.90516e+07	2.07988e+07	2.32727e+07	-	-
CYn005309	UPLC-MS/MS	593.096	441.084	594.101	C29H22O14	[M-H]-	Epicatechin 3',5-Digallate*	Flavonoids	Flavanols	-	3	3.32971e+07	2.93964e+07	4.04202e+07	3.23241e+07	2.56265e+07	2.90311e+07	2.12365e+07	2.79311e+07	2.1156e+07	1.85616e+07	2.15907e+07	1.43607e+07	2.37465e+07	2.25213e+07	2.76597e+07	-	-
CYn005475	UPLC-MS/MS	593.093	441.085	594.101	C29H22O14	[M-H]-	Epicatechin 4',5-Digallate*	Flavonoids	Flavanols	-	3	2.91482e+07	3.37087e+07	3.41921e+07	2.9489e+07	2.5157e+07	2.80674e+07	2.32237e+07	2.63901e+07	2.05483e+07	1.87184e+07	2.24345e+07	1.83384e+07	2.29647e+07	2.2315e+07	2.53716e+07	-	-
CYn004653	UPLC-MS/MS	609.088	169.016	610.096	C29H22O15	[M-H]-	Epigallocatechin 3,5-digallate	Flavonoids	Flavanols	37484-73-4	3	3.48602e+07	4.49111e+07	4.22876e+07	2.63253e+07	2.37269e+07	2.56947e+07	1.61467e+07	2.01173e+07	1.66742e+07	1.2855e+07	1.22662e+07	1.14263e+07	1.95159e+07	2.14127e+07	1.82994e+07	-	-
MWSHY0117	UPLC-MS/MS	565.13	427.1	564.127	C29H24O12	[M+H]+	Theaflavin	Tannins	Proanthocyanidins	4670-05-7	1	7.07489e+06	7.63486e+06	7.63857e+06	11404045	4.82304e+06	7.27539e+06	10437885	5.02905e+06	7.04836e+06	4.65503e+06	4.67195e+06	9466180	6.4912e+06	6.98136e+06	7.75198e+06	-	-
Lmsp004521	UPLC-MS/MS	613.12	147.04	612.111	C29H24O15	[M+H]+	1-O-Cinnamoyl-4,6-(S)-HHDP-β-D-glucose	Phenolic acids	Phenolic acids	-	3	84203	81670	66670	96670	151931	76849.8	15524.1	90005	79940.7	47607	76670	15518	79523.4	93340	121855	-	-
Lmsp004151	UPLC-MS/MS	629.11	163.04	628.106	C29H24O16	[M+H]+	3-O-p-Coumaroyl-4,6-(S)-HHDP-β-D-glucose	Phenolic acids	Phenolic acids	-	3	100592	88614.8	58968.1	71670	77457.3	81409.5	44923	38474.1	65843.4	11295.7	11670	20027.3	26645	46339.5	40253.5	-	-
Lmsn006346	UPLC-MS/MS	613.12	169.01	614.127	C29H26O15	[M-H]-	1,6-Di-O-galloyl-3-O-Cinnamoyl-β-D-glucose	Phenolic acids	Phenolic acids	-	2	102198	116513	104292	78930.1	76643.8	108331	66749.7	80139.7	75905	134139	107620	68465.6	112710	81723	49795.1	-	-
Lmsn005877	UPLC-MS/MS	613.12	169.01	614.127	C29H26O15	[M-H]-	1,2-Di-O-galloyl-4-O-Cinnamoyl-β-D-glucose	Phenolic acids	Phenolic acids	-	2	95283.6	79036.8	108391	54210.8	59619.8	53101.2	43644.4	43664.4	51940.8	82798.6	49463.8	45826.4	53825.6	56456.8	54554.4	-	-
Lmsn005253	UPLC-MS/MS	613.12	169.01	614.127	C29H26O15	[M-H]-	1,2-Di-O-galloyl-3-O-Cinnamoyl-β-D-glucose	Phenolic acids	Phenolic acids	-	3	133997	130218	108738	90422.1	76383.8	55314.8	45612.5	57308.9	96449.4	109444	62663.8	100199	105169	61309.2	65536.1	-	-
Lmsn004921	UPLC-MS/MS	613.12	169.01	614.127	C29H26O15	[M-H]-	1,2-Di-O-galloyl-5-O-Cinnamoyl-β-D-glucose	Phenolic acids	Phenolic acids	-	2	120404	194436	185256	154856	124196	58340	138756	118036	33340	131726	144095	100506	95703.4	121290	134902	-	-
Lmsn004384	UPLC-MS/MS	629.11	169.01	630.122	C29H26O16	[M-H]-	1,4-Di-O-galloyl-2-O-p-coumaroyl-β-D-glucose*	Phenolic acids	Phenolic acids	-	2	613340	400005	631670	318340	204379	147633	110613	163289	153340	169518	90945.3	316498	172977	250005	178340	-	-
Lmsn004714	UPLC-MS/MS	629.11	169.01	630.122	C29H26O16	[M-H]-	1,6-Di-O-galloyl-2-O-p-coumaroyl-β-D-glucose*	Phenolic acids	Phenolic acids	115713-49-0	2	156670	205819	230047	94003.6	198119	134869	106670	144947	135005	72676.8	147270	215382	227945	185005	133196	-	-
Lmsn003619	UPLC-MS/MS	645.11	169.01	646.117	C29H26O17	[M-H]-	1,4-Di-O-galloyl-3-O-caffeoyl-β-D-glucose	Phenolic acids	Phenolic acids	-	3	36670	20005	24630.2	46861.9	50005	55449	46670	48340	51670	53340	39568.4	65005	45005	40005	50005	-	-
Lmsn004098	UPLC-MS/MS	645.11	169.01	646.117	C29H26O17	[M-H]-	1-O-Caffeoyl-4,6-di-O-galloyl-β-D-glucose	Phenolic acids	Phenolic acids	-	3	198415	268341	192488	169979	101670	64301.6	81952.2	239795	68101.6	238596	164762	83753.9	200622	188924	154578	-	-
Hmqp003184	UPLC-MS/MS	667.15	287.06	666.143	C29H30O18	[M+H]+	Luteolin-7-O-(6''-malonyl)glucoside-5-O-arabinoside	Flavonoids	Flavones	-	3	58858.9	51825.2	47181	44581.1	42777.9	45644.6	25315.2	55955.9	43250.4	25245.4	26670	38306.4	41229.7	41088.4	56624.3	-	-
Lacp005292	UPLC-MS/MS	621.18	317.07	620.174	C29H32O15	[M+H]+	Malonyl Phellatin	Flavonoids	Flavonols	-	2	50005	55955.9	66670	56670	45005	55005	15283.6	58340	48340	65005	43340	21992	50005	48340	50005	-	-
Lmgp004959	UPLC-MS/MS	639.19	331.08	638.185	C29H34O16	[M+H]+	Tricin-7-O-neohesperidoside*	Flavonoids	Flavones	53766-40-8	3	18065	29821.5	8340	7773.22	9185.92	12136.7	8340	7913.08	5554.44	11482.5	8042.85	3340	18340	8340	11670	-	-
Hmgp003086	UPLC-MS/MS	639.192	331.081	638.185	C29H34O16	[M+H]+	Tricin-7-O-rutinoside*	Flavonoids	Flavones	-	3	18065	29821.5	8340	7773.22	9185.92	12136.7	8340	7913.08	5554.44	11482.5	8042.85	3340	18340	8340	11670	-	-
Hmgn002038	UPLC-MS/MS	637.18	475.14	638.185	C29H34O16	[M-H]-	β-Oxoacteoside	Phenolic acids	Phenolic acids	-	3	14210.6	3488.96	10005	6670	6822.36	1172.81	1166.47	5225.02	8292.8	3340	1190.26	3489.97	3503.99	5005	3497.98	-	-
pmb0713	UPLC-MS/MS	655.187	331.081	654.18	C29H34O17	[M+H]+	Tricin-7-O-(2''-O-glucosyl)glucoside	Flavonoids	Flavones	-	3	12579.9	5005	5005	6735.94	4159.3	5005	18340	5570.95	4184.35	8352.34	8340	10005	5005	2600.52	5005	-	-
Hmgp001944	UPLC-MS/MS	625.21	163.03	624.205	C29H36O15	[M+H]+	Isoacteoside	Phenolic acids	Phenolic acids	61303-13-7	3	13942.8	5005	13951.2	28555.2	29279.5	21031.5	10043.3	20592.2	19467.8	74133.1	20733	52551.8	26060.9	20758.7	30537.2	-	-
MWSslk141	UPLC-MS/MS	625.22	317.1	624.205	C29H36O15	[M+H]+	Hesperidin methylchalcone	Flavonoids	Chalcones	24292-52-2	3	80832.7	82355.6	81593.5	78867.7	48340	55786	65884	28340	30214	92821.8	81714.1	42277	108427	77242.3	101115	-	-
MWSprf050	UPLC-MS/MS	625.21	317.1	624.205	C29H36O15	[M+H]+	Methylhesperidin	Flavonoids	Flavanones	11013-97-1	2	865005	1143340	848340	631670	1118340	736670	127572	975005	1056670	1078340	343340	215005	1015005	1220005	868340	C17393	-
mws1506	UPLC-MS/MS	639.19	161.02	640.2	C29H36O16	[M-H]-	Plantamajoside	Phenolic acids	Phenolic acids	104777-68-6	3	5838.32	33305.6	18747.3	24619.1	8275.24	10597.1	24990.3	38470.4	23489.4	41956.8	5005	22241.8	15302.5	12828.5	11670	C10485	-
Hmln002996	UPLC-MS/MS	639.19	621.18	640.2	C29H36O16	[M-H]-	β-Hydroxyacteoside	Phenolic acids	Phenolic acids	95587-86-3	3	10005	59708.9	80586.9	192879	139127	129886	125769	258265	119287	126504	144571	127238	99421.9	141498	85624.6	C17528	-
pma0702	UPLC-MS/MS	558.28	207.07	557.274	C29H39N3O8	[M+H]+	N1,N8-Bis(sinapoyl)spermidine	Alkaloids	Phenolamine	-	3	4.61708e+06	3.81689e+06	6.95985e+06	5.07141e+06	4.25777e+06	5.93965e+06	5198395	3.14979e+06	3577955	5.20272e+06	2.80559e+06	6.41674e+06	3.46533e+06	5.27354e+06	3.91266e+06	C21170	-
mws2124	UPLC-MS/MS	154.98	78.96	155.982	C2H5O6P	[M-H]-	2-Phosphoglycolate	Organic acids	Organic acids	13147-57-4	3	66836.5	96985.4	80707.3	53401.8	66105.8	72252.6	103221	85146.8	66105.8	58950.5	57924.7	54089.3	83993.3	79634.2	91069.7	-	-
mws0236	UPLC-MS/MS	124.01	79.96	125.015	C2H7NO3S	[M-H]-	2-Aminoethanesulfonic acid	Organic acids	Organic acids	107-35-7	3	3340	6250	13352.7	5744.06	7055.66	15054.4	24839.3	11367.7	12897.6	14315.4	13743.8	8337.16	8512.25	8340	12753.3	C00245	ko00430,ko00920,ko01100,ko02010
pmb0302	UPLC-MS/MS	126.03	96.97	125.024	C2H8NO3P	[M+H]+	2-Aminoethylphosphonate	Others	Others	2041-14-7	3	35098.8	13340	19586	25208.4	16808.4	18222	90005	39433.3	40005	16670	18549.5	101753	29370.6	11207.1	16862.1	C03557	ko00440,ko01100,ko02010
mws0704	UPLC-MS/MS	140.01	78.96	141.019	C2H8NO4P	[M-H]-	O-Phosphorylethanolamine	Alkaloids	Alkaloids	1071-23-4	3	615379	625221	577651	602365	574563	634488	615954	532626	632016	650551	546799	565296	615954	575799	589428	C00346	ko00563,ko00564,ko00600,ko01100
pme0432	UPLC-MS/MS	575.12	285.039	576.127	C30H24O12	[M-H]-	Procyanidin A2	Tannins	Proanthocyanidins	41743-41-3	3	47907.5	26670	33132.8	37895.5	16884.2	18576.5	25326.2	8340	29076.7	6670	19825.2	5813.13	21236.1	23340	23705.2	C10237	-
Lakp004475	UPLC-MS/MS	577.13	287.06	576.127	C30H24O12	[M+H]+	Dehydrodicatechin A	Flavonoids	Flavanols	36048-23-4	2	30660.8	77705	15005	45067.9	32121	40125.3	63472.7	75255.4	93481.5	67229.8	79347	123182	84099.3	69305.9	63596.6	-	-
HJN049	UPLC-MS/MS	575.12	449.09	576.127	C30H24O12	[M-H]-	2α,3α-Epoxy-5,7,3',4'-tetrahydroxyflavan-(4β-8-catechin)	Tannins	Proanthocyanidins	-	3	0	0	0	11670	14136.2	26590.6	15696.7	17511.7	7243.24	10383.2	8340	5809.64	11912.4	19053.6	14248.3	-	-
HJN069	UPLC-MS/MS	575.12	449.09	576.127	C30H24O12	[M-H]-	Tetrahydroxyflavan-(4α-8-epicatechin)	Flavonoids	Flavanols	-	3	0	0	0	11670	14136.2	26590.6	15696.7	17511.7	7243.24	10383.2	8340	5809.64	11912.4	19053.6	14248.3	-	-
CYn005193	UPLC-MS/MS	623.107	169.014	624.112	C30H24O15	[M-H]-	Epigallocatechin 3-O-gallate 3'-O-(3-O-Methyl)Gallate	Flavonoids	Flavanols	-	3	1.86592e+06	1.2716e+06	1.78387e+06	1.57115e+06	1.16642e+06	1.38328e+06	1.18936e+06	1.02245e+06	466670	318340	296670	270005	1.19272e+06	1.3605e+06	1.28073e+06	-	-
CYn005100	UPLC-MS/MS	623.105	183.028	624.112	C30H24O15	[M-H]-	Epigallocatechin 3'-O-gallate 3-O-(3-O-Methyl)Gallate	Flavonoids	Flavanols	-	3	6670	1670	6670	7006.99	7110.65	3340	8340	1192.8	1670	0	0	0	3340	7875.41	4626.69	-	-
pmb3114	UPLC-MS/MS	561.14	289.07	562.148	C30H26O11	[M-H]-	Epicatechin-epiafzelechin	Flavonoids	Flavanols	-	3	39441.2	46317.4	53365.7	42928.9	34932.3	34922	29374.9	57619.8	47436.2	44656.8	54561.4	31543	42306.6	36047.2	42808.6	-	-
ZBN0418	UPLC-MS/MS	561.14	423.108	562.148	C30H26O11	[M-H]-	Gambiriin B3	Tannins	Tannin	76236-90-3	3	7392.61	8340	13340	9884.94	15005	18002.6	13340	8897.93	18457.6	8180.48	21367.8	15005	15005	11692.6	15590.5	C17777	-
Lajp003377	UPLC-MS/MS	579.15	127.04	578.142	C30H26O12	[M+H]+	Fisetinidol-(4α,6)-gallocatechin	Flavonoids	Flavanols	1262536-83-3	1	949463	770728	1.20908e+06	867453	328340	719277	716670	618437	495982	353983	364272	376670	769448	667826	721336	-	-
Lssp210081	UPLC-MS/MS	579.15	127.04	578.142	C30H26O12	[M+H]+	Procyanidin B5	Tannins	Proanthocyanidins	12798-57-1	2	423863	424021	900005	416676	591670	275005	383340	334061	276693	173386	370005	171149	415035	527132	388838	-	-
Wbsp000187	UPLC-MS/MS	579.15	147.04	578.142	C30H26O12	[M+H]+	Apigenin-4'-O-(6''-O-p-coumaroyl)-β-D-glucopyranoside	Flavonoids	Flavones	-	2	68774.3	53530.1	69945.9	78903.3	76303.9	80034.2	59878.1	69845.6	67553.5	60416.9	61028.8	55455.2	50350.6	63784.5	44626	-	-
Lmqp007185	UPLC-MS/MS	579.15	147.05	578.142	C30H26O12	[M+H]+	Kaempferol-3-O-(4''-O-p-Coumaroyl)rhamnoside	Flavonoids	Flavonols	-	2	52131.6	38070.5	59013.3	17603.9	40927.6	26265	39303.9	44899.4	39466.2	41414.2	40081.9	24447.8	30306.6	38072	26217.9	-	-
Lmpp003930	UPLC-MS/MS	579.15	271.06	578.142	C30H26O12	[M+H]+	Apigenin-7-O-(6''-p-Coumaryl)glucoside	Flavonoids	Flavones	-	3	800083	665135	734756	557201	251670	681928	527663	671585	692522	430129	582523	348893	575676	268340	730754	-	-
Lmmp006709	UPLC-MS/MS	579.15	287.056	578.142	C30H26O12	[M+H]+	Kaempferol-3-O-(4''-p-coumaroyl)rhamnoside	Flavonoids	Flavonols	-	3	208994	217041	186430	178579	215374	203600	170730	215099	222873	194588	176377	166315	170729	168275	160701	-	-
pme0434	UPLC-MS/MS	577.14	407.08	578.142	C30H26O12	[M-H]-	Procyanidin B2	Tannins	Proanthocyanidins	29106-49-8	1	48587095	46947335	43747335	32418020	41095725	37980555	32887855	27255310	30671520	1.17258e+07	23618205	26367420	37754505	39848145	42190020	C17639	-
pme0436	UPLC-MS/MS	577.14	407.08	578.142	C30H26O12	[M-H]-	Procyanidin B3	Tannins	Proanthocyanidins	23567-23-9	1	1.31751e+06	1.2914e+06	1710005	898659	912200	883180	694553	715833	748722	698340	638446	608459	909298	876410	934450	-	-
pmn001667	UPLC-MS/MS	577.14	407.08	578.142	C30H26O12	[M-H]-	Procyanidin B4	Tannins	Proanthocyanidins	29106-51-2	2	275384	231414	248290	92597.4	139476	118340	118859	109034	76188.2	73843	69687.3	66162.9	183574	98483	109003	C10238	-
mws0836	UPLC-MS/MS	577.14	425.09	578.142	C30H26O12	[M-H]-	Procyanidin B1	Tannins	Proanthocyanidins	20315-25-7	1	1.18692e+06	1.04859e+06	1438340	815468	809664	889953	557190	585241	696486	746670	513660	496248	746786	810633	756461	-	-
MWSslk094	UPLC-MS/MS	593.13	125.03	594.137	C30H26O13	[M-H]-	Proanthocyanidins	Tannins	Proanthocyanidins	20347-71-1	3	36670	58793.8	37661.6	35005	101160	64637.9	92917.9	37297	67012.9	92163.8	41164.2	77096	59959.6	32302.6	67939.3	-	-
pmp001135	UPLC-MS/MS	595.14	147	594.137	C30H26O13	[M+H]+	Biondnoid I	Flavonoids	Flavonols	142750-32-1	1	229231	165005	385005	160005	302136	221627	286670	201892	175005	204793	163340	74664.6	191670	247456	190065	-	-
Zbjn007174	UPLC-MS/MS	593.13	285.04	594.137	C30H26O13	[M-H]-	Kaempferol-3-O-(2''-p-Coumaroyl)glucoside	Flavonoids	Flavonols	137018-32-7	2	92789.9	91893.8	64274.9	275665	305801	323512	516242	349686	406347	476960	390313	467235	354676	358852	364371	-	-
Lmyp004407	UPLC-MS/MS	595.145	287.055	594.137	C30H26O13	[M+H]+	Kaempferol-3-O-(2''-p-Coumaroyl)galactoside*	Flavonoids	Flavonols	-	1	9.78342e+06	8.72483e+06	6.68535e+06	1.05524e+07	9.70775e+06	7542141	1.04743e+07	16894195	7.66218e+06	6.57238e+06	7.40624e+06	8.0287e+06	1.19229e+07	6.44491e+06	8.39092e+06	-	-
Lmyp004318	UPLC-MS/MS	595.145	287.056	594.137	C30H26O13	[M+H]+	Kaempferol-3-O-(6''-p-Coumaroyl)galactoside*	Flavonoids	Flavonols	-	1	8.50202e+06	8.98894e+06	6.87288e+06	6.79773e+06	9.31413e+06	7.63942e+06	9.78222e+06	9.05313e+06	9.36676e+06	7.54801e+06	15954605	8.61184e+06	9.80186e+06	9.6705e+06	8.51926e+06	-	-
Xmbp007290	UPLC-MS/MS	595.14	287.06	594.137	C30H26O13	[M+H]+	Castanoside A[Kaempferol-3-O-(6''-p-coumaroyl)mannoside]*	Flavonoids	Flavonols	-	1	2.38488e+06	1.9776e+06	2.19168e+06	2.44677e+06	2.7146e+06	2.25699e+06	1.71853e+06	2.03058e+06	2.14171e+06	1.58019e+06	1.5273e+06	1.99494e+06	1.86303e+06	1.73585e+06	1.72056e+06	-	-
MWSHY0161	UPLC-MS/MS	595.14	287.06	594.137	C30H26O13	[M+H]+	Kaempferol-3-O-(6''-p-Coumaroyl)glucoside (Tiliroside)*	Flavonoids	Flavonols	20316-62-5	1	8.50202e+06	8.98894e+06	6.87288e+06	6.79773e+06	9.31413e+06	7.63942e+06	9.78222e+06	9.05313e+06	9.36676e+06	7.54801e+06	15954605	8.61184e+06	9.80186e+06	9.6705e+06	8.51926e+06	C17140	-
Zbsp002100	UPLC-MS/MS	595.14	289.07	594.137	C30H26O13	[M+H]+	Catechin-(4alpha->8)-gallocatechin	Flavonoids	Flavanols	-	2	120128	58903.9	141670	48781.8	46524.7	61789.8	17310.1	61670	50399.8	30005	38340	19051.6	83340	96670	58340	-	-
Lahp002857	UPLC-MS/MS	595.15	409.09	594.137	C30H26O13	[M+H]+	Epicatechin-(4β->8)-epigallocatechin	Flavonoids	Flavanols	-	2	2.22008e+06	965982	912554	524194	635589	1.10631e+06	687269	630131	728401	550812	723263	245005	849070	1.048e+06	1.26037e+06	-	-
Lmyp004516	UPLC-MS/MS	611.14	147.04	610.132	C30H26O14	[M+H]+	Quercetin-3-O-(2''-O-p-Coumaroyl)galactoside	Flavonoids	Flavonols	-	2	34286.6	48340	25005	24365	30001.8	57091.9	39451.7	55022.6	16048.6	34321.1	10467.1	30847.1	22933	52933.5	61447.9	-	-
Lmyp004052	UPLC-MS/MS	611.14	147.04	610.132	C30H26O14	[M+H]+	Quercetin-3-O-(6''-O-p-Coumaroyl)galactoside	Flavonoids	Flavonols	-	1	1.24961e+06	1.53617e+06	1.59477e+06	1.11221e+06	855792	1.06044e+06	263340	1.06017e+06	1.01607e+06	1.11055e+06	1.1778e+06	1.17545e+06	1.02086e+06	885931	1.06933e+06	-	-
Lmdp004267	UPLC-MS/MS	611.14	147.04	610.132	C30H26O14	[M+H]+	Quercetin-3-O-(6''-O-p-Coumaroyl)glucoside	Flavonoids	Flavonols	-	1	1.01326e+06	1.4567e+06	1.39099e+06	1.11407e+06	1.04827e+06	834114	954058	828105	881814	935798	1.16026e+06	1.06984e+06	1.00115e+06	932836	871691	-	-
Lmmp000897	UPLC-MS/MS	611.14	287.05	610.132	C30H26O14	[M+H]+	Gallocatechin-(4α→8)-gallocatechin	Flavonoids	Flavanols	-	2	423340	523340	440005	220005	231670	388340	293025	371670	450005	266670	166670	123768	311670	266670	308340	-	-
ZBN0124	UPLC-MS/MS	609.125	301.04	610.132	C30H26O14	[M-H]-	Quercetin-3-O-(2''-O-p-Coumaroyl)glucoside	Flavonoids	Flavonols	-	3	6670	5998.61	21210.4	4333.05	18894.4	21644.9	3854.57	5680.22	12236.9	7942.77	12122.4	2654.89	6670	5730.27	6705.6	-	-
CYn002228	UPLC-MS/MS	609.127	423.072	610.132	C30H26O14	[M-H]-	Theasinensin E	Tannins	Tannin	-	3	8.2811e+06	3.92781e+06	7.53539e+06	1.52771e+06	1.67602e+06	1.8183e+06	977811	962483	1.87805e+06	323988	671251	1.26312e+06	1.67077e+06	1.78126e+06	1.68929e+06	-	-
CYn002678	UPLC-MS/MS	609.126	423.073	610.132	C30H26O14	[M-H]-	Theasinensin C	Tannins	Tannin	89013-69-4	3	4.34686e+06	5.76005e+06	4.56746e+06	2.50419e+06	2.16022e+06	2.11364e+06	1.16133e+06	1.1214e+06	1.1214e+06	1.04631e+06	827237	1.03215e+06	2.10792e+06	2.1169e+06	1.99124e+06	-	-
pmp000275	UPLC-MS/MS	581.17	139.04	580.158	C30H28O12	[M+H]+	Gambiriin A1	Tannins	Tannin	76250-49-2	3	321670	258340	226670	106670	190598	289008	294939	131670	137036	180186	125005	36152.4	280005	195580	183830	C17772	-
Lmyn005006	UPLC-MS/MS	595.15	287.06	596.153	C30H28O13	[M-H]-	Eriodictyol-7-O-(6''-O-p-coumaroyl)glucoside	Flavonoids	Flavanones	-	3	129845	140166	170472	123895	140682	143314	109861	113570	100631	116320	102794	121655	118584	99718.8	132091	-	-
Lmsn004924	UPLC-MS/MS	659.13	169.01	660.133	C30H28O17	[M-H]-	1,6-Di-O-galloyl-3-O-Feruloyl-β-D-glucose	Phenolic acids	Phenolic acids	-	2	230350	359127	200663	244564	273153	165917	201427	214660	246434	135598	125629	175999	240344	211441	135650	-	-
Lmsn004659	UPLC-MS/MS	659.13	169.01	660.133	C30H28O17	[M-H]-	1,6-Di-O-galloyl-2-O-Feruloyl-β-D-glucose	Phenolic acids	Phenolic acids	-	2	397514	461059	452438	272503	322097	331806	238214	254234	109866	198553	206650	216467	314354	204351	314557	-	-
Hmjp003248	UPLC-MS/MS	695.15	287.06	694.138	C30H30O19	[M+H]+	Luteolin-7-O-(6''-malonyl)glucuronide-5-O-rhamnoside	Flavonoids	Flavones	-	3	6670	6757.65	9708.93	3340	5487.54	8112.15	5005	6665.86	5005	2975.94	8340	7310.17	2975.94	1670	3340	-	-
CYp003802	UPLC-MS/MS	629.196	175.108	628.19	C30H32N2O13	[M+H]+	4'-O-Methylgallocatechin 3-O-(N-Ethylglutamine ester) 3'-Gallate	Flavonoids	Flavanols	-	3	142576	148334	151591	288340	81201.6	231445	516670	50272.3	99157.1	100530	101293	641670	102276	176464	159170	-	-
CYp004551	UPLC-MS/MS	629.198	175.109	628.19	C30H32N2O13	[M+H]+	3'-O-Methylgallocatechin 3-O-(N-Ethylglutamine ester) 4'-Gallate	Flavonoids	Flavanols	-	3	705005	495005	535005	340005	456670	300005	721670	308340	798340	545005	615005	334873	603340	428340	825005	-	-
CYp003870	UPLC-MS/MS	645.191	175.109	644.185	C30H32N2O14	[M+H]+	3'-O-Methyl-6-hydroxygallocatechin 3-O-(N-Ethylglutamine ester) 3'-Gallate	Flavonoids	Flavanols	-	3	2231670	2602035	2265005	693340	1168340	825005	140112	1015005	1413340	601670	536670	158661	1491670	1158340	830005	-	-
CYp003309	UPLC-MS/MS	645.191	175.109	644.185	C30H32N2O14	[M+H]+	4'-O-Methyl-6-hydroxygallocatechin 3-O-(N-Ethylglutamine ester) 3'-Gallate	Flavonoids	Flavanols	-	3	1770005	1700005	1420005	565005	698340	593340	138824	590005	558340	491670	573340	148361	596670	726670	393340	-	-
Lmmp002995	UPLC-MS/MS	713.15	303.06	712.149	C30H32O20	[M+H]+	Quercetin-7-O-(2''-malonyl)glucosyl-5-O-glucoside	Flavonoids	Flavonols	-	3	3340	6670	15405.6	11670	16974.7	12620.1	10487.4	16784.4	18340	1670	12755.2	2847.68	11290.5	7003.93	11193.8	-	-
pmb0709	UPLC-MS/MS	713.16	465.2	712.149	C30H32O20	[M+H]+	Quercetin-7-O-(6''-malonyl)glucosyl-5-O-glucoside	Flavonoids	Flavonols	-	3	8408.4	16670	10005	6670	6670	5628.36	5943.13	8408.4	9801.38	10005	2797.58	2812.44	6670	8400.58	15005	-	-
HJN056	UPLC-MS/MS	557.24	509.22	558.246	C30H38O10	[M-H]-	Sesquimarocanol B	Phenolic acids	Phenolic acids	-	2	160235	137618	128918	107806	127775	114177	105854	67760.5	107070	80906.4	89228.7	90319.6	107066	108516	99816.7	-	-
Rfmb26201	UPLC-MS/MS	621.22	417.16	622.226	C30H38O14	[M-H]-	Syringaresinol-4'-O-(6''-acetyl)glucoside	Lignans and Coumarins	Lignans	-	3	11670	4778.35	1670	5523.69	11670	6670	6670	5005	8340	5474.63	1871.86	3340	6670	3449.55	6670	-	-
Lmzn006582	UPLC-MS/MS	469.34	469.34	470.34	C30H46O4	[M-H]-	2-Formyl-3-hydroxy-A(1)-norlup-20(29)-en-28-oic acid (Colubrinic acid)	Terpenoids	Triterpene	-	3	169080	190032	207507	203779	183801	183901	223729	175849	191082	177718	199638	67183.7	204433	203428	165469	-	-
Zmrp110405	UPLC-MS/MS	457.368	439.357	456.36	C30H48O3	[M+H]+	3-Hydroxylup-20(29)-en-24-oic acid	Terpenoids	Triterpene	-	3	6081.25	6853.3	6814.65	5936.72	5578.57	6820.77	7416.49	5129.05	5604.79	4141.34	6437.88	5938.94	7394.72	6682.79	4557.82	-	-
Lmsn012425	UPLC-MS/MS	471.348	277.217	472.355	C30H48O4	[M-H]-	3,7-Dihydroxyolean-12-en-28-oic acid (Rubusic acid)	Terpenoids	Triterpene	23984-26-1	3	19094.2	16835.4	22644.8	19202.9	19367.7	21081.3	18088.3	21422.9	21894.5	15733.2	14794.1	18298	19891	19738.3	18400.1	-	-
[truncated: 769 more rows]
