# Supplementary material for: Increased Oxygen Treatment in the Fermentation Process Improves the Taste and Liquor Color Qualities of Black Tea
Source: Foods. 2025 Aug 5;14(15):2736. doi: 10.3390/foods14152736 (PMC12346489; doi:10.3390/foods14152736)
Supplement: Supplementary file 1 [file foods-14-02736-s001.zip › Supplementary_tables/Table_S4.xlsx]

## Sheet: Sheet1
Table S4. Contents of volatile compounds in black tea under different oxygen supply conditions.
Index	Quantitative ion	Qualitative ion	Molecular weight (Da)	Formula	Compounds	Class I	CAS	NIST_RI	Odor	CK1	CK2	CK3	TY-1h-1	TY-1h-2	TY-1h-3	TY-2h-1	TY-2h-2	TY-2h-3	TY-3h-1	TY-3h-2	TY-3h-3	QC01	QC02	QC03	cpd_ID	kegg_map
IS-04	59	45	104.18	C6H8D4O	3-Hexanone-2,2,4,4-d4	Ketone	24588-54-3	780.6001034661149	-	922574	840128	885211	907814	867669	978966	1.03545e+06	1.01893e+06	1.01971e+06	1.036e+06	1.03442e+06	1.08832e+06	908647	888013	872427	-	-
NMW0176	91	92	135.068	C8H9NO	Benzeneacetamide	Amine	103-81-1	1402	-	24003.2	21568	28625.7	26251.2	23581.6	27953.3	17946.6	20911.3	19394.7	28360.3	25750.4	25161.2	25752.2	21195.1	23052.6	C02505	ko00360,ko01100
KMW0483	41	57	170.167	C11H22O	Undecanal	Aldehyde	112-44-7	1307	waxy, soapy, floral, aldehydic, citrus, green, fatty, fresh	17973	17456	18206	21705	20365	22495	24063	24384	25137.4	28940.3	28645	28662	21317	22116	21982	-	-
KMW0182	81	82	138.104	C9H14O	Furan, 2-pentyl-	Heterocyclic compound	3777-69-3	993	fruity, green, earthy, beany, vegetable, metallic	511334	486182	532820	557117	532342	583004	591579	606249	567804	683931	686066	672633	551274	566626	555287	-	-
WMW0199	55	84	84.058	C5H8O	2-Butenal, 2-methyl-, (E)-	Aldehyde	497-03-0	745	strong, green, fruity	176395	170997	172502	194411	184162	180921	188711	182978	175467	157543	158120	155387	179225	187179	174886	-	-
XMW0854	119	161	222.198	C15H26O	4a(2H)-Naphthalenol, 1,3,4,5,6,8a-hexahydro-4,7-dimethyl-1-(1-methylethyl)-, (1S,4S,4aS,8aR)-	Terpenoids	73365-77-2	1614	-	4330.34	4471.07	5261.4	5070.24	5517.52	5944.53	5771.88	5232.9	5539.38	9326.07	7466.97	7762.13	6870.05	6293.56	6240.59	-	-
NMW0748	44	43	74.037	C3H6O2	Glycidol	Alcohol	556-52-5	755	-	550825	581572	583937	379896	452543	424842	374932	380573	353436	288729	281364	266385	371096	352241	343016	-	-
XMW0469	105	119	204.188	C15H24	(1R,3aS,8aS)-7-Isopropyl-1,4-dimethyl-1,2,3,3a,6,8a-hexahydroazulene	Terpenoids	36577-33-0	1440	-	9393.62	8485.99	10517.9	9334.63	8812.99	11266.6	9492.13	8190.17	9085.16	13795	14060.7	14863	9484.88	9653.32	10651.1	-	-
KMW0481	98	56	186.162	C11H22O2	Acetic acid, nonyl ester	Ester	143-13-5	1309	waxy, clean, green, tropical, fruity	5485.81	4959.92	5705.81	6313.23	6566.25	7074.84	7371.28	7869.16	8412.53	8432.82	8955.8	9300.6	6056.38	6355.98	5523.09	-	-
KMW0188	120	105	120.007	C4H8S2	2-Methyl-1,3-dithiacyclopentane	Heterocyclic compound	5616-51-3	1026	sulfury, alliaceous, smoky, savory, vegetable	593932	586794	637979	549089	556404	603822	597316	623495	587648	599541	599227	555037	552343	611190	647794	-	-
D106	147	91	162.068	C10H10O2	1,1'-(1,4-phenylene)bis-Ethanone	Ketone	1009-61-6	1461	-	6959.4	7031.39	9435.27	9639.97	7512.5	9129.42	6803.25	8100.44	7923.46	10804.9	9619.04	9921.4	8465.35	7651.82	8839.3	-	-
KMW0319	137	67	152.12	C10H16O	7-Oxabicyclo[4.1.0]heptane, 1-methyl-4-(1-methylethenyl)-	Terpenoids	1195-92-2	1133	fresh, citrus, minty, spearmint, herbal	55446.2	56124	61272.7	58072.9	58313.6	64216.7	68189.7	67290.5	65722.1	73592.2	73777.4	67636.2	55181.3	58910	62016.6	C07271	ko00903,ko01110
XMW0472	105	77	166.063	C9H10O3	1,2-Ethanediol, monobenzoate	Ester	94-33-7	1402	-	15081.5	12702.1	16953.4	15440.4	13607.1	16675.5	9943.03	12209.7	11830.2	16501.1	16727.4	16219	14107.3	12256.5	13063	-	-
XMW0525	132	117	132.094	C10H12	Benzene, 1-ethenyl-3,5-dimethyl-	Aromatics	5379-20-4	1110	-	36665.9	36201.2	33059.3	35161.8	34007.6	38803.3	35909.7	36174.3	36370.4	39144	36654.7	36227.1	27881.4	30945.7	43947.2	-	-
XMW1309	54	136	136.1	C8H12N2	Pyrazine, tetramethyl-	Heterocyclic compound	1124-11-4	1088	nutty, musty, chocolate, coffee, cocoa, brown, lard, burnt	279400	275186	288925	262169	286716	275476	300535	285263	279094	296586	278238	269229	262154	262729	260302	-	-
KMW0386	67	95	152.12	C10H16O	cis-Dihydrocarvone	Terpenoids	3792-53-8	1195	herbal, warm	316510	321184	324135	327955	356153	360379	401792	351209	368071	369786	356390	347998	328161	334725	300052	-	-
NMW0057	42	113	113.048	C5H7NO2	Glutarimide	Amine	1121-89-7	1154	-	188897	188105	190260	185883	211271	209953	239118	203625	204557	234777	214766	201958	190618	195960	175113	C07275	-
XMW1395	130	115	130.078	C10H10	1H-Indene, 3-methyl-	Aromatics	767-60-2	1155	-	6426.82	5137.95	5760.83	7180.87	6549.65	6947.59	6379.72	6827.6	6583.47	7081.19	6903.16	6642.04	6585.47	6138.66	7338.62	-	-
WMW0081	107	136	136.089	C9H12O	cis-2-(2-Pentenyl)furan	Heterocyclic compound	70424-13-4	1002	-	74522.8	61866.1	66219.8	75878	71286.7	74338.1	73070.4	73566.6	66174.1	81641.4	79689.3	80038.7	70534	72098.6	65251	-	-
XMW1463	108	126	212.141	C12H20O3	2-Oxabicyclo[2.2.2]octan-6-ol, 1,3,3-trimethyl-, acetate	Ester	57709-95-2	1344	-	83494.8	76852.2	91563.9	79351.9	78751.7	80544.4	63526.6	66197.9	61820.1	64283.4	57879.9	57097	70960.1	63837.1	67836.9	-	-
XMW1069	67	82	170.131	C10H18O2	Butanoic acid, 3-hexenyl ester, (E)-	Ester	53398-84-8	1185	-	3.30822e+06	3.25483e+06	3.40592e+06	1.5237e+06	1.64023e+06	1.54032e+06	916213	894694	829912	518663	497763	472405	1.54988e+06	1.37144e+06	1.27402e+06	-	-
WMW0107	55	95	110.11	C8H14	1,5-Heptadiene, 2-methyl-, (Z)-	Hydrocarbons	41044-64-8	792	-	557946	387008	347837	422825	417263	400078	444649	448550	422514	435715	420584	419372	383315	363332	338908	-	-
XMW0689	150	107	150.079	C8H10N2O	Ethanone, 1-(3,5-dimethylpyrazinyl)-	Heterocyclic compound	54300-08-2	1174	nutty, roasted, hazelnut	208056	207055	213943	296438	340514	341503	455341	451869	433602	571515	528147	515383	310937	339070	377184	-	-
KMW0556	41	105	204.188	C15H24	Naphthalene, decahydro-4a-methyl-1-methylene-7-(1-methylethenyl)-, [4aR-(4a.alpha.,7.alpha.,8a.beta.)]-	Terpenoids	17066-67-0	1486	herbal	602075	581392	671441	710427	671036	759920	734844	703119	720988	891712	827833	844410	685721	680939	680764	C09723	ko00909,ko01110
XMW0573	83	84	84.069	C4H8N2	1,5-Diazabicyclo[3.1.0]hexane	Heterocyclic compound	13090-31-8	951	-	403157	377995	392321	404643	436597	443704	515679	477619	462341	530060	506844	498111	412886	405345	401036	-	-
XMW1400	99	42	168.072	C6H14FO2P	n-Pentyl methylphosphonofluoridate	Others	13454-59-6	1073	-	37897.9	37703.4	37469.3	34679	33337.2	32473.2	30020.1	31313	28579.6	31852.1	27014.7	26034.8	31822.8	28868.1	31573	-	-
KMW0296	93	121	136.125	C10H16	Cyclohexene, 1-methyl-4-(1-methylethylidene)-	Terpenoids	586-62-9	1088	citrus, pine	9.5118e+06	9.38951e+06	1.00624e+07	8.12561e+06	8.61113e+06	8.47425e+06	8.26015e+06	8.3214e+06	7.81358e+06	7.53757e+06	7.22515e+06	6.91055e+06	8.26837e+06	8.03403e+06	8.33245e+06	C06075	-
KMW0427	116	55	176.087	C8H16O2S	3-Mercaptohexyl acetate	Ester	136954-20-6	1248	sulfury, grapefruit, fruity	19714.9	18151.2	20568.3	19742.9	21277.3	22112.3	22428.2	22298.8	21425.3	24874.4	23405.8	22509.5	20611.8	20229.6	20390.3	-	-
XMW0735	107	79	148.089	C10H12O	Benzenemethanol, .alpha.-2-propenyl-	Alcohol	936-58-3	1244	-	2.93577e+06	2.8602e+06	3.09507e+06	2.99844e+06	3.36566e+06	3.46488e+06	3.87506e+06	3.63489e+06	3.53994e+06	4.27264e+06	4.02016e+06	3.83895e+06	3.28072e+06	3.19749e+06	3.15713e+06	-	-
KMW0046	58	57	100.089	C6H12O	2-Hexanone	Ketone	591-78-6	792	fruity, fungal, meaty, buttery	362054	226069	196305	275570	259002	236506	275572	287195	270369	299600	278104	282242	237686	219250	216229	-	-
XMW0119	69	41	140.12	C9H16O	Cyclopentanone, 2-methyl-3-(1-methylethyl)-	Ketone	54549-81-4	1028	-	415478	408232	444979	401236	399731	437911	429637	438389	423138	446587	448167	417510	389586	419233	432293	-	-
NMW0016	82	67	142.099	C8H14O2	Acetic acid, cyclohexyl ester	Ester	622-45-7	1043	fruity, sweet, musty, ethereal	360506	348807	371173	370951	382699	425585	446638	441378	428622	477491	490863	456936	365029	393343	396121	C12297	-
NMW0129	93	68	196.146	C12H20O2	Cyclohexanol, 1-methyl-4-(1-methylethenyl)-, acetate	Ester	10198-23-9	1317	-	14846.3	12669	17744	18859	18215	19004	20719	22510	21101	28096	24227	26129	19315	21230	22651	-	-
XMW0370	179	69	194.167	C13H22O	2H-1-Benzopyran, 3,4,4a,5,6,8a-hexahydro-2,5,5,8a-tetramethyl-, (2.alpha.,4a.alpha.,8a.alpha.)-	Aromatics	41678-32-4	1318	-	16271.5	14771.9	18597.3	17195.4	17040.1	20427.5	17939.9	19996.5	18745.4	24384.1	21861.4	23151.8	19569.9	18780.8	21790.5	-	-
XMW0416	79	136	136.125	C10H16	1,3-Cyclohexadiene, 5-butyl-	Hydrocarbons	30168-57-1	1043	-	3.30763e+06	3.24625e+06	3.53678e+06	3.04676e+06	3.12398e+06	3.16123e+06	3.0138e+06	3.09069e+06	2.9393e+06	3.03777e+06	2.94624e+06	2.83755e+06	3.21303e+06	3.07495e+06	3.13927e+06	-	-
KMW0235	93	41	136.125	C10H16	1,3,6-Octatriene, 3,7-dimethyl-, (Z)-	Terpenoids	3338-55-4	1038	warm, floral, herbal, flowery, sweet	7.27993e+06	7.09347e+06	7.92564e+06	6.64578e+06	6.51129e+06	7.01378e+06	6.45345e+06	6.76658e+06	6.44888e+06	6.57523e+06	6.44721e+06	6.10854e+06	6.71293e+06	6.7474e+06	6.9659e+06	-	-
D425	69	41	192.151	C13H20O	3-Cyclohexene-1-carboxAldehyde, 4-(4-methyl-3-pentenyl)-	Aldehyde	37677-14-8	1540	citrus, grassy, aldehydic, floral, marine	32305.3	31403.4	41938.2	35478.1	36389.1	40713	38766.2	32360.2	38920.1	48352.7	45663.5	39452.2	34116.6	39022.6	35886.4	-	-
KMW0606	105	161	204.188	C15H24	.alpha.-Muurolene	Terpenoids	10208-80-7	1499	woody	215282	209139	246249	251892	220135	259178	204472	219238	216153	360092	345861	345341	265416	255289	273884	C20272	-
XMW0916	91	92	226.036	C11H15Br	(5-bromopentyl)-Benzene	Aromatics	14469-83-1	1487	-	2.45903e+06	2.37645e+06	2.77865e+06	2.955e+06	2.7703e+06	3.19762e+06	3.0419e+06	2.91525e+06	2.98881e+06	3.80103e+06	3.48259e+06	3.56776e+06	2.85384e+06	2.77307e+06	2.76922e+06	-	-
D74	135	150	150.068	C9H10O2	4-Acetylanisole	Ketone	100-06-1	1348	sweet, hawthorn, anisic, balsamic, acacia	51944.4	50232.5	50945.8	26271.6	30547	28258.1	17255.2	17417.3	17328.4	18441.9	14855.4	13980.1	19115.2	18327	19157.6	-	-
XMW0422	57	71	198.235	C14H30	3,5-Dimethyldodecane	Hydrocarbons	107770-99-0	1285	-	76455.4	78235	72986.8	80918.2	83074.9	86508.6	91374.1	83815.3	89973.8	86296.3	90987.1	90040.6	70847.5	75052.7	70309.6	-	-
XMW0455	138	123	138.068	C8H10O2	1,3-Benzenediol, 4,5-dimethyl-	Phenol	527-55-9	1490	-	2.58066e+06	2.48184e+06	2.97281e+06	3.07882e+06	2.89432e+06	3.41409e+06	3.17999e+06	3.03287e+06	3.09606e+06	4.04764e+06	3.61871e+06	3.7398e+06	3.0317e+06	2.8734e+06	2.83065e+06	-	-
KMW0568	99	71	170.131	C10H18O2	2H-Pyran-2-one, tetrahydro-6-pentyl-	Ester	705-86-2	1497	creamy, coconut, fruity	205039	186774	211056	196571	166254	198041	185440	197506	199985	241486	226179	229666	212121	183195	197362	-	-
KMW0608	55	41	134.077	C6H14OS	3-Mercaptohexanol	Alcohol	51755-83-0	1127	sulfury, fruity, tropical	29156.1	29648.6	35713.5	30452.3	29068.1	31540.4	29102	31943.6	28685	30594.7	32447.4	27606.5	29594.6	32633.4	34247.2	-	-
KMW0708	161	122	222.198	C15H26O	2-[(2S,4aR,8aR)-4a,8-dimethyl-2,3,4,5,6,8a-hexahydro-1H-naphthalen-2-yl]propan-2-ol	Terpenoids	123123-38-6	1658	sweet, woody	185887	164596	226831	225433	190285	251681	182445	184614	187767	345322	285436	294438	240597	196540	221352	C21689	-
QMW0530	57	71	248.114	C12H25Br	2-Bromo dodecane	Halogenated hydrocarbons	13187-99-0	1505	-	84085.8	77367	81827.4	80597.1	81327.7	85069.6	83053.5	84818.5	87274.1	104408	100393	99904.4	79957.7	88086.5	87745.7	-	-
NMW0302	41	69	222.198	C15H26O	2,6,10-Dodecatrien-1-ol, 3,7,11-trimethyl-, (Z,E)-	Terpenoids	3790-71-4	1697	-	18290.2	15739	19461.4	19712.8	16562.2	20348.2	17184.9	19556.1	19040.5	26976.3	25676.5	24561.8	22873.3	20496.2	22681.3	C03220	ko00909
XMW1161	165	180	180.079	C10H12O3	4',6'-Dihydroxy-2',3'-dimethylacetophenone	Ketone	7743-14-8	1697	-	33201.3	32488.7	37226.7	40291.5	37165.7	44043.5	41434.6	42046.4	41251.9	60719.2	61530.7	61850.8	41040.4	45475.4	50626.5	-	-
XMW0298	58	43	118.063	C5H10O3	Ethanol, 2-methoxy-, acetate	Ester	110-49-6	757	-	232876	257944	245958	170156	206655	199322	175230	180662	173704	130661	127199	129851	175720	159656	167023	-	-
XMW1450	77	79	123.009	C3H6ClNO2	Propane, 2-chloro-2-nitro-	Others	594-71-8	774	-	9552.67	8269.77	8538.08	13494.4	9774.62	7834.95	10469.6	11351.2	7150.05	7326.02	8369.66	7992.52	7201.66	8986.21	8913.94	-	-
XMW0115	42	45	87.068	C4H9NO	5-Methyloxazolidine	Heterocyclic compound	58328-22-6	795	-	319297	225687	191109	244269	262864	231833	255891	265359	241922	250577	252587	249564	213590	224918	203873	-	-
KMW0067	83	55	98.073	C6H10O	3-Penten-2-one, 4-methyl-	Ketone	141-79-7	798	pungent, earthy, vegetable, acrylate	194340	151021	142274	145949	148220	132706	140887	143745	140343	127664	135631	127073	133632	133431	118990	-	-
KMW0133	70	69	116.12	C7H16O	1-Hexanol, 4-methyl-	Alcohol	818-49-5	953	sweaty	9674	6528	7764	10281	7979	11595	9158	10534	7799.68	11604.1	9474.25	11732	10855	8702	8434	-	-
KMW0183	121	122	122.084	C7H10N2	Pyrazine, 2-ethyl-5-methyl-	Heterocyclic compound	13360-64-0	1005	coffee, beany, nutty, grassy, roasted	40082.3	37785.6	41403.8	39271	37838.8	41170.8	41695.1	39483.5	40205.1	40140.5	42364.8	37979.5	39240.3	40145.7	41550.7	-	-
NMW0010	66	39	132.094	C10H12	Dicyclopentadiene	Hydrocarbons	77-73-6	1003	-	51759	54058.9	55342.8	19585.9	19284.6	21726.8	12662.1	16602.8	15836	12419.5	14339.4	12414.5	21161.1	22253	23182.7	-	-
XMW0028	97	96	125.12	C8H15N	Pyridine, 2,3,4,5-tetrahydro-6-propyl-	Heterocyclic compound	1604-01-9	1028	-	217431	210940	225470	232183	242436	265979	289442	280356	272225	308532	317375	290694	222909	247756	252579	C10138	-
XMW0900	96	81	138.104	C9H14O	3-Cyclohexen-1-one, 3,5,5-trimethyl-	Ketone	471-01-2	1044	-	931195	906407	958469	985771	1.03499e+06	1.13214e+06	1.2189e+06	1.19068e+06	1.15866e+06	1.31771e+06	1.34637e+06	1.24158e+06	949003	1.04125e+06	1.0475e+06	-	-
XMW1211	98	87	158.131	C9H18O2	2-Heptanol, acetate	Ester	5921-82-4	1043	-	16263.4	16685.3	17134.5	17167.2	19365.9	19439	22452.3	20945.7	21038.3	24409.7	23616.8	21752.1	16993.8	18950.4	18163.9	-	-
XMW0417	79	93	136.125	C10H16	Cyclohexene, 4-methyl-1-(1-methylethenyl)-	Hydrocarbons	586-67-4	1073	-	1.08033e+06	1.08635e+06	1.13822e+06	871123	934009	907675	894112	880415	813590	768054	700495	701746	874050	840732	887478	-	-
KMW0278	111	126	126.014	C6H6OS	Ethanone, 1-(2-thienyl)-	Heterocyclic compound	88-15-3	1092	sulfury, nutty, hazelnut, walnut	7.57993e+06	7.47557e+06	7.97675e+06	6.35289e+06	6.84237e+06	6.60651e+06	6.53001e+06	6.5028e+06	6.06828e+06	5.80138e+06	5.53558e+06	5.3013e+06	6.47402e+06	6.17134e+06	6.41095e+06	-	-
w48	139	69	154.136	C10H18O	2H-Pyran, tetrahydro-4-methyl-2-(2-methyl-1-propenyl)-	Terpenoids	16409-43-1	1111	sweet, floral, aromatic, rose, fresh, bay, leafy	903769	886111	930734	750873	907864	861332	963352	857443	822131	948067	837719	831492	826224	771869	752177	-	-
XMW0676	119	91	134.073	C9H10O	Ethanone, 1-(3-methylphenyl)-	Ketone	585-74-0	1182	-	5164.82	3908.27	5316.66	4161.54	5944.86	4839.55	5998.79	6506.23	7104.85	4987.4	5224.33	5433.49	5663.12	7682.75	7553.93	-	-
WMW0062	55	68	142.136	C9H18O	3-Nonen-1-ol, (Z)-	Alcohol	10340-23-5	1156	fresh, waxy, green, melon, rind, tropical, mushroom	39463	45667.6	50408.8	33368.4	37480.1	39273.2	34018.4	36778.2	34852.8	30156.4	27457.3	27225.9	26435.7	33503.6	34748.2	-	-
XMW0681	69	41	152.12	C10H16O	6-Octenal, 7-methyl-3-methylene-	Aldehyde	55050-40-3	1147	juicy, aldehydic, lemon grass, floral, lemon, bois, rose	33406.3	32509.8	36507.4	32629.6	31719.1	33896.4	27501.2	27738.5	26534	27125.2	25375.5	24012.7	29625.8	29280.7	26367.8	-	-
XMW1138	69	41	154.136	C10H18O	6-Octen-1-ol, 7-methyl-3-methylene-	Terpenoids	13066-51-8	1195	-	2.28193e+06	2.2212e+06	2.31494e+06	2.32529e+06	2.5416e+06	2.55266e+06	2.83893e+06	2.64023e+06	2.59913e+06	2.9315e+06	2.78099e+06	2.7034e+06	2.3406e+06	2.36628e+06	2.33745e+06	-	-
XMW0943	57	71	184.219	C13H28	Undecane, 3,5-dimethyl-	Hydrocarbons	17312-81-1	1207	-	10861	11383	10124	12048	11200	12668	12957	11058	12535	11670	12474	12497	10104	10438	9526	-	-
D81	81	94	168.079	C9H12O3	2-Furanpropanoic acid, ethyl ester	Heterocyclic compound	10031-90-0	1192	pineapple, fruity, spicy, jammy	209240	208529	224672	154838	156576	158928	141496	142124	134749	135062	116585	115531	161905	150798	152041	-	-
XMW0239	57	85	184.219	C13H28	Decane, 3-ethyl-3-methyl-	Hydrocarbons	17312-66-2	1229	-	830873	817278	886123	597138	626465	621420	450542	449818	416884	400125	389654	379594	561000	536679	529186	-	-
XMW1401	82	67	184.146	C11H20O2	n-Valeric acid cis-3-hexenyl ester	Ester	35852-46-1	1237	green, fruity, apple, pear, kiwi, unripe, banana, tropical	483543	476610	517156	345852	363251	358796	250876	251326	232770	206133	201508	194424	316584	297068	301928	-	-
NMW0101	121	136	168.115	C10H16O2	Ascaridole	Terpenoids	512-85-6	1244	-	142408	135375	152996	144763	158547	165881	179127	170720	163171	199398	186191	178697	150443	151530	151276	C09836	-
XMW1240	99	70	186.162	C11H22O2	Hexanoic acid, 2-methylbutyl ester	Ester	2601-13-0	1247	ethereal	250477	244744	261692	255466	283945	293746	327455	306660	301582	358300	339493	326147	264566	270544	264417	-	-
KMW0433	134	133	134.073	C9H10O	Phenol, 4-(2-propenyl)-	Aromatics	501-92-8	1255	phenol, medicinal, herbal	53375.4	49917.5	53898.9	48962.7	54069.3	50751.1	56010.6	49963.2	46127	54773.5	46296.6	46525.4	60223.5	55330.2	55667.4	C16930	ko00940,ko01110
KMW0435	41	55	154.136	C10H18O	2-Decenal, (Z)-	Aldehyde	2497-25-8	1252	tallow	1.56695e+06	1.53529e+06	1.8984e+06	1.32071e+06	1.69729e+06	1.59571e+06	1.64801e+06	1.47019e+06	1.39114e+06	1.80819e+06	1.39461e+06	1.43472e+06	1.54505e+06	1.40386e+06	1.47407e+06	-	-
XMW0961	95	93	196.146	C12H20O2	Bornyl acetate	Terpenoids	76-49-3	1285	woody, pine, herbal, cedary, spice	8076.98	6956.27	9412.88	7527.76	6428	8277.51	7137.42	7590.1	6603.01	9485.37	9294.97	7695.49	6719.76	7278.04	7034.52	-	-
XMW0615	135	107	150.104	C10H14O	Phenol, m-tert-butyl-	Phenol	585-34-2	1296	-	100850	94779.2	116662	102428	109447	108555	106811	115720	105280	118188	105183	106235	106519	99569.2	103559	-	-
D442	99	41	156.115	C9H16O2	2(3H)-Furanone, 5-butyldihydro-4-methyl-	Heterocyclic compound	39212-23-2	1302	tonka, coumarin, coconut, toasted, nutty, celery, burnt	15014.4	15913	14396.9	16166.7	17373	17060.8	18562.8	16305.7	18506	18089.7	19450	18511.1	14704.4	15168.7	14348.4	-	-
NMW0132	128	127	128.063	C10H8	Azulene	Aromatics	275-51-4	1319	-	5871.21	6386.19	6627.05	6361.48	6711.68	7341.85	6621.8	6916.8	7335.65	8056.58	8012.12	7174.55	5849.92	6299.11	5928.14	-	-
XMW0258	57	71	198.235	C14H30	Tridecane, 2-methyl-	Hydrocarbons	1560-96-9	1364	-	100109	98503.3	103228	93484	94169.2	96784.8	99371.8	98908.4	100608	104776	103798	103815	93906.3	99371.4	99276.4	-	-
D443	95	113	196.11	C11H16O3	2-Furancarboxylic acid, hexyl ester	Ester	39251-86-0	1436	floral, waxy, green, sweet, pear, apple	38023.7	35438.8	37033.7	32219.2	31809.2	35331.7	31753.7	30687.9	31420.6	36569.3	35971.6	31564.6	35809.5	32264.7	35038.7	-	-
XMW0244	121	161	194.167	C13H22O	2-Butanone, 4-(2,6,6-trimethyl-1-cyclohexen-1-yl)-	Ketone	17283-81-7	1433	earthy, woody, mahogany, orris, dry, amber	217969	192636	228362	242772	220538	255361	233165	234303	227543	342711	302257	304606	223033	212899	227681	C03527	-
KMW0570	41	70	182.167	C12H22O	2-Dodecenal, (E)-	Aldehyde	20407-84-5	1468	citrus, metallic, mandarin, orange, waxy, aldehydic	21871.3	20428.7	22575.2	19517.1	18126.6	19702.9	19649.8	20600.3	21990.5	22151.9	22974.4	21855.5	20893.9	23318.6	20880.9	-	-
NMW0201	71	42	177.115	C11H15NO	Phenmetrazine	Heterocyclic compound	134-49-6	1462	-	487312	474895	507264	470022	454520	485577	488321	498313	508016	575877	557344	555539	489743	514315	521409	C07432	-
XMW0204	57	41	226.266	C16H34	Dodecane, 5,8-diethyl-	Hydrocarbons	24251-86-3	1572	-	41773	42495	42396	44063	37395	48958	40236	40764	43159	59045	52959	53757	44611	47456	60870	-	-
D265	97	41	181.183	C12H23N	Dodecanenitrile	Nitrogen compounds	2437-25-4	1490	citrus, orange, peel, metallic, spicy	303255	294736	330834	352732	324999	374887	359720	352744	352383	439682	411656	423093	339780	333421	335754	-	-
D244	161	105	222.198	C15H26O	(3S,3aR,3bR,4S,7R,7aR)-4-Isopropyl-3,7-dimethyloctahydro-1H-cyclopenta[1,3]cyclopropa[1,2]benzen-3-ol	Terpenoids	23445-02-5	1515	spicy, minty	262958	245833	299740	310757	273984	315340	251184	267241	263153	408731	385760	395787	322932	292347	305396	-	-
KMW0614	119	105	204.188	C15H24	Cubenene	Terpenoids	29837-12-5	1532	spicy, fruity, mango	369334	346508	424368	432196	377687	442376	341216	359868	369725	617867	582382	599598	464010	429417	451711	-	-
KMW0634	208	193	208.11	C12H16O3	Benzene, 1,2,3-trimethoxy-5-(1-propenyl)-, (E)-	Aromatics	5273-85-8	1654	spicy, flowery	11846	9899.08	15068.8	16721.3	12612.3	18172.9	12528.1	13225.7	13673.7	22687.3	18935.6	19964.5	14678.9	10381.3	13133.2	C16975	-
KMW0637	99	71	184.146	C11H20O2	2H-Pyran-2-one, 6-hexyltetrahydro-	Ester	710-04-3	1609	creamy, fatty, coconut, fruity, peach, waxy	107148	100017	115834	110064	94324.5	112891	103184	109596	109685	152344	138726	140545	120886	125350	133355	-	-
KMW0645	93	109	222.198	C15H26O	Levomenol	Terpenoids	23089-26-1	1695	fruity, nutty, coconut	8142.56	5719.82	7814.12	7545.33	6012.71	8167.64	5803.2	8367.06	6526.03	11976.5	10326.1	11921	6784.86	6147.35	7131	C09621	ko01100
XMW0140	183	198	198.141	C15H18	Naphthalene, 1,6-dimethyl-4-(1-methylethyl)-	Terpenoids	483-78-3	1674	-	234237	228247	266220	278743	255196	307177	285753	294988	289493	432691	436149	425788	285026	315929	347496	-	-
WMW0045	84	55	84.058	C5H8O	Furan, 2,3-dihydro-4-methyl-	Heterocyclic compound	34314-83-5	761	-	55514.7	61304.9	63715.2	45386.8	55849.8	54995	47415.9	47564.9	44142.4	37538	39400.1	42469	45367.6	51719.6	50986.4	-	-
KMW0057	57	41	86.073	C5H10O	2-Penten-1-ol, (Z)-	Alcohol	1576-95-0	768	green, phenol, nasturtium, ethereal, medicinal, aldehydic, cherry, narcissus, metallic, fruity	3.76556e+06	3.92128e+06	3.76047e+06	2.86692e+06	3.5165e+06	3.60884e+06	3.42253e+06	3.12196e+06	3.3421e+06	2.26164e+06	2.54233e+06	2.69413e+06	3.13958e+06	3.27518e+06	3.71666e+06	-	-
XMW0569	45	41	102.104	C6H14O	2-Hexanol, (R)-	Alcohol	26549-24-6	780	mushroom, dusty, oily	1.75616e+06	1.59681e+06	1.68425e+06	1.72266e+06	1.72695e+06	1.88972e+06	1.99672e+06	1.96713e+06	1.97603e+06	2.01097e+06	2.00213e+06	2.11236e+06	1.715e+06	1.69666e+06	1.68879e+06	-	-
KMW0068	69	39	98.073	C6H10O	3-Hexenal, (Z)-	Aldehyde	6789-80-6	800	green, fatty, grassy, weedy, fruity, apple	317050	241871	250029	226568	233585	203806	206340	215778	199710	190625	178978	182738	207290	201213	171321	C16310	ko00592,ko01110
KMW0079	71	41	114.141	C8H18	Octane	Hydrocarbons	111-65-9	800	gasoline	350299	237915	207677	293976	280405	263789	298462	294202	299911	297225	287161	295437	251938	241179	224982	C01387	-
KMW0066	44	56	100.089	C6H12O	Hexanal	Aldehyde	66-25-1	801	aldehyde, grassy, green, leafy, vinegar	2.59641e+06	1.71616e+06	1.46352e+06	2.02833e+06	1.97634e+06	1.81472e+06	2.13145e+06	2.18779e+06	2.06663e+06	2.16225e+06	2.10318e+06	2.08473e+06	1.75552e+06	1.70103e+06	1.6057e+06	C02373	-
WMW0189	69	99	114.068	C6H10O2	2-Butenoic acid, ethyl ester, (E)-	Ester	623-70-1	835	pungent, chemical, diffusive, sweet, alliaceous, caramel, rummy	275911	228868	210656	185468	191321	178705	157378	171277	157279	141377	143174	131660	164413	161809	153911	-	-
XMW1375	41	98	98.073	C6H10O	2-Pentenal, 2-methyl-	Aldehyde	623-36-9	837	aldehydic, green, fruity, alliaceous, ripe cherry, earthy	175435	147444	138917	122561	128047	115665	107230	110797	102497	92497.5	97124.4	86198.1	109602	109745	105303	-	-
XMW0284	59	58	116.084	C6H12O2	2-Pentanone, 4-hydroxy-4-methyl-	Ketone	123-42-2	839	-	20695.6	17164.6	16381.9	14000.3	15768.7	14498.8	12693.8	14221.2	13092.4	11999.2	11944.4	11932	14167.3	13501	12628.9	-	-
XMW0655	42	57	88.052	C4H8O2	2-Butene-1,4-diol, (Z)-	Alcohol	6117-80-2	912	-	34710.3	31681.7	37821.4	28870.8	30958.5	32069.7	30409.1	28331.8	27405.4	29906.4	23911.5	28658.9	24378.4	30431.4	30361.1	-	-
XMW0713	82	110	110.073	C7H10O	2-Cyclohexen-1-one, 3-methyl-	Ketone	1193-18-6	1075	nutty, caramel, phenol, cherry	576836	574670	615415	513519	561420	571279	594155	570685	546815	510308	548422	474139	515869	545946	508398	-	-
KMW0198	93	91	136.125	C10H16	.alpha.-Phellandrene 1	Terpenoids	99-83-2	1006	citrus, herbal, terpene, green, woody, peppery	1.31189e+06	1.30486e+06	1.44659e+06	1.16098e+06	1.13557e+06	1.22905e+06	1.14528e+06	1.20277e+06	1.1355e+06	1.1489e+06	1.11669e+06	1.04601e+06	1.18816e+06	1.18742e+06	1.24971e+06	-	-
KMW0217	68	93	136.125	C10H16	D-Limonene	Terpenoids	5989-27-5	1030	citrus	3.42543e+06	3.39138e+06	3.72202e+06	3.10892e+06	3.04609e+06	3.29343e+06	3.09098e+06	3.22439e+06	3.06906e+06	3.08471e+06	3.05114e+06	2.86341e+06	3.05886e+06	3.22317e+06	3.36345e+06	C06099	ko00902,ko00903,ko01100,ko01110
XMW0771	68	67	136.125	C10H16	1,5-Cyclooctadiene, 3,4-dimethyl-	Hydrocarbons	21284-05-9	1046	-	226366	220496	243764	208901	209159	223670	206905	218156	207543	216923	213436	202909	209033	214731	221900	-	-
XMW0446	98	42	129.079	C6H11NO2	2,4-Dimethyl-2-oxazoline-4-methanol	Heterocyclic compound	39986-37-3	1031	-	32613.7	33573.6	35129.1	34989	36874.5	40390.1	42221.6	42502.3	40522.7	46950.9	47032	42739.7	31866	36981.1	38652.2	-	-
NMW0031	84	42	141.115	C8H15NO	Hygrine	Heterocyclic compound	496-49-1	1092	-	1.04822e+06	1.03871e+06	1.10147e+06	908794	974428	946660	952442	941319	889224	873268	828667	800603	921718	892295	920827	C06179	ko00960,ko01100
XMW1392	91	105	148.125	C11H16	2-Methyl-7-exo-vinylbicyclo[4.2.0]oct-1(2)-ene	Hydrocarbons	107914-89-6	1112	-	3.14641e+07	3.16666e+07	3.40269e+07	3.14357e+07	3.21512e+07	3.12053e+07	3.20588e+07	3.2111e+07	3.05811e+07	3.38737e+07	3.15938e+07	3.06999e+07	3.14827e+07	2.99426e+07	3.0789e+07	-	-
XMW0907	108	81	168.079	C9H12O3	2-(2-Acetoxy-1-propyl)furan, (S)	Heterocyclic compound	60830-70-8	1143	-	28553.9	29479.1	35855	27782.8	26789.1	29282.7	20872	22751.5	21647	23084.4	21418.5	19319.7	29740.2	25438.5	23790	-	-
XMW0914	95	110	110.048	C5H6N2O	Ethanone, 1-(1H-pyrazol-4-yl)-	Heterocyclic compound	25016-16-4	1156	-	6.12573e+06	5.8943e+06	6.10761e+06	5.72737e+06	6.5206e+06	6.52994e+06	7.32758e+06	6.53533e+06	6.34461e+06	7.38951e+06	7.01193e+06	6.56033e+06	6.06214e+06	5.8461e+06	5.23542e+06	-	-
KMW0342	154	95	154.136	C10H18O	Citronellal	Terpenoids	106-23-0	1153	sweet, dry, floral, herbal, waxy, aldehydic, citrus	56820.4	62370.9	65744.4	49769.4	59571.3	53853.3	49278.2	51322.2	46828.6	50972.3	45159.8	42327.3	48819.7	50016.4	48678.3	C17384	-
NMW0074	79	91	152.12	C10H16O	Bicyclo[3.1.1]hept-2-ene-2-methanol, 6,6-dimethyl-	Terpenoids	515-00-4	1195	woody, minty	90763.2	88630.9	99200.3	73598.5	71651.3	74332.2	65933.8	66468	63822.7	63728	56690.2	55931.5	77295.9	72829.9	73706.7	C11938	ko00903
D188	80	123	123.043	C5H5N3O	Pyrazinamide	Heterocyclic compound	98-96-4	1250	-	528896	515263	622908	450598	560109	531125	552645	502571	470741	594082	460036	471515	532967	492303	509344	C01956	-
NMW0124	126	41	168.115	C10H16O2	2-Cyclohexen-1-one, 2-hydroxy-3-methyl-6-(1-methylethyl)-	Terpenoids	490-03-9	1302	minty, buchu, leafy, black currant, bud, phenol, corn mint, menthol, herbal, woody	7391.79	7780.3	7222.13	9329.53	8157.71	8208.97	9411.69	8501.16	8917.8	9368.27	9654.15	9223.1	7050.28	7448.08	7314.98	C09854	-
KMW0490	99	41	156.115	C9H16O2	trans-3-Methyl-4-octanolide	Ester	39638-67-0	1288	spicy, coconut, clove, celery, incense	109391	108451	120470	91503.5	96362.2	94779.8	77298.7	77107.2	73542.6	64874.9	63440.6	60442.5	77401.4	70913.4	71169.5	-	-
KMW0518	69	93	196.146	C12H20O2	2,6-Octadien-1-ol, 3,7-dimethyl-, acetate, (Z)-	Ester	141-12-8	1362	floral, rose, soapy, citrus, dewy, pear	27708.3	27184.8	26994.8	25808.2	24860	26942.7	24201.9	27468.6	25911.4	29976.9	26125.1	27501.7	28204.1	27437.5	24332.8	-	-
NMW0156	91	149	149.03	C8H7NS	Benzene, (isothiocyanatomethyl)-	Sulfur compounds	622-78-6	1367	mild, watercress, dusty, medicinal, horseradish, oily	28802.9	26086.6	30900.5	41330	37898	42379	52576	50246	48519	58330	61330	58345	30212	42491	47096	C03098	-
NMW0155	163	178	178.136	C12H18O	Propofol	Phenol	2078-54-8	1364	mild, phenol	40422.1	36781.6	40595.1	42921.2	46861.5	51908.6	56690.5	52465.2	49546.6	61143.7	50758.2	51059.2	38217	52100.5	47803.8	C07523	-
XMW1342	156	141	156.094	C12H12	Naphthalene, 1,4-dimethyl-	Aromatics	571-58-4	1436	-	15352.3	14086.3	16739.9	18888.3	18385.9	23047.3	20410.7	20043.2	19952.3	33411	32117.5	31916.2	21369.1	23018.2	23230.8	-	-
KMW0710	164	77	164.084	C10H12O2	Phenol, 2-methoxy-4-(1-propenyl)-	Phenol	97-54-1	1450	sweet, spicy, clove, woody, allspice, carnation, floral	542072	511619	660234	665103	545788	668969	496743	543081	548681	733591	653901	672651	649635	579989	634915	C10469	ko00940
XMW0819	161	105	204.188	C15H24	(1S,4S,4aR)-1-Isopropyl-4-methyl-7-methylene-1,2,3,4,4a,5,6,7-octahydronaphthalene	Terpenoids	157477-72-0	1463	-	6861.91	7096.72	8006.91	7048.66	7620.43	6372.38	5725.93	5877.31	5453.61	7835.55	8130.56	8259.94	7347.94	6016.36	5699.91	-	-
XMW1356	57	71	226.266	C16H34	Dodecane, 2-methyl-6-propyl-	Hydrocarbons	55045-08-4	1483	-	34932.2	29938.8	35110.3	31992.7	27720.9	31789.5	28707.8	33685	31689.1	35032.4	32864.2	33532.2	31395.2	35851.1	34460.9	-	-
KMW0605	93	80	238.193	C15H26O2	Pentanoic acid, 1-ethenyl-1,5-dimethyl-4-hexenyl ester	Ester	10471-96-2	1510	fruity, lavender, apricot, citrus	82760.8	72356.8	91391.6	96874.2	83719.4	99792	73023.8	78125.8	79876.6	132876	124104	122629	99050.1	94099.8	100764	-	-
WMW0021	159	160	202.172	C15H22	trans-Calamenene	Terpenoids	73209-42-4	1529	-	646160	619846	723804	750679	667515	788174	664112	697548	700451	1.02949e+06	1.02042e+06	1.01444e+06	774017	810220	845378	-	-
XMW0012	105	161	204.188	C15H24	Naphthalene, 1,2,4a,5,6,8a-hexahydro-4,7-dimethyl-1-(1-methylethyl)-, [1S-(1.alpha.,4a.beta.,8a.alpha.)]-	Terpenoids	24406-05-1	1538	woody, dry	28354.2	25208.2	31847.3	32609.3	27375.2	32934.9	24649.3	26609.5	26804.5	41058.2	39496.7	39426.6	33596	28524.8	31711.4	C16815	-
XMW0665	159	97	220.183	C15H24O	Muurola-4,10(14)-dien-1.beta.-ol	Terpenoids	257293-90-6	1635	-	6184.43	5800.9	6869.04	7851.44	6484.64	8437.72	6339.85	6880.03	6479.94	12323.3	10917.7	10712.5	8696.53	5190.28	8957.33	-	-
NMW0413	72	153	222.173	C13H22N2O	Noruron	Terpenoids	18530-56-8	1960	-	19371.5	26316.3	26931.9	21018.1	22505	22394.7	35353.8	27466.3	34397.3	50574.4	64196.5	42041.4	22873.1	18607.8	18153.8	-	-
XMW0264	161	105	204.188	C15H24	Bicyclo[4.4.0]dec-1-ene, 2-isopropyl-5-methyl-9-methylene-	Terpenoids	150320-52-8	1507	-	214318	207149	246510	252629	222055	260003	200253	215354	212974	352525	337526	342628	262476	246326	265876	-	-
KMW0058	68	59	170.131	C10H18O2	2H-Pyran-3-ol, 6-ethenyltetrahydro-2,2,6-trimethyl-	Heterocyclic compound	14049-11-7	1173	floral, honey	360547	361732	444038	521970	572929	618523	749114	776164	738408	1.09037e+06	1.06558e+06	988907	560677	675083	689919	-	-
XMW0103	97	98	98.019	C5H6S	Thiophene, 3-methyl-	Heterocyclic compound	616-44-4	786	fatty, winey	32617.3	28868.4	25232.1	22251.6	23295.1	21932	19655.1	20362.5	18980.8	17733.9	18037.6	16691.7	21363.5	20805.3	19369.5	-	-
XMW0637	70	42	112.089	C7H12O	Cyclobutanone, 2,2,3-trimethyl-	Ketone	1449-49-6	847	-	4.3878e+06	3.87389e+06	3.66053e+06	2.93827e+06	3.2294e+06	3.0005e+06	2.7424e+06	2.79197e+06	2.59758e+06	2.36006e+06	2.29876e+06	2.1882e+06	2.86645e+06	2.78053e+06	2.69679e+06	-	-
WMW0187	45	69	102.104	C6H14O	2-Hexanol	Alcohol	626-93-7	801	chemical, winey, fruity, fatty, terpenic, cauliflower	524971	350259	308255	419116	410772	380963	441406	446334	422258	443315	429618	434388	366945	354962	334665	-	-
XMW0279	67	45	114.104	C7H14O	E-1-Methoxy-4-hexene	Hydrocarbons	134777-60-9	801	-	542248	362690	319547	440383	416164	384138	437972	448012	434205	441227	436623	442023	375112	356582	333763	-	-
KMW0070	91	106	106.078	C8H10	Benzene, 1,3-dimethyl-	Aromatics	108-38-3	866	plastic	34778.3	31990.7	38179.7	41870.6	34864.6	40856.9	39526.6	43148.7	44898	44276.1	42509.4	44966.6	47014	44342.4	46046.8	C07208	ko01100
XMW0276	83	55	112.089	C7H12O	4-Hexen-3-one, 5-methyl-	Ketone	13905-10-7	1080	-	1.09427e+06	1.08164e+06	1.15214e+06	868457	934933	902951	868740	876764	812084	739063	698353	678041	865508	827562	864820	-	-
XMW0484	81	53	110.073	C7H10O	Furan, 2-propyl-	Heterocyclic compound	4229-91-8	791	-	123637	83897.5	75411.4	92987.4	94037.5	83982.3	97844.3	98894	90643.5	91845.5	92255.4	91526.2	83002	79835.9	72865.8	-	-
XMW0881	83	55	114.068	C6H10O2	2-Butenoic acid, 3-methyl-, methyl ester	Ester	924-50-5	842	-	413703	343327	316951	283119	289201	272380	233877	254850	234464	209736	217979	193751	242041	232952	227442	-	-
XMW0879	67	54	110.073	C7H10O	Norbornadieone	Ketone	10218-02-7	913	-	347533	280614	298764	257038	256339	244078	233626	246237	229040	227156	215731	206153	219401	211021	227091	-	-
XMW1118	55	83	112.089	C7H12O	CyclohexanecarboxAldehyde	Aldehyde	2043-61-0	963	-	99436.3	89725.6	93271.7	92082.9	108981	112897	128459	123580	118051	133145	129046	127152	101161	107871	99212.3	-	-
KMW0176	108	111	126.104	C8H14O	5-Hepten-2-one, 6-methyl-	Ketone	110-93-0	986	herbal, green, citrus, musty, lemon grass	79348.7	77614.6	94428.7	100641	83712.7	98407.3	74974.8	79363.5	74328	111295	107965	107411	87088.6	90970.1	106777	C07287	-
XMW0100	71	57	156.188	C11H24	Octane, 5-ethyl-2-methyl-	Hydrocarbons	62016-18-6	986	-	13912	14223	18484	19185	15849	18452	14075	15054	13989	24738	20675	23480	15462	18341	17943	-	-
XMW0084	121	136	136.125	C10H16	2,4,6-Octatriene, 2,6-dimethyl-	Terpenoids	673-84-7	1131	sweet, floral, nut skin, peppery, herbal, tropical	455751	442250	506778	402875	407404	450594	406259	429276	401268	415383	422866	379330	406662	412388	427657	-	-
WMW0126	67	95	124.125	C9H16	1,3-Hexadiene, 3-ethyl-2-methyl-	Hydrocarbons	61142-36-7	1031	nutty	2.52915e+06	2.50476e+06	2.75286e+06	2.28932e+06	2.2672e+06	2.43987e+06	2.29544e+06	2.3904e+06	2.25933e+06	2.27304e+06	2.23707e+06	2.11134e+06	2.26322e+06	2.39012e+06	2.48369e+06	-	-
KMW0244	121	136	136.1	C8H12N2	Pyrazine, 2-methyl-5-(1-methylethyl)-	Heterocyclic compound	13925-05-8	1059	green, coffee, nutty, earthy	352713	346045	379730	311304	304551	339142	313851	328851	315798	322215	312290	293229	312549	327967	345060	-	-
KMW0261	107	108	108.058	C7H8O	p-Cresol	Phenol	106-44-5	1077	phenol, narcissus, animalic, mimosa	136879	127217	135730	96218.9	109197	106458	112129	102239	95106.6	85498.9	82678.2	88200.7	112480	99083.3	94276.2	C01468	ko01100
XMW1218	58	43	172.146	C10H20O2	2-Nonanone, 3-(hydroxymethyl)-	Ketone	67801-33-6	1093	fresh, sweet, green, weedy, earthy, herbal	296496	293234	309586	257643	275990	270286	269212	267241	252459	249603	236861	229348	260667	260737	270191	-	-
WMW0100	55	41	142.136	C9H18O	3-Nonen-1-ol, (E)-	Alcohol	10339-61-4	1143	green, waxy, melon, cucumber	20930	21132.9	21625.5	13539.7	13760.2	13324.4	9356.72	10728.6	9753.46	10520.5	9145.84	8319.94	16100.4	13157.7	10205.8	-	-
WMW0061	133	134	134.073	C9H10O	BenzAldehyde, 2-ethyl-	Aldehyde	22927-13-5	1176	nutty, roasted	4549.17	4523.54	7085.63	6988.39	6463.05	7155.48	8925.1	7883.32	7754.92	12959.6	11839	13565.9	8746.21	8597.49	9506.87	-	-
KMW0424	103	57	186.162	C11H22O2	Butanoic acid, 2-methyl-, hexyl ester	Ester	10032-15-2	1236	green, waxy, fruity, apple, spicy, tropical	294338	284518	311767	245217	253122	254399	193626	195858	183172	214500	208166	204482	236248	222916	220387	-	-
XMW0693	69	41	182.131	C11H18O2	2,6-Octadienoic acid, 3,7-dimethyl-, methyl ester	Ester	2349-14-6	1323	-	136195	140201	166471	155266	151685	174317	168023	170374	168726	185587	175286	169907	137586	154432	156547	-	-
XMW0740	132	133	133.064	C7H7N3	3-Methyl-pyrrolo(2,3-b)pyrazine	Heterocyclic compound	20321-99-7	1252	-	6699.58	6250.79	5953.01	7050.68	8720.19	8377.45	8109.91	7988.8	6685.04	7672.41	7147.77	6565.27	8055.19	9388.97	8878.47	-	-
KMW0444	82	54	150.104	C10H14O	Carvone	Terpenoids	99-49-0	1242	minty, licorice	1.28304e+06	1.24019e+06	1.34186e+06	1.29764e+06	1.44224e+06	1.4811e+06	1.63742e+06	1.53791e+06	1.5037e+06	1.79266e+06	1.69782e+06	1.62627e+06	1.35474e+06	1.37705e+06	1.35912e+06	-	-
KMW0447	41	81	154.136	C10H18O	3,6-Octadien-1-ol, 3,7-dimethyl-, (Z)-	Terpenoids	5944-20-7	1240	-	254506	239588	268840	188548	200077	195788	140026	145626	136041	126587	126656	124080	184243	169143	162289	-	-
XMW0952	70	57	200.178	C12H24O2	4-Methylhexyl 3-methylbutanoate	Ester	1215127-80-2	1312	-	21888	23277	21868	24825	24567	26143	27984.8	27415	28990	31603	31457	31014	22319	22781.6	22756	-	-
XMW0081	70	113	157.074	C7H11NO3	L-Proline, 1-acetyl-	Acid	68-95-1	1366	-	12877.9	15346.5	12611.2	13479	13956.8	12902.9	13529.7	13541.1	13624.5	14484	14485.4	15445.1	12883.4	14127.2	14139.3	-	-
XMW0303	67	82	198.162	C12H22O2	Hexanoic acid, 5-hexenyl ester	Ester	108058-81-7	1371	-	1.8135e+06	1.6752e+06	1.95298e+06	1.36949e+06	1.34449e+06	1.38608e+06	932228	963117	915003	875588	813224	790197	1.27818e+06	1.12097e+06	1.10886e+06	-	-
XMW0553	121	136	178.063	C10H10O3	2-Acetoxyacetophenone	Ketone	7250-94-4	1409	-	18059.5	16008.2	20006.3	20397.1	16635.1	18690.5	14038.8	14488.7	14651.3	19711	16851.4	19578.6	21234.3	16064.8	17726.5	-	-
XMW0979	105	91	204.188	C15H24	(4R,4aS,6S)-4,4a-Dimethyl-6-(prop-1-en-2-yl)-1,2,3,4,4a,5,6,7-octahydronaphthalene	Terpenoids	823810-22-6	1476	-	18645	17329	19993	19276	17190	19691	15756	15475	17553	29248	29436	24673	24453	21501	19999	-	-
XMW1347	57	71	226.266	C16H34	Tetradecane, 2,5-dimethyl-	Hydrocarbons	56292-69-4	1483	-	229126	229951	236773	211499	233588	255013	223688	247881	223675	290362	249183	277487	220912	240032	218151	-	-
XMW0136	157	142	200.157	C15H20	4-Isopropyl-6-methyl-1-methylene-1,2,3,4-tetrahydronaphthalene	Terpenoids	50277-34-4	1563	-	326440	307327	384108	393153	337721	407026	321019	348509	345875	564819	528212	545427	413014	387153	416951	-	-
XMW0388	161	122	204.188	C15H24	(4aR,8aR)-5,8a-dimethyl-3-propan-2-ylidene-1,2,4,4a,7,8-hexahydronaphthalene	Terpenoids	6813-21-4	1542	-	31159.6	29055.4	35305.6	35849.4	30006.4	36310.6	26450.8	29506.1	29108.2	45271.3	43714.7	44079.4	36945.4	32199	33203.6	-	-
KMW0616	161	105	204.188	C15H24	(1.alpha.,4a.beta.,8a.alpha.)-1,2,3,4,4a,5,6,8a-octahydro-7-methyl-4-methylene-1-(1-methylethyl)-Naphthalene	Terpenoids	39029-41-9	1513	herbal, woody	7481.88	8151.99	11147.1	10180.5	8086.78	11324	7550.66	9055.19	8863.28	11536.3	10506.5	11301.9	8820.2	7672.57	8619.65	C19738	-
XMW0259	57	41	226.266	C16H34	Pentadecane, 2-methyl-	Hydrocarbons	1560-93-6	1563	-	79369	70726.2	81793.4	75991.2	68508.2	75706.9	71314.8	72530.4	80700.6	106349	91845.6	91826	82351.1	80119.6	87115.2	-	-
WMW0059	105	77	204.115	C13H16O2	E-2-Hexenyl benzoate	Ester	76841-70-8	1588	-	39382.8	36832.2	49344	42370.8	34895.4	44991.4	27041.9	29937.2	30244.5	41883.7	34401.9	35295	40036	31801.6	33511.9	-	-
XMW1491	93	69	252.209	C16H28O2	Lavandulyl caproate	Ester	59550-36-6	1650	-	117163	103830	145853	145262	119607	166418	113948	121547	123713	193957	165432	168368	137318	112220	127712	-	-
XMW0294	41	55	168.151	C11H20O	10-Undecenal	Aldehyde	112-45-8	1297	waxy, aldehydic, rose, mandarin, citrus, soapy, fatty	28878.2	28997.5	31593.4	27485.8	25590.8	27169.7	26481.1	26569.1	26895	27503.2	28374.4	28141.7	27215.4	29352.6	28582.9	-	-
XMW0894	57	84	128.157	C9H20	Hexane, 3-ethyl-2-methyl-	Hydrocarbons	16789-46-1	845	-	66647.7	53417.8	53106.2	46432.3	45789.8	44493.5	37697.1	40340.3	34286.6	35110.9	34356.4	34075	44118	39175.3	43077.2	-	-
D373	79	77	112.089	C7H12O	2,4-Heptadien-1-ol, (E,E)-	Alcohol	33467-79-7	1004	green, fruity, nutty, cheese	127413	116320	132692	69745	69656	77589	69755	72195	70392	62534	56551	49945	73641	76320	82043	-	-
XMW0522	92	121	121.089	C8H11N	Pyridine, 3-propyl-	Heterocyclic compound	4673-31-8	986	sweet, musty, beany, earthy, woody	1.97757e+06	1.94637e+06	2.15236e+06	1.78788e+06	1.76098e+06	1.89494e+06	1.72202e+06	1.83744e+06	1.74794e+06	1.7598e+06	1.73997e+06	1.63297e+06	1.7988e+06	1.81389e+06	1.85514e+06	-	-
KMW0223	121	93	136.125	C10H16	1,3-Cyclohexadiene, 1-methyl-4-(1-methylethyl)-	Terpenoids	99-86-5	1012	woody, terpene, lemon, herbal, medicinal, citrus	1.22897e+06	1.19928e+06	1.32219e+06	1.06771e+06	1.01815e+06	1.12417e+06	979675	1.04959e+06	997391	999686	976232	916540	1.06229e+06	1.03754e+06	1.06527e+06	C09898	-
NMW0012	105	120	120.094	C9H12	Benzene, 1,2,3-trimethyl-	Aromatics	526-73-8	1013	-	211131	207367	235142	190927	183223	202427	176331	190099	178716	183612	176293	168808	187105	183313	195288	-	-
KMW0204	69	56	144.115	C8H16O2	Acetic acid, hexyl ester	Ester	142-92-7	1014	fruity, green, apple, banana, sweet	55752.6	62567.4	57899.1	22484.4	20463.2	31506.6	16062.6	13436.4	13716	9429.61	18127.3	11475.9	22372.4	28278.5	27620.5	-	-
XMW0485	76	91	125.936	C2H3ClS2	Carbonochloridodithioic acid, methyl ester	Others	16696-91-6	1033	-	70432.5	66701.7	68537.7	77564.1	83384.4	86177.6	95932.5	98308.4	91106.8	106170	99966.7	96970.3	82357.4	81919.7	85695.9	-	-
XMW0441	42	103	102.994	C2H2ClN3	1H-1,2,4-Triazole, 3-chloro-	Heterocyclic compound	6818-99-1	1237	-	34734.8	34365.8	38659.6	27792.1	29451.6	27812.8	22845.4	22951.6	20274	24627.8	24386.1	24112.6	27275.1	24599.4	26442.9	-	-
NMW0033	95	67	95.037	C5H5NO	2(1H)-Pyridinone	Heterocyclic compound	142-08-5	1094	-	2.10678e+06	2.03413e+06	2.12615e+06	1.85933e+06	2.21437e+06	2.11668e+06	2.41991e+06	2.15059e+06	2.08854e+06	2.53781e+06	2.26368e+06	2.26982e+06	2.04813e+06	1.92249e+06	1.88203e+06	C02502	-
NMW0041	69	41	150.141	C11H18	(E)-4,8-Dimethylnona-1,3,7-triene	Terpenoids	19945-61-0	1116	-	25810.9	23945.8	28586.6	30161.6	28357.7	31100.6	22037.6	23454.1	20613.6	27678.2	26855.5	28185.7	27409	25972.3	25750.5	C21795	-
XMW1389	136	121	136.089	C9H12O	2,3-Dimethylanisole	Ether	2944-49-2	1144	-	213099	201171	234877	183846	182708	199993	167682	187497	174800	177783	177062	165923	184492	172417	182349	-	-
D76	75	71	174.162	C10H22O2	Octanal dimethyl acetal	Ether	10022-28-3	1178	citrus, floral, green, leafy, rose, violet	5228.46	5407.72	5327.09	5908.91	7077.52	5817.76	6245.74	5795.97	5576.75	14598.6	14258.5	13635.2	7505.4	6850.12	6611.45	-	-
XMW0727	134	133	134.073	C9H10O	BenzAldehyde, 2,5-dimethyl-	Aldehyde	5779-94-2	1208	-	7713.73	6459.48	8443.15	12787.8	10398.3	11039.3	9080.73	9044.77	10184.7	14290.5	12620	12530.2	9168.42	10306.6	9316.42	-	-
D191	110	95	166.099	C10H14O2	2-Hexanoylfuran	Heterocyclic compound	14360-50-0	1239	sweet, fruity, ketonic, green, apricot, peach	6.79756e+06	6.60427e+06	7.1496e+06	6.9321e+06	7.76103e+06	8.00882e+06	8.97771e+06	8.4126e+06	8.16198e+06	9.85472e+06	9.25715e+06	8.86472e+06	7.20628e+06	7.38352e+06	7.30302e+06	C02088	-
XMW1465	69	55	168.115	C10H16O2	7-Oxabicyclo[4.1.0]heptan-2-one, 6-methyl-3-(1-methylethyl)-	Ketone	5286-38-4	1256	-	4.08823e+06	4.0126e+06	5.03581e+06	3.41556e+06	4.4306e+06	4.13836e+06	4.24553e+06	3.81804e+06	3.58685e+06	4.73916e+06	3.55298e+06	3.68864e+06	3.97913e+06	3.51712e+06	3.72708e+06	-	-
KMW0449	95	121	182.131	C11H18O2	Bicyclo[2.2.1]heptan-2-ol, 1,7,7-trimethyl-, formate, endo-	Ester	7492-41-3	1226	green, earthy, herbal, balsamic, pine	32492.2	27992.8	29183.3	31116.1	32465.5	31203.4	38568.8	35594.2	34581.8	51463.6	48474.2	44240.7	31392.8	33963.1	35305.1	-	-
XMW0662	142	141	142.078	C11H10	Naphthalene, 2-methyl-	Aromatics	91-57-6	1297	sweet, floral, woody	51674.5	51397.2	54148.7	59353.3	62399.4	64491.8	70119	65819.8	63200.8	98590.8	95862.6	93675.9	67261.1	68929.1	66737.2	C14098	-
XMW1113	99	55	210.118	C9H20FO2P	2-Octyl methylphosphonofluoridate	Ester	22925-97-9	1306	-	14913.9	15453.5	14961.2	15572.9	15701.6	17382.3	18158.7	18273.3	20373.3	19802.3	20150.2	20931.1	15331.8	15365.4	14383.5	-	-
NMW0136	122	121	122.037	C7H6O2	BenzAldehyde, 3-hydroxy-	Aldehyde	100-83-4	1327	-	35003.1	33258.2	37904.5	39811.1	40686.4	42102.7	41597.6	41226.7	40435.8	46768	43644.1	43510.8	38204.2	36376.6	39227	C03067	-
NMW0137	142	69	142.027	C6H6O4	4H-Pyran-4-one, 5-hydroxy-2-(hydroxymethyl)-	Heterocyclic compound	501-30-4	1462	-	18986.1	20222.1	23569.5	23042.5	19839.4	20875.9	20885.7	19632.1	20534	22358.9	24113.5	26069.3	22169.5	17492.5	18027.9	C14516	-
NMW0162	69	55	170.131	C10H18O2	8-Methyl-6-nonenoic Acid	Acid	21382-25-2	1373	-	13382.4	12622.5	13881.1	11662.7	11303.1	14640.7	12925.1	13215.4	13743.8	15277.3	14840	14612.8	13367.1	14284.6	14443.8	-	-
XMW1094	105	161	176.157	C13H20	Megastigma-4,6(Z),8(E)-triene	Hydrocarbons	51468-85-0	1373	-	26491.5	26790	31920.4	33970.8	32896.9	42314.6	41922.5	41689.2	42816.4	53890.7	51470.6	51357.6	29528	35433.3	38274.9	-	-
XMW1343	178	135	178.099	C11H14O2	1-(3-Ethoxyphenyl)acetone	Ketone	23037-47-0	1417	-	6405.24	6665.19	6829.32	6707.64	5828.52	6499.57	6111.25	6133.94	5815.82	6852.92	6645.18	6584.59	6250	5705.45	5953.84	-	-
XMW1253	71	41	214.193	C13H26O2	Butanoic acid, 1-methyloctyl ester	Ester	69727-42-0	1417	-	92223.7	92169.7	91002.9	90568.6	96576.4	97260.8	100642	94095.1	103479	105898	109371	101349	81324.8	91846.2	86063.3	-	-
KMW0552	81	80	204.188	C15H24	(-)-.beta.-Bourbonene	Terpenoids	5208-59-3	1384	herbal, woody, floral, balsamic	129797	133967	150225	112314	99219.9	116932	86036.5	89631.2	88182.1	102082	105016	95820.1	114721	102644	103374	-	-
XMW0159	57	71	226.266	C16H34	2,6,10-Trimethyltridecane	Hydrocarbons	3891-99-4	1449	-	79630.2	90017.6	90099	86670.9	87609.4	91305.3	91467.1	91302.9	96508	102434	93033.4	99770.7	72440	89026.6	81624.9	-	-
KMW0573	41	69	204.188	C15H24	(E)-.beta.-Famesene	Terpenoids	18794-84-8	1457	woody, citrus, herbal, sweet	78433.6	76857.6	76623.8	67521.3	69887.5	74498	73613.1	79695.6	81437.9	82583.7	84937.2	77243.4	75388.1	84284.7	84563.3	C09666	ko00909,ko01110
XMW1435	91	119	222.162	C14H22O2	(6,6-dimethyl-2-bicyclo[3.1.1]hept-2-enyl)methyl 2-methylpropanoate	Ester	29021-37-2	1466	fruity, woody, pine	24991.1	27110.9	32381.3	30914.2	27315.3	27555.5	28993	20971.6	20616	25048.4	31774.6	31033.7	28957.8	21822.3	20032.7	-	-
NMW0208	73	55	172.11	C9H16O3	9-Oxononanoic Acid	Acid	2553-17-5	1483	-	94395.9	94763	100508	110411	107496	122224	118758	113724	110396	144503	128873	136338	102727	108231	108508	-	-
KMW0595	119	93	204.188	C15H24	1,3-Cyclohexadiene, 5-(1,5-dimethyl-4-hexenyl)-2-methyl-, [S-(R*,S*)]-	Terpenoids	495-60-3	1495	spice, fresh, sharp	1.96306e+06	1.88051e+06	2.22333e+06	2.35738e+06	2.20383e+06	2.5692e+06	2.41216e+06	2.32381e+06	2.36939e+06	3.06201e+06	2.77524e+06	2.85802e+06	2.28116e+06	2.20703e+06	2.21314e+06	C09750	-
KMW0604	121	93	204.188	C15H24	(1S,2E,6E,10R)-3,7,11,11-Tetramethylbicyclo[8.1.0]undeca-2,6-diene	Terpenoids	24703-35-3	1495	green, woody, weedy	1.75187e+06	1.69138e+06	1.97941e+06	2.09848e+06	1.96529e+06	2.27503e+06	2.16014e+06	2.07658e+06	2.09939e+06	2.71071e+06	2.46122e+06	2.54645e+06	2.05128e+06	1.98395e+06	1.97495e+06	-	-
KMW0619	69	71	224.178	C14H24O2	Butanoic acid, 3,7-dimethyl-2,6-octadienyl ester, (E)-	Ester	106-29-6	1562	sweet, fruity, rose, waxy, raspberry, tropical	17760.7	17866.1	20878.4	17412	15446.6	20976.3	17578.9	17545.6	18666.2	24563.6	24332.9	22802.2	17890.6	18873.5	20171.7	-	-
KMW0642	57	71	226.266	C16H34	Hexadecane	Hydrocarbons	544-76-3	1600	alkane	446970	413634	475414	458615	396968	467458	425563	453008	453997	634782	564821	579869	492288	515843	545600	C14499	-
XMW0425	158	157	158.084	C10H10N2	6-Quinolinamine, 2-methyl-	Heterocyclic compound	65079-19-8	1650	-	52806.5	41083.2	68071.8	76093.5	56297.3	88129.3	57784.8	60683.9	65608.8	109609	88071.8	92882.7	66813.4	54025.5	63373.5	-	-
KMW0699	57	71	254.297	C18H38	Octadecane	Hydrocarbons	593-45-3	1800	alkane	10233.2	10322.6	12682.7	12158.7	9844.27	11562.9	10563.8	10930.3	11290.4	19835	17058.5	16153.3	11243.9	11153.1	12500.4	-	-
WMW0222	41	55	168.188	C12H24	1-Dodecene	Hydrocarbons	112-41-4	1190	-	43368.3	39262.6	45264.5	26135	27710.9	26314.7	18681.5	18012.6	17055.5	13821.2	12818.6	13278	25689.6	23473.8	22071.5	-	-
NMW0747	67	39	67.042	C4H5N	Pyrrole	Heterocyclic compound	109-97-7	755	sweet, warm, nutty, ethereal	643494	666371	670314	454463	514811	487137	412000	419232	385974	314055	307001	294069	434913	416205	404582	C19907	-
D95	75	39	109.969	C3H4Cl2	1-Propene, 1,3-dichloro-, (E)-	Halogenated hydrocarbons	10061-02-6	763	-	53092.8	46640.2	49537.5	52720.8	49123.8	54991.2	57414.4	56527.4	57176.6	56913.2	57627	60572.4	50444.5	46780.2	50385.9	C06609	ko01100
KMW0061	73	56	116.084	C6H12O2	Isobutyl acetate	Ester	110-19-0	772	sweet, fruity, ethereal, banana, tropical	1.6439e+06	1.48476e+06	1.57378e+06	1.65651e+06	1.58531e+06	1.73931e+06	1.80976e+06	1.80002e+06	1.74532e+06	1.83306e+06	1.83462e+06	1.94645e+06	1.61988e+06	1.52886e+06	1.50252e+06	-	-
XMW0598	118	117	118.078	C9H10	.alpha.-Methylstyrene	Aromatics	98-83-9	986	-	12990.5	13051.5	14246.7	12417.2	12375.2	14329.3	13022.2	12973.1	12709.2	13947.9	13898.8	12842.7	11593.4	13497.7	13535.2	-	-
XMW1117	55	70	142.099	C8H14O2	2-Propenoic acid, pentyl ester	Ester	2998-23-4	974	-	41178.5	39405.7	54418.1	29813.3	27352.1	23979.7	23815.2	25499.1	22941	9867.57	9780.17	12398.5	19159	25451.2	18357.9	-	-
D335	94	41	136.1	C8H12N2	Pyrazine, (2-methylpropyl)-	Heterocyclic compound	29460-92-2	1074	green, vegetable, fruity	4.68921e+06	4.75171e+06	5.07776e+06	3.77241e+06	4.0546e+06	3.91976e+06	3.7486e+06	3.76795e+06	3.51251e+06	3.18507e+06	3.02938e+06	2.90183e+06	3.76241e+06	3.561e+06	3.73333e+06	-	-
XMW0495	82	39	112.052	C6H8O2	Dehydromevalonic lactone	Ester	2381-87-5	1169	-	1.41392e+06	1.34648e+06	1.39251e+06	1.33029e+06	1.51784e+06	1.51048e+06	1.68564e+06	1.51687e+06	1.47592e+06	1.69439e+06	1.61473e+06	1.50662e+06	1.42525e+06	1.38325e+06	1.2492e+06	-	-
XMW0774	59	55	158.131	C9H18O2	3-Hexene, 1-(1-methoxyethoxy)-, (Z)-	Hydrocarbons	54340-96-4	1012	-	12764.8	12030.4	13611.8	16250.5	12310	11768.5	10473.6	11110.5	10867.2	12814.2	11857.9	10009.4	13106.9	11262.7	11108.8	-	-
XMW0714	94	109	109.053	C6H7NO	3-Acetyl-1H-pyrroline	Heterocyclic compound	1072-82-8	1035	roasted	1.1375e+06	1.11067e+06	1.21405e+06	1.09414e+06	1.10153e+06	1.18882e+06	1.1682e+06	1.18372e+06	1.1523e+06	1.21762e+06	1.22526e+06	1.1492e+06	1.08731e+06	1.1312e+06	1.16441e+06	-	-
XMW0917	83	55	140.12	C9H16O	3-Nonen-5-one	Ketone	82456-34-6	1052	-	24303.7	23358.3	22539.1	25953	25557.6	25510.8	26949.8	24034.6	25265.1	26461.9	27027.1	27872.6	23866.2	21560.6	22312.9	-	-
XMW1337	57	71	184.219	C13H28	Nonane, 3-methyl-5-propyl-	Hydrocarbons	31081-18-2	1185	-	18323.9	17553.6	19098.7	12358.7	12305.4	11787.1	7028.37	7672.57	7143.64	5869.99	5529.66	5140.03	10546.6	9658.68	9412.61	-	-
XMW0026	60	73	130.099	C7H14O2	Heptanoic Acid	Acid	111-14-8	1080	rancid, sour, cheese, sweaty	227015	230631	245538	182054	197864	196590	187757	192925	179653	165274	161803	155809	175608	178661	195528	C17714	-
D197	67	109	152.12	C10H16O	3-Oxatricyclo[4.1.1.0(2,4)]octane, 2,7,7-trimethyl-	Terpenoids	1686-14-2	1095	green	2.01946e+06	2.00455e+06	2.07975e+06	1.40146e+06	1.60263e+06	1.51609e+06	1.515e+06	1.41632e+06	1.35859e+06	1.3584e+06	1.2332e+06	1.23195e+06	1.49807e+06	1.40095e+06	1.3972e+06	C02759	ko00903
KMW0280	95	43	124.089	C8H12O	3,5-Octadien-2-one	Ketone	38284-27-4	1091	fruity, fatty, mushroom	2.15517e+06	2.12339e+06	2.26414e+06	1.88031e+06	2.01001e+06	1.9828e+06	1.99372e+06	1.98629e+06	1.86547e+06	1.85015e+06	1.78732e+06	1.69909e+06	1.89509e+06	1.87676e+06	1.94172e+06	-	-
XMW0658	41	73	128.084	C7H12O2	2-Heptenoic Acid	Acid	18999-28-5	1081	green, grassy, fruity, ethereal	1.25012e+06	1.22973e+06	1.29989e+06	1.09752e+06	1.16695e+06	1.12609e+06	1.12835e+06	1.11259e+06	1.05879e+06	1.03024e+06	988260	956749	1.10453e+06	1.09805e+06	1.13343e+06	-	-
w37	81	123	152.12	C10H16O	2-Cyclohexene-1-carboxaldehyde, 2,6,6-trimethyl-	Aldehyde	432-24-6	1116	-	207690	212420	214980	194438	200079	203381	201219	199552	198771	204583	207280	190458	181821	207303	221964	-	-
KMW0366	82	67	170.131	C10H18O2	Butanoic acid, 3-hexenyl ester, (Z)-	Ester	16491-36-4	1187	fresh, green, apple, fruity, wine, metallic, buttery	3.22344e+06	3.19488e+06	3.33286e+06	1.4557e+06	1.56202e+06	1.48553e+06	845355	842674	770537	440293	449996	433358	1.4324e+06	1.31008e+06	1.23029e+06	-	-
XMW0283	95	124	166.099	C10H14O2	1-(Furan-2-yl)-2-methylpentan-1-one	Heterocyclic compound	1248070-62-3	1268	-	81641.9	80495.3	88596	75974.5	79708.7	78017	76311.8	74823.6	70897.4	82280	72259.2	70368.3	82774.4	75217.7	72972.4	-	-
XMW0933	119	134	194.131	C12H18O2	Bicyclo[3.1.1]hept-2-en-6-ol, 2,7,7-trimethyl-, acetate, [1S-(1.alpha.,5.alpha.,6.beta.)]-	Ester	50764-55-1	1239	-	62995	59944	64632	56516	61873	59478	60142	59768	54225	64808	57311	44381	62601	59165	53533	-	-
XMW0533	147	148	148.035	C9H8S	3-Methylbenzothiophene	Heterocyclic compound	1455-18-1	1315	-	173622	156925	218614	156222	173316	227852	163511	199273	171309	236940	168227	206679	181683	168919	219049	-	-
KMW0437	104	91	164.084	C10H12O2	Acetic acid, 2-phenylethyl ester	Ester	103-45-7	1260	floral, rose, sweet, honey, fruity, tropical	1.15051e+06	1.14864e+06	1.25399e+06	901730	973706	975672	932573	946416	904188	864172	797717	785600	894324	911698	981239	C12303	-
XMW0764	68	79	152.12	C10H16O	(S)-(-)-(4-Isopropenyl-1-cyclohexenyl)methanol	Terpenoids	18457-55-1	1312	-	5316.01	5372.55	6764.29	7911.47	6688.88	8825.55	7107.65	9661.24	9601.4	10402.1	11951.6	12124.2	8267.51	8240.64	6635.57	C02452	ko00902,ko00903,ko01110
KMW0473	79	107	150.104	C10H14O	4-Isopropylcyclohexa-1,3-dienecarbAldehyde	Aldehyde	1197-15-5	1283	fatty, spicy	15714.9	12425.5	18191.5	20482.9	15054.4	17162.3	13799.8	15193.7	15642.8	26113.3	24165.9	23369.2	18657.7	15348.2	16866.1	-	-
XMW1096	54	71	198.162	C12H22O2	Butanoic acid, 1-ethenylhexyl ester	Ester	16491-54-6	1307	fruity, floral, orchid, waxy, green, privet, watery, metallic, mushroom, buttery	6121.34	4936.84	5641.84	7469.56	7012.12	7451.33	8048.23	9251.01	9218.47	12103.9	11243.8	11674	8437.35	8272.95	9230.95	-	-
D356	138	109	138.068	C8H10O2	3-Methoxy-5-methylphenol	Phenol	3209-13-0	1318	oakmoss, fruity, iodine, woody, hay	553050	466046	568616	699924	665159	744912	858895	859701	827238	1.14249e+06	1.09669e+06	1.10432e+06	774884	819681	880308	-	-
XMW1341	160	115	160.035	C10H8S	Thiophene, 3-phenyl-	Heterocyclic compound	2404-87-7	1368	-	20202.5	19529.8	23740.2	26006.7	24994	29864	30152.7	30230.9	29617.8	36918.2	37039.6	36637.5	21669.7	27393.7	27785.8	-	-
KMW0522	161	119	204.188	C15H24	Copaene	Terpenoids	3856-25-5	1376	woody, spicy, honey	9190.52	8417.24	8563.47	8838.65	7243.17	8277.4	5858.99	5940.36	6188.36	9502.33	9352.69	10877.6	9800.98	7070.17	7211.57	C09639	-
D175	91	73	178.136	C12H18O	.beta.-Phenylethylmethylethylcarbinol	Alcohol	10415-87-9	1382	sweet, fresh, cayloxol, lilac, anisic, earthy, narcissus, peony	33505.5	27895.6	31834.3	31929.9	28014	28328.1	25087.4	25677.8	25220.2	35803.9	33983.7	35159.6	28511.6	28738.9	26172.1	-	-
XMW0382	105	161	204.188	C15H24	isoledene	Terpenoids	95910-36-4	1375	-	5598.32	5717.63	7159.86	6666.95	6265.69	6071.97	3810.52	4371.95	4784.27	7504.38	6978.35	7897.04	6698.09	5909.29	5878.27	-	-
XMW1129	107	79	180.079	C10H12O3	Ethyl mandelate	Ester	774-40-3	1421	-	13937.7	14232.3	14461	15583.8	13444.6	16303.8	12509.4	12245.2	12978.9	15815.5	20002.9	16243.7	15296.8	14188.9	14511.3	-	-
w38	161	69	204.188	C15H24	1H-3a,7-Methanoazulene, octahydro-3,8,8-trimethyl-6-methylene-, [3R-(3.alpha.,3a.beta.,7.beta.,8a.alpha.)]-	Terpenoids	546-28-1	1421	-	109985	105007	118960	119959	108623	119937	105565	108898	107346	133470	126440	130351	122877	113892	112274	-	-
KMW0578	93	80	238.193	C15H26O2	Butanoic acid, 3-methyl-, 1-ethenyl-1,5-dimethyl-4-hexenyl ester	Ester	1118-27-0	1464	citrus, bergamot, lavender, peach, apricot, sage	86075.8	84662.7	114892	112152	103524	104272	76017.2	89134.8	81611.7	128354	122669	127959	112388	81972.8	85953.2	-	-
NMW0218	58	59	165.115	C10H15NO	Hordenine	Amine	539-15-1	1495	-	47546.2	45760.9	49584.6	45580.5	43852.1	47372.5	46120.1	47685.6	48956	56982.5	55434.5	55038.4	47999.6	51792.6	52922.2	C06199	ko00350,ko01100
NMW0217	80	111	155.095	C8H13NO2	1H-Pyrrolizine-7-methanol, 2,3,5,7a-tetrahydro-1-hydroxy-, (1S-cis)-	Heterocyclic compound	520-63-8	1495	-	321045	311966	358327	386670	357506	420711	400049	383989	391612	494328	448724	468151	361981	364009	360922	-	-
w05	69	41	220.183	C15H24O	2,6,10-Dodecatrienal, 3,7,11-trimethyl-	Terpenoids	19317-11-4	1656	floral, minty	90685.4	77597.4	108973	100575	82370.8	114970	85505.8	89539	93847.8	143855	123362	119107	99584.5	85704.6	100670	C03461	ko00900,ko00909,ko01110
XMW1332	71	43	142.099	C8H14O2	2,2'-Bifuran, octahydro-	Heterocyclic compound	1592-33-2	1079	-	723387	709417	756685	581516	621436	598335	575334	575272	540843	494723	467146	451208	576975	545835	579040	-	-
XMW0180	55	45	130.063	C6H10O3	2-Propenoic acid, 2-methoxyethyl ester	Ester	3121-61-7	851	-	7.29223e+06	6.41678e+06	6.02978e+06	5.333e+06	5.69918e+06	5.27636e+06	5.05977e+06	5.27659e+06	4.81468e+06	4.50077e+06	4.37444e+06	4.09479e+06	5.19092e+06	5.31151e+06	4.94305e+06	-	-
KMW0102	56	43	102.104	C6H14O	1-Hexanol	Alcohol	111-27-3	868	ethereal, fusel, oily, fruity, alcoholic, sweet, green	1.89581e+06	1.89053e+06	1.99527e+06	934359	995037	988408	633633	612296	569733	393412	389335	374379	845326	814546	899928	C00854	-
XMW0648	57	71	128.12	C8H16O	3-Hexanone, 2,2-dimethyl-	Ketone	5405-79-8	868	-	3.32018e+06	3.39499e+06	3.38141e+06	1.61233e+06	1.81367e+06	1.67759e+06	1.1375e+06	1.12211e+06	1.03427e+06	545404	563412	511033	1.44656e+06	1.40156e+06	1.47885e+06	-	-
KMW0160	106	61	106.045	C4H10OS	1-Propanol, 3-(methylthio)-	Alcohol	505-10-2	981	cabbage, cooked potato, garlic	89570.3	92551.4	95974.3	85191.3	82518.2	88888.2	82314.1	86224	83684.5	83113.3	82627.2	78218	84806.3	84732.8	88558.2	-	-
XMW0483	95	94	95.037	C5H5NO	1H-Pyrrole-2-carboxAldehyde	Heterocyclic compound	1003-29-8	1012	musty, beefy, coffee	92445.2	88610.4	94379.8	100793	101638	103202	114092	111296	110024	124710	124082	116346	96594.6	95360.6	95684.5	-	-
XMW1208	42	41	70.028	CH2N4	1H-Tetrazole	Heterocyclic compound	288-94-8	1019	-	5678.97	4560.54	5289.64	8795.96	5690.81	5941.54	6027.57	5194.83	6384.29	5939.52	5997.85	6967.8	5875.56	4482.93	4377.25	-	-
KMW0224	91	122	122.073	C8H10O	Benzene, (methoxymethyl)-	Ether	538-86-3	969	fruity, ethereal, ylang-ylang, green, floral, hyacinth	8560.39	7751.21	9147.81	8117.36	7032.35	7398.64	7588.26	6782.79	6130.5	6442.8	6180.98	5942.32	6972.46	7184.23	7886.9	-	-
XMW1335	57	41	156.115	C9H16O2	3,4-Hexanedione, 2,2,5-trimethyl-	Ketone	20633-03-8	1039	-	38137.1	35315.3	38816.9	34525.7	36990.7	36658	38757.5	37913	34669.1	39468	36234.9	36071	36642.9	35470	36719.6	-	-
WMW0040	93	41	136.125	C10H16	trans-.beta.-Ocimene	Terpenoids	3779-61-1	1049	sweet, herbal	9.03306e+06	8.77482e+06	9.85072e+06	8.20556e+06	8.08536e+06	8.64811e+06	7.88163e+06	8.31382e+06	7.93144e+06	8.12499e+06	7.97184e+06	7.54186e+06	8.22574e+06	8.27655e+06	8.57705e+06	C09873	-
KMW0250	59	41	156.151	C10H20O	7-Octen-2-ol, 2,6-dimethyl-	Terpenoids	18479-58-8	1064	fresh, citrus, lime, floral, cologne, weedy	4.53237e+06	4.47703e+06	4.78009e+06	3.62801e+06	3.87238e+06	3.73779e+06	3.59264e+06	3.6222e+06	3.37517e+06	3.06522e+06	2.91547e+06	2.80763e+06	3.64165e+06	3.4334e+06	3.64998e+06	-	-
XMW0659	91	92	134.11	C10H14	Benzene, n-butyl-	Aromatics	104-51-8	1054	-	438788	423998	478830	406102	368349	431472	353111	369962	401006	392097	351007	335792	382364	374299	411950	C18150	-
NMW0034	81	69	152.12	C10H16O	Fenchone	Terpenoids	1195-79-5	1096	herbal, cedar leaf, bitter, thuja, camphor, earthy, woody	1.51421e+06	1.49971e+06	1.56402e+06	1.08417e+06	1.24675e+06	1.17855e+06	1.20398e+06	1.11515e+06	1.06539e+06	1.07121e+06	963904	957609	1.1676e+06	1.08571e+06	1.0818e+06	C09859	-
XMW0532	96	95	138.091	C6H10N4	1H-Pyrazole-1-carboximidamide, 3,5-dimethyl-	Heterocyclic compound	22906-75-8	1096	-	5.4987e+06	5.3206e+06	5.54818e+06	4.82889e+06	5.78819e+06	5.55637e+06	6.34083e+06	5.63591e+06	5.46721e+06	6.45044e+06	5.73483e+06	5.72049e+06	5.30683e+06	4.98467e+06	4.88967e+06	-	-
XMW0529	95	93	172.102	C10H17Cl	Bicyclo[2.2.1]heptane, 2-chloro-1,7,7-trimethyl-, (1R-endo)-	Terpenoids	30462-53-4	1116	-	19430.9	20079.2	20100.5	16767.8	19830.3	18451.9	17834.7	19612.6	17392.3	21337.4	21460.2	19614.4	16562	18462.8	18984.2	-	-
XMW0099	57	43	184.219	C13H28	Decane, 2,3,5-trimethyl-	Hydrocarbons	62238-11-3	1411	-	203739	206815	205820	202419	208261	211649	216977	212235	221280	234479	231251	228144	189399	204125	194919	-	-
KMW0338	83	55	140.12	C9H16O	2-Nonenal, (E)-	Aldehyde	18829-56-6	1162	fatty, green, cucumber, aldehydic, citrus	1.80281e+06	1.73699e+06	1.79454e+06	1.6821e+06	1.92319e+06	1.93206e+06	2.14743e+06	1.93578e+06	1.86336e+06	2.16334e+06	2.07052e+06	1.93836e+06	1.78632e+06	1.7409e+06	1.54969e+06	-	-
XMW0913	109	81	152.12	C10H16O	cis-Chrysanthenol	Terpenoids	55722-60-6	1162	-	232547	224191	235307	245462	280706	288018	340832	316316	308714	383032	354841	344387	257634	261998	258175	-	-
XMW0602	71	57	184.219	C13H28	Undecane, 5,7-dimethyl-	Hydrocarbons	17312-83-3	1190	-	271326	261557	291799	159059	164380	166785	105428	107606	97108.1	87910.9	82856.1	82346.6	147860	138738	129693	-	-
XMW0089	84	41	154.136	C10H18O	4-Decenal, (E)-	Aldehyde	65405-70-1	1198	fresh, aldehydic, citrus, orange, mandarin, tangerine, green, fatty	68764.2	66726.7	64974.9	76723.6	73687.4	76761.2	82989.1	78133.1	80153.9	79886.4	80921.4	82187.4	68440	61158.4	66768.3	-	-
D355	69	41	149.12	C10H15N	2,6-Octadienenitrile, 3,7-dimethyl-, (Z)-	Nitrogen compounds	31983-27-4	1231	citral, lemon, aldehydic, metallic	83297.3	85458.8	106892	73322	89307.1	89019.7	81002.6	81450.3	76210	89844.6	76391.1	76434.7	63609.2	74392	76285.3	-	-
KMW0425	135	108	135.014	C7H5NS	Benzothiazole	Heterocyclic compound	95-16-9	1228	meaty, vegetable, brown, cooked, beefy, coffee	5453.81	4572.08	4580.63	5142.3	5545.28	5614.09	6714.64	6122.2	6144.55	7045.72	6997.91	6493.53	5574.64	5679.65	5725.97	-	-
KMW0453	93	80	196.146	C12H20O2	Linalyl acetate	Terpenoids	115-95-7	1257	sweet, green, citrus, bergamot, lavender, woody	2.25188e+06	2.15037e+06	2.53807e+06	1.88292e+06	2.33082e+06	2.15719e+06	2.31733e+06	2.06657e+06	1.93263e+06	2.37641e+06	1.88403e+06	1.91512e+06	2.35274e+06	2.0984e+06	2.21551e+06	C09863	-
w02	41	55	154.136	C10H18O	2,4-Decadien-1-ol	Alcohol	14507-02-9	1274	fatty, waxy, citrus, melon	284489	280830	309184	269781	285095	272430	270123	266694	245923	293166	258565	253587	285570	261376	258122	-	-
XMW1468	41	84	168.151	C11H20O	(2,2,6-Trimethyl-bicyclo[4.1.0]hept-1-yl)-methanol	Alcohol	78996-11-9	1266	-	148941	133543	141711	145159	144486	113451	113129	116812	113166	122468	102167	102913	161045	99213.4	103617	-	-
XMW1182	119	120	204.188	C15H24	Di-epi-.alpha.-cedrene-(I)	Terpenoids	21996-77-0	1382	-	76745.3	74860.5	83628	80550.5	76508.1	82704.1	69497.1	72233.5	71606.2	107914	106214	107046	88173.1	82075.8	81348.1	-	-
KMW0526	69	121	190.136	C13H18O	2-Buten-1-one, 1-(2,6,6-trimethyl-1,3-cyclohexadien-1-yl)-, (E)-	Terpenoids	23726-93-4	1386	apple, rose, honey, tobacco, sweet	189365	172288	209489	118358	118225	127702	84517.1	77203.9	82441.6	81534.6	72261.3	69627.1	142368	110670	107861	-	-
XMW1097	82	67	198.162	C12H22O2	Hexanoic acid, 3-hexenyl ester	Ester	84434-19-5	1386	-	301832	317203	378246	149436	148720	155231	72019.9	82912.9	72230	54457	53202.5	50593.3	174883	120893	121957	-	-
WMW0223	41	119	204.188	C15H24	Cedrene	Terpenoids	11028-42-5	1422	cedarwood, woody	8508.33	8051.62	8275.26	9794.44	9195.31	9659.57	8785.32	8854.96	8601.48	10652	10998.9	10933.9	10661.3	9735.47	9588.02	-	-
XMW1256	119	121	192.151	C13H20O	2-Butanone, 4-(2,6,6-trimethyl-1,3-cyclohexadien-1-yl)-	Ketone	20483-36-7	1424	floral	275171	262811	302618	295363	272776	309549	275099	276818	280896	370557	345307	347275	294101	290330	296724	-	-
KMW0565	93	133	204.188	C15H24	Caryophyllene	Terpenoids	87-44-5	1419	sweet, woody, spice, clove, dry	70172.9	66848.2	76703.5	75975.2	70358.2	78437.6	67921.8	70583	70385.2	87896.2	84908.5	87326.1	77420.8	76101.9	78478.3	C09629	ko00909,ko01100,ko01110
XMW0133	123	124	208.146	C13H20O2	6-Methyl-6-(5-methylfuran-2-yl)heptan-2-one	Ketone	50464-95-4	1433	-	71284.4	67051.9	76923.7	73388.2	69697.2	80322.5	73033.2	73208.2	73899.9	93751.8	88395.9	86460.7	72541.6	69861.2	69937.9	-	-
XMW1258	133	119	252.173	C15H24O3	Acetic acid, (4,6,8,9-tetramethyl-3-oxabicyclo[3.3.1]non-6-en-1-yl)methyl ester	Ester	309722-81-4	1667	-	9850.53	7399.5	9921.22	8260.46	7811.63	9134.9	7449.13	7546.18	7382.76	12635.6	10553.3	10656.9	12001.2	7581.97	7917.22	-	-
D399	55	82	212.214	C14H28O	cis-9-Tetradecen-1-ol	Alcohol	35153-15-2	1666	-	25505.9	27149.2	32229.7	25039.2	23495.9	27925.2	24541.5	25838.5	25540.9	39968.2	31509	31059.1	27152.3	29520.9	30863.8	-	-
w42	57	41	214.23	C14H30O	2-Ethyl-1-dodecanol	Alcohol	19780-33-7	1591	-	17497.6	15948.3	19504.5	15924.7	14205.2	16106.2	15004.8	16293.8	17500.7	23617.4	20049.6	21561.7	16896.4	17623.6	18983.9	-	-
KMW0736	151	166	166.063	C9H10O3	Apocynin	Ketone	498-02-2	1487	faint, sweet, vanillin	457558	445386	521252	543268	503766	590557	561957	543790	555979	680194	637053	657389	526276	520086	508579	-	-
XMW0044	42	82	99.068	C5H9NO	2-Propenal, 3-(dimethylamino)-	Aldehyde	927-63-9	764	-	431230	456960	473106	370524	508378	550683	467468	452153	465903	337292	413094	415416	445204	467761	470847	-	-
KMW0060	91	92	92.063	C7H8	Toluene	Aromatics	108-88-3	763	sweet	69692.2	69190.8	75658.5	72370.7	70972.5	74920.3	72514.4	80804.7	77785.5	79063.9	79078	77619.4	80660.3	78455	84710.2	C01455	ko01100
KMW0092	98	41	98.037	C5H6O2	2-Furanmethanol	Alcohol	98-00-0	851	alcoholic, chemical, musty, sweet, caramel, bread, coffee	4.59815e+06	3.95578e+06	3.69029e+06	3.09645e+06	3.40232e+06	3.14633e+06	2.90774e+06	2.95724e+06	2.75064e+06	2.53581e+06	2.48342e+06	2.34024e+06	3.04054e+06	2.89201e+06	2.79627e+06	C20441	-
XMW0201	69	41	98.073	C6H10O	4-Hexen-3-one	Ketone	2497-21-4	855	pungent, ethereal, spicy, green, tropical, metallic	1.31002e+07	1.15281e+07	1.09094e+07	8.96102e+06	9.72929e+06	9.02859e+06	8.28948e+06	8.46324e+06	7.8693e+06	7.21443e+06	7.03806e+06	6.68916e+06	8.65629e+06	8.41657e+06	8.12826e+06	-	-
XMW1204	61	134	134.04	C5H10O2S	Ethyl (methylthio)acetate	Ester	4455-13-4	989	sulfury, green, fruity, tropical	10023.7	10147.5	9439.1	9931.62	9283.68	8892.01	9066.14	9758.7	9590.82	8727.5	9240.55	8694.71	9464.83	8973.43	8721.26	-	-
XMW1237	83	55	128.084	C7H12O2	3-Pentenoic Acid, 2,2-dimethyl-	Acid	16642-52-7	997	-	16898.3	18825.4	19134.1	14798.8	14453.3	13396.1	8665.88	11303.4	12093.9	9070.04	9400.64	10951.4	10372.5	13251.8	12938.8	-	-
XMW1224	44	45	88.027	C2H4N2O2	Ethanediamide	Amine	471-46-5	1039	-	24401.6	23799.9	27045.1	25436.1	26511.1	30263.2	29317.8	30582.2	30186.5	33702.2	33031.6	32325.6	24391.1	29404	28613.4	-	-
WMW0127	55	81	128.12	C8H16O	3-Octen-1-ol, (Z)-	Alcohol	20125-84-2	1055	fresh, fatty, grassy, melon, green, cortex, herbal, earthy, fusel, spicy	44461.7	41037.8	40849.9	39525.1	35787	38641.1	36173.6	32843.6	35240.8	32716.6	36502.9	38312.2	32877.3	32378.2	32138.9	-	-
WMW0087	71	43	158.131	C9H18O2	Butanoic Acid, 3-methylbutyl ester	Ester	106-27-4	1056	fruity, green, apricot, pear, banana	214325	199499	195746	266114	218010	247423	236762	212694	243089	207721	243304	259987	202910	191772	182233	-	-
NMW0063	87	28	87.032	C3H5NO2	Oxazolidin-2-one	Heterocyclic compound	497-25-6	1164	-	877052	880686	940472	919943	1.14687e+06	1.16474e+06	1.37254e+06	1.24932e+06	1.13618e+06	1.58631e+06	1.3839e+06	1.27983e+06	954353	1.05645e+06	1.04939e+06	C06695	-
KMW0365	95	79	166.099	C10H14O2	2-((3,3-Dimethyloxiran-2-yl)methyl)-3-methylfuran	Heterocyclic compound	92356-06-4	1176	green, earthy, citrus	167047	161291	183548	232670	256097	247382	324459	331174	305242	491232	450759	434723	310464	283130	309025	-	-
NMW0071	59	93	154.136	C10H18O	L-.alpha.-Terpineol	Terpenoids	10482-56-1	1190	lilac, floral, terpenic	321185	319608	356402	293267	285180	293514	286172	286930	275785	297132	256259	253119	295862	284402	283527	C11393	ko00902,ko01100,ko01110
XMW0443	82	71	170.131	C10H18O2	(E)-2,6-Dimethylocta-3,7-diene-2,6-diol	Alcohol	51276-34-7	1191	-	319504	312016	332301	155214	168906	162404	99470.1	99609.3	88471.4	66803.7	61699.8	60740.8	151664	138069	130869	-	-
KMW0404	128	129	128.063	C10H8	Naphthalene	Aromatics	91-20-3	1182	pungent, dry, tarry	248743	235855	248471	295618	309547	311838	320930	302326	294241	823513	772387	769397	365187	382160	368074	C00829	ko01100
XMW1207	102	74	175.084	C7H13NO4	Propanedioic acid, amino-, diethyl ester	Ester	6829-40-9	1231	-	5255.89	6003.61	5751.89	3999.94	4725.48	4182.33	3328	3387.88	3309.19	3743.81	3517.97	3289.91	4840.02	4580.32	4614.86	-	-
XMW0989	145	119	204.151	C14H20O	12-Oxatetracyclo[4.3.1.1(2,5).1(4,10)]dodecane, 11-isopropylidene-	Hydrocarbons	105191-67-1	1272	-	6200.51	6014.22	6849.22	7751.53	7147.57	7475.15	6980.47	6713.23	6631.94	8210.21	7755.71	8056.35	6301.61	6950.71	6509.47	-	-
XMW1470	84	67	152.12	C10H16O	[1,1'-Bicyclopentyl]-2-one	Ketone	4884-24-6	1273	fruity, green, minty, aldehydic, woody	238858	239304	260452	225637	239670	231182	220520	221921	211190	248454	214361	208466	242967	216748	215134	-	-
XMW0790	105	119	162.141	C12H18	6,7-Dimethyl-1,2,3,5,8,8a-hexahydronaphthalene	Aromatics	107914-92-1	1273	-	68374.1	76210.5	92143.5	72873.3	76112.4	74022.9	65558.4	67736.1	60499.7	70281.7	63886.9	63449.3	70998.6	66427.5	65589.2	-	-
WMW0069	131	132	132.058	C9H8O	2-Propenal, 3-phenyl-	Aldehyde	104-55-2	1274	sweet, spicy, aldehydic, aromatic, balsamic, cinnamyl, resinous, honey, powdery	12150.2	12743.1	13147.7	12607.2	12715.2	14222.6	13528.3	10550.2	12443.8	12669.3	13541	13360.8	12314.5	14216.9	12608.7	C00903	ko00940,ko01100,ko01110
NMW0122	69	41	182.131	C11H18O2	Geranyl formate	Ester	105-86-2	1301	fresh, rose, neroli, tea, rose, green	12451.5	12684.8	12318.9	14280.3	14786.7	14805.2	15711.8	14145	15073.3	15504	16508.1	14713.3	11532.9	12840.8	12163.5	C12294	-
D434	54	41	198.162	C12H22O2	5-Decen-1-ol, acetate, (E)-	Ester	38421-90-8	1398	-	12247	12528.2	11573.7	10853.5	11628.9	11519.2	11571.4	10698.3	11718.9	12670	11827.3	11660.9	11942.9	11705.2	12465.5	-	-
D340	91	105	176.12	C12H16O	3-Hexanone, 1-phenyl-	Ketone	29898-25-7	1427	-	160818	154538	178180	173340	159593	173990	148238	148490	143739	208692	195280	196718	164439	151227	155930	-	-
XMW1234	99	57	144.053	C5H8N2O3	(2E)-2-(Acetylhydrazono)propanoic acid	Acid	64096-81-7	1468	-	32213.7	31428.5	33345.6	30313.3	29057.5	31874.2	31522.9	32174	32318.7	37855.9	37826.6	40395.2	30699.4	31514.5	30536.4	-	-
KMW0582	161	105	204.188	C15H24	.beta.-Guaiene	Terpenoids	88-84-6	1490	sweet, woody, dry, guaiacwood, spicy, powdery	769986	746914	882160	952591	879895	1.02291e+06	974478	942292	952880	1.2087e+06	1.11762e+06	1.14731e+06	908918	897910	893899	-	-
D300	105	189	204.188	C15H24	Aristolochene	Terpenoids	26620-71-3	1487	-	1.80456e+06	1.73624e+06	2.04145e+06	2.16573e+06	2.02591e+06	2.35747e+06	2.22156e+06	2.13652e+06	2.17028e+06	2.80035e+06	2.548e+06	2.62624e+06	2.09581e+06	2.03011e+06	2.03474e+06	-	-
XMW1020	91	92	242.031	C11H15BrO	(3-Bromo-1-methylpropoxymethyl)benzene	Aromatics	51666-29-6	1499	-	55571.9	51594.3	60956.1	62500.1	55176.6	64848.1	50935.3	53087.3	51520.2	87460.9	86727.1	87476.9	66616.8	61874.4	68843	-	-
XMW0050	119	91	220.183	C15H24O	Isospathulenol	Terpenoids	88395-46-4	1638	-	6253.29	4758.42	6497.69	6231.06	4837.8	7138	4676.12	4688.52	5595.26	9024.62	7696.97	7767.09	7039.27	5614.03	5348.35	-	-
XMW0788	153	77	195.053	C9H9NO4	Phenol, 4-methyl-2-nitro-, acetate (ester)	Ester	54646-55-8	1569	-	21407.5	23239.3	26471.2	26570.4	28104.1	29642.4	34168.7	35376.5	31844	42281.3	41670.5	42477.6	26080.4	28175.5	29154.6	-	-
XMW0850	198	183	198.068	C13H10O2	Dibenzofuran, 2-methoxy-	Heterocyclic compound	20357-70-4	1672	-	109606	105826	122316	128585	120395	140393	133451	134608	132532	204741	202732	198015	131975	148260	161246	-	-
KMW0199	41	93	136.125	C10H16	.beta.-Myrcene	Terpenoids	123-35-3	991	musty, balsamic, spice	4.08087e+06	4.01617e+06	4.42222e+06	3.8152e+06	3.83924e+06	4.08153e+06	3.86531e+06	3.97524e+06	3.78856e+06	3.9297e+06	3.90803e+06	3.66926e+06	3.80517e+06	3.94737e+06	4.09316e+06	C06074	ko00902,ko01110
XMW0430	98	70	98.084	C5H10N2	2-Piperidinimine	Heterocyclic compound	22780-54-7	824	-	1.00749e+06	908570	979885	914013	1.05493e+06	1.13735e+06	1.24212e+06	1.12819e+06	1.07394e+06	1.31787e+06	1.26516e+06	1.16575e+06	955691	972185	1.02561e+06	-	-
XMW1378	91	106	134.073	C9H10O	4,6-Octadiyn-3-one, 2-methyl-	Ketone	29743-33-7	1023	-	711145	703659	769813	655478	658702	704595	695261	732880	686846	696463	701240	643068	667874	725897	764823	-	-
WMW0047	124	95	124.089	C8H12O	5-Ethylcyclopent-1-enecarboxAldehyde	Aldehyde	36431-60-4	1040	-	121957	120659	128879	130509	137902	152528	163224	158690	153775	177024	179979	166532	126830	140096	140656	-	-
KMW0232	74	87	158.131	C9H18O2	Octanoic acid, methyl ester	Ester	111-11-5	1126	fruity, citrus	15679.1	19507.6	14521.3	17751.5	14900.4	13927.8	12820.2	12380.7	13007	10262.2	10883.7	11704.3	18668.9	12429.9	11091.2	-	-
D210	77	123	123.032	C6H5NO2	Benzene, nitro-	Aromatics	98-95-3	1080	-	306688	323712	351055	263128	278139	273080	250917	251559	243625	214449	210198	194682	247311	242215	264880	C06813	-
D240	57	41	172.146	C10H20O2	Propanoic acid, 2,2-dimethyl-, pentyl ester	Ester	2313-68-0	1063	-	65693.7	62689.9	61825.6	80588.7	68348.9	75556.9	74097.7	67956.6	73752.8	66700.1	73941.1	79154.3	66124.7	60468.9	58046.9	-	-
XMW0073	70	57	172.146	C10H20O2	3-Methylheptyl acetate	Ester	72218-58-7	1118	-	11207.5	14915	14799.4	16578.1	13243.6	15744	13688.9	13266.6	16233.6	13379.1	14931.2	16357.9	12254.7	12416.9	12959.3	-	-
XMW0269	85	57	186.126	C10H18O3	2-Methylbutanoic anhydride	Others	1468-39-9	1190	-	20222.9	20547.4	22326.4	12484.2	13877.3	14792.8	8425.97	8922.42	7897.03	6515.69	6555.29	5691.24	11083.6	10157.5	9392.45	-	-
NMW0075	93	121	154.136	C10H18O	Cyclohexanol, 1-methyl-4-(1-methylethylidene)-	Terpenoids	586-81-2	1197	terpineol, lilac	3.92759e+06	3.93996e+06	4.13719e+06	2.95003e+06	3.13584e+06	2.95244e+06	2.46193e+06	2.45599e+06	2.33764e+06	1.53248e+06	1.46849e+06	1.40792e+06	2.71781e+06	2.57622e+06	2.64615e+06	C17518	-
D245	117	91	150.104	C10H14O	4-Phenyl-2-butanol	Alcohol	2344-70-9	1241	floral, peony, foliage, sweet, mimosa, heliotrope	50343.8	49339.8	54066.5	52129.5	55435.3	57932.7	61904.9	58941.6	56548	66983.6	63379.9	60494.5	54925.8	53641.5	53416.1	-	-
XMW1061	97	98	168.097	C10H16S	Thiophene, 2-hexyl-	Heterocyclic compound	18794-77-9	1277	floral, fruity, gassy, green, meaty	10484.9	10289.8	10234.1	13808.7	12347.9	12522.2	13613.6	12420	12700.5	13912.9	13027.9	13882.6	11165.1	11054.4	9662.26	-	-
XMW0936	133	148	148.089	C10H12O	Ethanone, 1-(4-ethylphenyl)-	Ketone	937-30-4	1277	floral, hawthorn	85430.8	82989.9	103535	86214.8	88472.3	93283.4	85304.6	87012.5	82823.3	96522.8	88363.8	85835.8	85338	80563.9	84229.4	-	-
XMW0448	112	42	112.05	C2H4N6	1,2,4,5-Tetrazine-3,6-diAmine	Heterocyclic compound	19617-90-4	1279	-	27575.2	28982.3	27077.2	28179.2	29992.2	31012.6	32163.5	30295	32326.2	32473.5	33403.9	31951.8	26723	27977.4	26574.1	-	-
WMW0106	95	67	184.146	C11H20O2	6-Nonen-1-ol, acetate, (Z)-	Ester	76238-22-7	1308	melon, honeydew, cantaloupe, green, tropical, pear, kiwi, metallic	19655	17071	19510	25796	23354	26242	30411	30488	29163	38869	37996	37763	26922	28707	31600	-	-
KMW0537	81	68	204.188	C15H24	Cyclohexane, 1-ethenyl-1-methyl-2,4-bis(1-methylethenyl)-, (1.alpha.,2.beta.,4.beta.)-	Terpenoids	33880-83-0	1398	herbal, waxy, fresh	34407	33118.6	36395.5	32395.4	29593	32196.1	28757.3	27407.4	28597	37187.1	35688.4	36132.3	34625.9	32256	33916.1	-	-
XMW0980	119	121	204.188	C15H24	(1R,3aR,4aR,8aR)-1,4,4,6-Tetramethyl-1,2,3,3a,4,4a,7,8-octahydrocyclopenta[1,4]cyclobuta[1,2]benzene	Terpenoids	94482-89-0	1395	-	37780	39051.6	43744.1	39579.1	39430.4	42367.5	34665.2	35690.3	35288.9	46826	48740	46343.9	43552.1	35908.8	37712.5	-	-
D152	104	105	192.115	C12H16O2	Propanoic acid, 2-methyl-, 2-phenylethyl ester	Ester	103-48-0	1396	floral, fruity, rose, tea, rose, peach, pastry	11615.7	10238.2	12347.1	11749.4	9878.02	11404.5	9577.28	9589.8	8996.63	9798.38	9786.79	9313.32	9501.4	9820.2	10006.1	-	-
XMW1077	117	99	162.089	C7H14O4	1,3-Dioxolane-2,2-diethanol	Alcohol	5694-95-1	1396	-	363621	329320	397980	336867	319185	340112	249175	259531	244701	298251	275066	274485	315417	278752	280441	-	-
NMW0174	44	58	179.131	C11H17NO	Mexiletine	Amine	31828-71-4	1397	-	13953.9	17403.1	15176.4	12852.5	14536	13942.6	14492.7	16378.8	15402	17275.6	15535.1	14858.8	14512.9	15271.6	15120.1	C07220	-
KMW0555	119	93	204.188	C15H24	trans-.alpha.-Bergamotene	Terpenoids	13474-59-4	1435	woody, warm, tea	102741	92995.8	110900	104347	99015.4	110333	86441.4	93779.8	87796.9	119612	114436	115418	105973	97202.8	96589.2	C20811	-
XMW0636	85	71	268.069	C10H21I	1-iodo-Decane	Halogenated hydrocarbons	2050-77-3	1433	-	14831.6	13744	16384.6	14272.2	13644.8	13930.4	13857.1	14549.5	14747.3	17212.6	15536.7	16328.8	14933	16102.6	15303.8	-	-
XMW0197	161	105	204.188	C15H24	(1S,4S,4aS)-1-Isopropyl-4,7-dimethyl-1,2,3,4,4a,5-hexahydronaphthalene	Terpenoids	267665-20-3	1458	-	44977.8	44423.5	55987	57556.1	52047.5	58645.6	44786.2	48151.5	47370.7	72051	65590	66009.1	54460.9	47120.9	48157.2	-	-
XMW0463	91	108	192.115	C12H16O2	Pentanoic acid, phenylmethyl ester	Ester	10361-39-4	1396	fruity, floral, apple skin	24613.1	25255.5	25111.8	24211.7	19387	20279.5	17780.3	17584.7	16904.9	21540.5	19637.2	18911.3	16748	15654.6	16657.7	-	-
D204	70	145	214.193	C13H26O2	Pentyl octanoate	Ester	638-25-5	1484	orris, sweet, winey, cognac, elderflower, fatty	107205	105229	117618	119668	115192	127786	126065	121774	125885	150871	139581	141563	114205	117964	110856	-	-
NMW0209	55	41	184.146	C11H20O2	Undecylenic Acid	Acid	112-38-9	1484	sweet, woody	456479	438092	506717	535348	502123	572228	550427	532006	543319	669345	623170	633937	513058	510513	513792	C13910	-
KMW0603	161	105	204.188	C15H24	Germacrene D	Terpenoids	23986-74-5	1481	woody, spice	133654	126985	152639	153704	133194	157380	120443	130521	129619	202496	193178	197443	159959	140637	146045	-	-
KMW0613	41	93	204.188	C15H24	.alpha.-Farnesene	Terpenoids	502-61-4	1508	citrus, herbal, lavender, bergamot, myrrh, neroli, green	24080.6	23197.4	26736.8	26299.9	25848.4	27888.4	21337.1	23974.5	23525.8	35638	32268.1	32833	25828.5	27733.8	27866.8	C09665	ko00909,ko01110
KMW0669	71	41	130.063	C6H10O3	Pantolactone	Ester	599-04-2	1148	burnt, roasted bread	57869.3	55485.2	63023.7	33357.2	34337.7	34354.8	21159.6	22261.8	20381.1	16228	15860.7	15944.2	30978.3	27876.9	27799.7	C01012	-
XMW0261	57	71	254.297	C18H38	Heptadecane, 2-methyl-	Hydrocarbons	1560-89-0	1765	-	15773	16344.7	17370.4	17590.6	15072.8	16360.3	16795.1	17811.5	17648.5	25554.6	23264	22592.9	13612	15795.4	15916.8	-	-
WMW0105	41	69	152.157	C11H20	1,7-Nonadiene, 4,8-dimethyl-	Hydrocarbons	62108-28-5	1026	-	317827	314440	351949	292882	288977	313547	298193	312192	292684	299472	296728	277374	292467	314785	322900	-	-
WMW0193	70	71	114.141	C8H18	Hexane, 2,3-dimethyl-	Hydrocarbons	584-94-1	760	-	44694.2	45546.8	48615.8	36191.4	42373.6	40130.7	42665.5	36681.2	32394.4	32820.9	30764.3	32209.5	37140.7	39290.1	41405.4	-	-
KMW0056	42	55	88.089	C5H12O	1-Pentanol	Alcohol	71-41-0	766	plastic, strong, green, fusel oil	432194	473428	417731	347907	499335	503287	429890	398398	416501	326998	403990	393499	422219	505740	517694	C16834	-
NMW0754	85	100	100.052	C5H8O2	Acetylacetone	Ketone	123-54-6	783	-	7509.82	6656.25	6890.32	7329.8	7746.12	7715.06	7973.2	8574.03	8640.21	9210.42	8482.07	9022.16	6776.64	7005.13	6466.86	C15499	-
XMW0878	79	77	94.078	C7H10	1,4-Cyclohexadiene, 1-methyl-	Hydrocarbons	4313-57-9	790	-	47018.4	34504.4	31832.1	34841.3	35815	32252.2	33908.5	35930.4	33454.7	27967.7	28710.3	28046.4	29551.2	27811.8	23322	-	-
KMW0137	57	85	128.157	C9H20	Nonane	Hydrocarbons	111-84-2	900	linseed, oily, oily, sweaty	23912.3	23905.5	26716.1	34381.4	27777.6	30511	27656.8	28342.1	26283.1	26380.8	28088.5	26687.3	28673.8	24458.3	22120.8	C02445	-
KMW0152	115	41	115.046	C5H9NS	Butane, 1-isothiocyanato-	Others	592-82-5	955	sulfury, pungent, green	4837.01	5425.86	5705.54	5480.19	5340.04	5304.18	4847.44	5349.2	4963.49	5228.1	5495.81	5487.44	5582.13	4839.31	4953.97	-	-
XMW0488	70	43	113.084	C6H11NO	2-Acetylpyrrolidine	Heterocyclic compound	60026-20-2	1042	-	38302.9	36894	40310.7	39483.1	40504	43881.6	46673.4	47220.3	45581.4	50434.3	51014.6	48063	37692.9	41741.9	42104.6	-	-
XMW0127	119	91	134.11	C10H14	o-Cymene	Terpenoids	527-84-4	1022	gasoline	5.15879e+06	5.14006e+06	5.56562e+06	4.6956e+06	4.78035e+06	5.13006e+06	5.0348e+06	5.24545e+06	4.97522e+06	4.99624e+06	4.95134e+06	4.62737e+06	4.76652e+06	5.25742e+06	5.56042e+06	-	-
D206	55	112	112.052	C6H8O2	1,2-Cyclohexanedione	Ketone	765-87-7	1062	sweet, acorn, nut skin, maple, caramel, brothy	156533	152581	154316	151681	173042	176029	205193	188304	181471	214323	208107	196696	161254	160705	161500	C06105	-
KMW0254	83	55	152.12	C10H16O	1,5-Heptadien-4-one, 3,3,6-trimethyl-	Terpenoids	546-49-6	1062	herbal, honey, minty, berry	589656	572528	593077	585951	663511	665913	777865	712754	696295	804124	783168	741600	608465	618517	626977	-	-
XMW0412	123	138	138.068	C8H10O2	3-Acetyl-2,5-dimethyl furan	Heterocyclic compound	10599-70-9	1099	sweet, musty, nutty, earthy, cocoa, corn, leathery	269470	264976	274134	235839	280875	268280	302401	273089	261493	309742	273974	275657	257425	238620	233398	-	-
KMW0306	57	71	156.188	C11H24	Undecane	Hydrocarbons	1120-21-4	1100	alkane	184140	187441	201856	180514	192040	173911	209670	270867	322565	189434	229488	329796	111043	160710	128731	-	-
XMW0534	107	135	150.104	C10H14O	Bicyclo[3.1.1]hept-3-en-2-one, 4,6,6-trimethyl-, (1S)-	Terpenoids	1196-01-6	1204	spicy, minty, camphor	47735.9	45262.2	49295.3	44706.2	46668.7	48690.7	48270.4	50349.7	45474.6	52610.9	50971.8	50529.1	56878.4	44276.5	47054.8	-	-
KMW0355	41	69	140.12	C9H16O	trans,cis-2,6-Nonadien-1-ol	Alcohol	28069-72-9	1170	green, cucumber, oily, violet, leafy	468962	515261	551890	538458	668524	676645	776263	699530	638527	854322	742729	687591	517471	616367	605150	-	-
XMW0711	121	93	121.053	C7H7NO	Formamide, N-phenyl-	Amine	103-70-8	1221	-	12849	13030.7	17659	17819.2	13725.9	15632.8	11303.1	13325.8	11575.7	17240.4	13801.8	15179.5	14568.4	13179.1	14583.2	-	-
KMW0405	88	41	88.052	C4H8O2	Propanoic Acid, 2-methyl-	Acid	79-31-2	765	acid, sour, cheese, dairy, buttery, rancid	8575.74	7120.48	8732.8	9213.43	8289.59	9820.84	9201.74	9990.1	11067.8	10002.9	9728.87	10970.6	8985.72	9498.96	8284.74	C02632	ko01100
KMW0466	121	136	170.113	C10H18S	3-Cyclohexene-1-methanethiol, .alpha.,.alpha.,4-trimethyl-	Sulfur compounds	71159-90-5	1283	sulfury, aromatic, grapefruit, naphthyl, resinous, woody	6867.77	8063.36	9192.89	14050.2	10319.8	11441.8	9779.01	10213.8	11053.6	23678.8	19605.9	19341.6	12153.2	11142.5	11712.7	-	-
WMW0181	74	41	184.146	C11H20O2	4-Decenoic acid, methyl ester, Z-	Ester	7367-83-1	1323	fruity, pear, mango, fishy, peach skin, green	36041.8	32459.2	44430.3	31861.7	35892.9	47698.4	34286	42187.5	36136.2	48667	36819.6	42560.8	36838.3	36557	46096	-	-
XMW0682	121	77	176.12	C12H16O	Benzenemethanol, .alpha.-methyl-.alpha.-(1-methyl-2-propenyl)-	Alcohol	61967-11-1	1308	-	8260.09	7954.77	8896.22	9009.12	10494.1	10393.6	13370.2	12638.4	12714.8	17693.6	17084.7	17723.2	11176.3	11657.1	12156.5	-	-
NMW0142	136	121	196.146	C12H20O2	Cyclohexanol, 1-methyl-4-(1-methylethylidene)-, acetate	Ester	10235-63-9	1341	-	5312.97	4928.93	5865.16	6594.34	5404.8	7019.92	4777.82	5753.74	5193.48	7432.17	6566.55	6479.31	5740.16	5141.12	5145.78	-	-
XMW0461	82	67	196.146	C12H20O2	cis-3-Hexenyl cis-3-hexenoate	Ester	61444-38-0	1389	green, tomato, leafy, pear, melon, metallic, fennel, tropical	158228	143518	169598	142374	142928	142539	83384.3	84722.9	81647.7	76578.7	61904.1	62917	106829	108607	89272	-	-
XMW0182	133	91	204.188	C15H24	(3S,3aS,6R,8aS)-3,8,8-Trimethyl-7-methyleneoctahydro-1H-3a,6-methanoazulene	Terpenoids	31145-21-8	1444	-	186944	181272	206809	192312	176111	189846	151748	156095	152270	214698	204662	209448	195293	169711	174021	-	-
KMW0551	57	71	198.235	C14H30	Tetradecane	Hydrocarbons	629-59-4	1400	mild, waxy	798517	816206	818034	743179	740545	787074	773208	786874	803933	840108	832401	831278	764537	812372	844972	-	-
WMW0049	69	194	194.167	C13H22O	5,9-Undecadien-2-one, 6,10-dimethyl-, (Z)-	Ketone	3879-26-3	1435	fatty, metallic	11814.4	13883.4	11950	14220	12745.2	11642.8	9968.93	10450.9	12662	15265.7	12910.2	14693.7	10428.2	13788.6	11046	-	-
NMW0211	68	67	166.099	C10H14O2	1-Cyclohexene-1-carboxylic acid, 4-(1-methylethenyl)-	Terpenoids	7694-45-3	1484	-	94255.1	90672.8	104238	111227	104526	118886	114506	110801	110444	140458	129647	132290	105041	105966	106060	C11924	ko00903
KMW0598	57	41	198.198	C13H26O	Tridecanal	Aldehyde	10486-19-8	1513	fresh, clean, aldehydic, soapy, citrus, petal, waxy, grapefruit, peel	65529.8	67703	74115.7	71176.2	62531.6	72662.6	70649.6	67449.8	73699.4	92074.4	85860.5	83239.9	65299.6	67113.6	71285.8	-	-
NMW0227	93	119	204.188	C15H24	(Z)-1-Methyl-4-(6-methylhept-5-en-2-ylidene)cyclohex-1-ene	Terpenoids	13062-00-5	1515	-	4320.64	4041.94	6547.68	5678.05	5933.25	5601.61	4284.54	5078.74	4622.51	6670.93	6641.36	6127	5466.88	4811.67	6206.05	C19748	ko00909
KMW0629	55	69	186.198	C12H26O	1-Dodecanol	Alcohol	112-53-8	1474	earthy, soapy, waxy, fatty, honey, coconut	22523.7	18331.7	20347.6	18784.3	16096.6	18220	18429.6	19424.6	18129.6	18404.4	23102.2	19389.6	21297.3	19607.2	22530.2	C02277	-
NMW0250	129	158	158.073	C11H10O	1-Naphthalenemethanol	Alcohol	4780-79-4	1581	-	5076.8	6120.44	6930.52	7426.86	6601.44	8914.07	8783.89	8776.17	8356.42	10805.9	11593.2	11403.8	7031.92	7655.05	8058.49	C14089	-
KMW0672	156	141	156.094	C12H12	Naphthalene, 2,6-dimethyl-	Aromatics	581-42-0	1407	grassy	14174.6	12861.2	15381.1	18898.9	17189.3	19549.8	18243.6	19250.3	19486	34476.4	34472.3	31715.9	21796.5	20241.4	21918.5	-	-
KMW0704	157	142	200.157	C15H20	.alpha.-Calacorene	Terpenoids	21391-99-1	1542	woody	7929.29	7425.66	9519.79	9854.17	10140.3	10471.6	9171.81	8614.79	9829.51	14492.4	13857.9	12353.4	9772.68	9326.08	9730.32	-	-
KMW0208	57	43	142.172	C10H22	Decane	Hydrocarbons	124-18-5	1000	alkane	84575.5	73051	76862.1	106421	83601.2	87099	86458.3	80785.5	90804.1	83449.4	91254.6	94347.3	84055.3	70271.6	73200.1	-	-
XMW1290	98	97	126.079	C6H10N2O	3-n-Propyl-2-pyrazolin-5-one	Heterocyclic compound	29211-70-9	1071	-	118291	118258	127010	92662	100249	98249.5	94222.5	94207.8	89938.6	82142.2	77319.9	75413.2	92470.8	89997.1	96283.7	-	-
w43	42	55	114.068	C6H10O2	2-Oxepanone	Ester	502-44-3	1065	-	125798	124638	130063	129036	144588	148169	168183	153579	152116	174860	170933	163090	133957	138661	136195	C01880	-
KMW0255	138	137	138.079	C7H10N2O	3-Methoxy-2,5-dimethylpyrazine	Heterocyclic compound	19846-22-1	1057	earthy	5943	6637	6767	6659	7165	7166	8250	8259	7339	11034	9452	10400	6823	7615	8404	-	-
XMW0729	69	79	150.141	C11H18	Cyclohexane, 2-ethenyl-1,1-dimethyl-3-methylene-	Hydrocarbons	95452-08-7	1071	-	808721	787271	839598	654173	688320	660201	633673	636665	594663	545918	516895	499932	642390	607485	639353	-	-
XMW1286	97	98	98.048	C4H6N2O	1H-Imidazole-4-methanol	Heterocyclic compound	822-55-9	1080	-	919304	902651	975673	729683	769279	750911	726812	718592	679423	602167	584619	547343	720380	687052	723375	C05562	-
KMW0266	97	45	129.991	C5H6S2	2-Thiophenemethanethiol	Heterocyclic compound	6258-63-5	1105	roasted, coffee, fishy	1.04148e+06	1.01657e+06	1.06431e+06	866041	1.02482e+06	978960	1.11537e+06	1.00547e+06	984800	1.09488e+06	1.00149e+06	1.00365e+06	926014	877858	887060	-	-
XMW0445	68	97	126.068	C7H10O2	6-Ethyl-5,6-dihydro-2H-pyran-2-one	Heterocyclic compound	19895-35-3	1160	-	631915	608267	629931	595889	676683	620469	758133	686945	657602	761629	655401	615234	637714	618233	555136	-	-
KMW0271	108	107	108.058	C7H8O	Phenol, 3-methyl-	Phenol	108-39-4	1075	smoky, petroleum	32602	36568.4	36030	29389	30251.8	31514.8	30043.4	31036.7	25856	27200	24981.3	25337.8	29148.8	26889.5	29310.8	C01467	-
XMW0486	82	56	140.12	C9H16O	Cyclohexanone, 2,2,6-trimethyl-	Ketone	2408-37-9	1036	pungent, thujone, labdanum, honey, cistus	372837	348718	376506	371750	389863	411876	433806	427589	414582	483838	471986	452300	323541	379278	390833	-	-
KMW0290	71	82	152.12	C10H16O	Hotrienol	Alcohol	20053-88-7	1106	sweet, tropical, ocimene, fennel, ginger, myrcene	257939	253384	298318	298237	280097	299775	269750	275797	267888	378440	340615	352706	300595	266764	279371	-	-
NMW0035	120	121	121.089	C8H11N	BenzenAmine, N,N-dimethyl-	Amine	121-69-7	1101	-	74007.8	73400.7	75802.9	50939.6	57606.5	54396.1	55133.7	50320.5	48211.9	45681.3	40945.5	41182.7	56389	52226.7	52852.4	C02846	-
KMW0267	105	77	136.052	C8H8O2	Benzoic acid, methyl ester	Ester	93-58-3	1094	phenol, wintergreen, almond, floral, canga	512837	501245	557041	460294	449212	484916	444040	468023	447066	448069	439161	415217	464765	476689	498323	C20645	-
WMW0194	110	81	152.12	C10H16O	Thujone	Terpenoids	546-80-5	1103	cedar leaf	420160	412709	430121	352587	423984	409488	451856	402338	389106	452330	401074	399118	388506	358340	353830	C09906	-
XMW0726	121	77	150.104	C10H14O	Benzene, (1-methoxypropyl)-	Aromatics	59588-12-4	1104	-	2.84664e+06	2.87334e+06	3.00237e+06	1.71617e+06	1.95569e+06	1.81726e+06	1.63297e+06	1.5591e+06	1.47232e+06	1.23363e+06	1.0968e+06	1.09837e+06	1.84043e+06	1.66158e+06	1.68617e+06	-	-
D401	41	43	154.136	C10H18O	2-Isopropyl-5-methylhex-2-enal	Aldehyde	35158-25-9	1106	herbal, lavender, woody, green, blueberry, tomato	110086	110502	131692	128799	129459	135570	128949	125828	116014	138117	135343	137394	129906	119994	116325	-	-
XMW0418	57	85	170.203	C12H26	Decane, 2,4-dimethyl-	Hydrocarbons	2801-84-5	1106	-	66561.7	66011.2	66002.3	47990.1	43517.1	46656.6	37126.6	38761.6	39472.3	36107.8	39602.4	38680.1	41705.9	39791.5	32119.3	-	-
XMW0531	55	69	152.12	C10H16O	Bicyclo[3.1.1]heptan-3-one, 2,6,6-trimethyl-, (1.alpha.,2.beta.,5.alpha.)-	Terpenoids	15358-88-0	1173	-	134112	128002	136434	150318	161247	151451	177468	176107	168964	258942	237786	226653	160303	155232	158014	-	-
WMW0014	55	69	152.12	C10H16O	Pinocamphone	Terpenoids	547-60-4	1160	spicy	90662.5	92470.1	89903.3	82996.3	97141.8	100545	107770	97064.5	92966.3	107459	105490	94686.7	87067.4	88022.7	78042.4	-	-
XMW0037	119	134	134.11	C10H14	Benzene, 1-ethyl-3,5-dimethyl-	Aromatics	934-74-7	1059	-	160110	158224	178860	146721	149134	158949	150942	153451	150079	147724	147631	140072	146852	165254	170821	-	-
XMW0144	95	81	152.12	C10H16O	(+)-2-Bornanone	Terpenoids	464-49-3	1144	camphor, minty, phenol, herbal, woody	7709	7614	7744.39	5577	6162.14	6920	6450	6406	5733.07	6439.9	6147.87	5420.44	8522.57	5670	5765	C00808	ko00902,ko01110
XMW0072	59	81	154.136	C10H18O	Cyclohexanemethanol, .alpha.,.alpha.-dimethyl-4-methylene-	Alcohol	7299-42-5	1166	-	1.54492e+06	1.63311e+06	1.6965e+06	1.60292e+06	2.03735e+06	2.09169e+06	2.51264e+06	2.18093e+06	2.04224e+06	2.81438e+06	2.43556e+06	2.23739e+06	1.64875e+06	1.91215e+06	1.911e+06	-	-
XMW0300	122	107	122.073	C8H10O	Phenol, 3,5-dimethyl-	Phenol	108-68-9	1171	balsamic, coffee	51978.8	44147.6	46558.4	45213.7	50831.8	47406.7	68778.7	48764.9	50364.4	56475.9	52586.9	49231.3	57366.3	50292.7	51894.2	-	-
NMW0047	107	122	122.073	C8H10O	Phenol, 2-ethyl-	Phenol	90-00-6	1140	phenol	36145.5	35235.2	40316.9	37290.4	35268.4	39465.8	40061.1	38711.6	36853	39322	40025.4	29361.4	34789.1	35576.1	36193.3	-	-
XMW0941	91	105	148.125	C11H16	exo-7-(trans-1-Propenyl)bicyclo[4.2.0]oct-1(2)-ene	Hydrocarbons	107983-42-6	1140	-	61061.7	59377.7	66094.7	54938.2	51364.6	67173.2	51037.9	62096.9	57189.5	60761	59754.1	54241.8	58643.1	62136.5	63774.1	-	-
WMW0159	94	109	152.12	C10H16O	(+)-(1R,4R,5R)-2-(10)-PINEN-4-OL	Terpenoids	13040-03-4	1140	-	15038.5	15568.2	15871.6	16390.3	13546.7	15671.9	14588.5	14489.9	15004.4	19060	19167.7	17626.4	15455.6	15424.6	15910.5	-	-
D329	79	81	152.12	C10H16O	Myroxide	Terpenoids	28977-57-3	1141	-	77001.6	75979.5	86545.2	67699.1	66037.6	72031.5	60348.5	67342.4	64243.4	64539.1	64704.7	60395.9	70665.8	66497.3	66435.6	-	-
D411	103	57	186.162	C11H22O2	4-Methylpentyl 2-methylbutanoate	Ester	35852-40-5	1143	-	24823	24783	29984	23889	24035	26087	19212	18849	18240	17257	16297	15155	24277	20250	19860	-	-
XMW0925	93	108	150.104	C10H14O	Camphenone, 6-	Ketone	55659-42-2	1114	-	1.6956e+06	1.72799e+06	1.87351e+06	1.66537e+06	1.74062e+06	1.73015e+06	1.758e+06	1.78612e+06	1.71519e+06	1.90404e+06	1.79521e+06	1.74453e+06	1.64045e+06	1.57701e+06	1.66016e+06	-	-
XMW0253	112	57	170.203	C12H26	Undecane, 5-methyl-	Hydrocarbons	1632-70-8	1156	-	2.89471e+06	2.78178e+06	2.86237e+06	2.67782e+06	3.05627e+06	3.06329e+06	3.44763e+06	3.07291e+06	2.98319e+06	3.46654e+06	3.2951e+06	3.08262e+06	2.89147e+06	2.73808e+06	2.44286e+06	-	-
XMW0373	85	57	170.203	C12H26	Undecane, 2-methyl-	Hydrocarbons	7045-71-8	1164	-	295807	287108	297927	280979	318293	323387	356862	321926	311578	352914	345983	324113	289497	288947	256028	-	-
XMW0775	70	55	168.188	C12H24	1-Undecene, 9-methyl-	Hydrocarbons	74630-41-4	1152	-	74341.4	78112.7	78621.4	61853.4	73325.2	67288.7	65104.4	66800.4	59656.4	62887.5	57664.2	55619.3	65134.8	61430.2	57953.3	-	-
QWM0003	68	67	152.12	C10H16O	2H-Pyran, 3,6-dihydro-4-methyl-2-(2-methyl-1-propenyl)-	Terpenoids	1786-08-9	1154	green, weedy, cortex, herbal, diphenyl, narcissus, celery	79032.5	83134.4	94990.2	66980.4	74713.6	73723.2	69251.1	72412.1	61417.1	60246.8	55160.9	55967.9	57715.9	62278.9	66491.8	-	-
XMW0257	106	78	151.063	C8H9NO2	4-Pyridinecarboxylic acid, ethyl ester	Heterocyclic compound	1570-45-2	1201	-	22433.9	20298.2	20605.7	19887.1	20521.8	20307.8	21239.8	18805.8	21855.3	22507.5	21194.8	20522	27026.1	20505.7	20529.3	-	-
XMW0170	134	133	134.073	C9H10O	BenzAldehyde, 3-ethyl-	Aldehyde	34246-54-3	1168	-	23628.9	21170.1	22173.9	16171.1	16502.3	15441.9	13677.8	13733.2	12067	13780.4	12642	11910.4	13974.2	12885.2	14548.4	-	-
XMW1072	93	81	154.136	C10H18O	(E)-2,6-Dimethylocta-5,7-dien-2-ol	Alcohol	7643-60-9	1169	-	1.56681e+06	1.51189e+06	1.57808e+06	1.46996e+06	1.66992e+06	1.69497e+06	1.8802e+06	1.70194e+06	1.64882e+06	1.93951e+06	1.84689e+06	1.72775e+06	1.54856e+06	1.50572e+06	1.3798e+06	-	-
KMW0359	107	122	122.073	C8H10O	Phenol, 3-ethyl-	Phenol	620-17-7	1169	musty	227658	213271	220147	234925	268352	262573	328253	333002	313621	373062	360163	342669	248057	264038	292727	-	-
KMW0360	71	81	156.151	C10H20O	Levomenthol	Terpenoids	2216-51-5	1171	minty	1.2987e+06	1.3623e+06	1.45603e+06	1.42825e+06	1.74159e+06	1.74831e+06	2.04271e+06	1.84236e+06	1.69831e+06	2.30756e+06	2.0365e+06	1.88965e+06	1.47332e+06	1.57478e+06	1.57818e+06	C00400	ko00902,ko01110
D276	108	107	150.104	C10H14O	Bicyclo[3.1.0]hex-3-en-2-one, 4-methyl-1-(1-methylethyl)-	Terpenoids	24545-81-1	1171	minty, pungent	597314	589801	618853	830615	967103	961968	1.28248e+06	1.27457e+06	1.21249e+06	1.58993e+06	1.46379e+06	1.44339e+06	875514	952935	1.05403e+06	-	-
NMW0069	121	106	121.089	C8H11N	BenzenAmine, 2,5-dimethyl-	Amine	95-78-3	1171	-	53605	51431.7	56219.7	54029.9	54114.5	49459.7	51200.5	53659.7	50373.3	50089.4	49118.1	45075	51336.4	46523.9	47353.5	C18993	-
D261	57	85	174.108	C9H18OS	Butanethioic acid, 3-methyl-, S-(1-methylpropyl) ester	Ester	2432-91-9	1174	spicy, galbanum, green, herbal	1.66848e+06	1.70672e+06	1.78612e+06	1.93846e+06	2.25546e+06	2.29119e+06	2.65636e+06	2.354e+06	2.202e+06	2.85255e+06	2.5584e+06	2.41871e+06	1.78892e+06	2.03598e+06	1.97617e+06	-	-
XMW1327	127	85	156.163	C9H20N2	Propanal, dipropylhydrazone	Amine	34687-35-9	1181	-	7931.13	7568.83	7952.28	8275.63	9953.49	10646.4	12338.6	12500	11238.9	15352.8	15551.5	14094	10145.6	10669.4	11152.1	-	-
KMW0370	95	107	168.151	C11H20O	2-Methylisoborneol	Terpenoids	2371-42-8	1198	earthy, musty	1.06252e+06	1.04019e+06	1.09108e+06	1.02575e+06	1.14163e+06	1.1488e+06	1.26554e+06	1.16754e+06	1.13405e+06	1.25494e+06	1.19844e+06	1.10222e+06	1.03695e+06	1.05296e+06	1.00666e+06	-	-
XMW0296	112	70	172.146	C10H20O2	Acetic acid, octyl ester	Ester	112-14-1	1210	green, earthy, mushroom, herbal, waxy	20893.7	21530.5	19129.2	22183.3	22218.6	22957.3	23442.2	22002.3	22865.3	21403.9	22440.8	23025.4	17940.4	19079	17964.3	-	-
KMW0377	57	82	184.146	C11H20O2	cis-3-Hexenyl-.alpha.-methylbutyrate	Ester	53398-85-9	1234	fresh, green, apple, sweet, fruity, pear	870369	838765	930949	667446	695777	687667	499320	503826	465708	469116	455437	445994	616854	578415	574912	-	-
KMW0383	97	57	142.063	C7H10O3	2(5H)-Furanone, 5-ethyl-3-hydroxy-4-methyl-	Heterocyclic compound	698-10-2	1195	sweet, fruity, caramel, maple, fenugreek, brown, sugar, nutty, chicory, praline, butterscotch	2.59184e+06	2.51717e+06	2.62464e+06	2.62098e+06	2.89974e+06	2.90528e+06	3.26216e+06	2.99666e+06	2.96987e+06	3.3729e+06	3.18814e+06	3.07918e+06	2.6543e+06	2.66839e+06	2.62546e+06	-	-
D332	108	67	137.12	C9H15N	2-Nonenenitrile	Nitrogen compounds	29127-83-1	1194	green, fatty, orris	26159.6	26780.5	28826.1	25331.2	24510.8	26071.7	27491.1	25864	25331.7	27629.3	21780.8	20221	24943.3	25455.1	26162.9	-	-
XMW1092	79	91	164.084	C10H12O2	spiro[3-oxatricyclo[3.3.1.02,4]nonane-8,1'-cyclopropane]-6-one	Ketone	109637-57-2	1198	-	124661	131009	139662	115764	113780	123066	117981	108352	105546	105102	92011.3	85203.9	112397	106379	115333	-	-
NMW0076	82	42	139.1	C8H13NO	Tropinone	Heterocyclic compound	532-24-1	1198	-	55524.4	54773.6	54266.3	52188.4	56158.2	57604.5	59535.7	55199.3	57287.7	60402.8	54408.1	53522	51292.6	51113.8	52239.6	C00783	ko00960,ko01100,ko01110
KMW0395	148	147	148.089	C10H12O	Estragole	Aromatics	140-67-0	1200	sweet, sassafrass, anisic, spice, green, herbal, fennel	98938.5	100105	111769	106974	112300	113708	114991	116177	108441	121438	114623	109660	109579	105762	109861	C10452	ko00940,ko01110
D452	109	67	166.099	C10H14O2	Carvone oxide, trans-	Heterocyclic compound	39903-97-4	1263	-	103535	102273	108708	89360	96087.7	90022	87780.2	93632.1	85041.6	87707.2	83108.7	78016	90248.8	84212.1	88347.8	-	-
XMW0926	133	105	148.089	C10H12O	Ethanone, 1-(2,4-dimethylphenyl)-	Ketone	89-74-7	1253	floral, woody, sweet, mimosa, minty	5856.34	4730.02	6234.3	6178.74	5858.93	4791.92	5980.14	5543.84	5574.83	8071.34	7732.93	7637.12	7708.15	5123.49	7130.17	-	-
XMW0526	137	109	152.12	C10H16O	AcetAldehyde, (3,3-dimethylcyclohexylidene)-, (Z)-	Aldehyde	26532-24-1	1226	-	189014	158700	163082	174574	182065	179509	201956	193682	183448	259444	244715	235768	177493	179395	187766	-	-
XMW0789	126	87	186.162	C11H22O2	2-Nonanol, acetate	Ester	14936-66-4	1236	-	322858	313128	339234	328241	369434	379194	419627	395814	380612	460964	435045	416455	339874	345810	341840	-	-
XMW0597	98	57	142.172	C10H22	Nonane, 2-methyl-	Hydrocarbons	871-83-0	964	-	7252	7160.67	6965	9885	7441	8799	7890	7273	8258.7	8076	9336	10377	6688	6239	6093	-	-
KMW0097	114	113	114.014	C5H6OS	2-Methyl-3-furanthiol	Heterocyclic compound	28588-74-1	870	sulfury, meaty, fishy, metallic	3.61639e+06	3.24801e+06	3.01395e+06	4.48104e+06	3.62089e+06	4.1714e+06	4.14499e+06	3.76192e+06	4.27493e+06	3.18661e+06	3.91327e+06	4.0293e+06	3.45073e+06	3.13419e+06	2.95711e+06	-	-
KMW0123	41	68	112.089	C7H12O	4-Heptenal, (Z)-	Aldehyde	6728-31-0	900	oily, fatty, green, dairy, milky, creamy	30381.1	28162.1	32669.9	37243.9	32343.6	35181.5	34753.1	35180	30372.7	33656.8	34282.8	35103.8	34533.5	31162.1	27221.7	-	-
KMW0122	70	41	114.104	C7H14O	Heptanal	Aldehyde	111-71-7	903	fresh, aldehydic, fatty, green, herbal, wine, ozonous	79367.1	73605.9	86288	96403.1	89772.5	96695.6	85799.5	91992	82593	88811.1	88450.1	92611.2	89403.3	79330.9	72407.6	C14390	-
XMW0578	71	43	128.12	C8H16O	Furan, 2-butyltetrahydro-	Heterocyclic compound	1004-29-1	1004	-	40752.5	32102.5	33831.8	46423.7	40766.7	46047.3	44785.5	40493.5	46189.1	39589.2	45027.6	49802	40012.9	34974.9	33147.1	-	-
WMW0023	93	92	136.125	C10H16	(+)-alpha-Pinene	Terpenoids	7785-70-8	932	harsh, terpene, aromatic, minty	16930.3	16021.1	18602.6	13946.2	14476.5	15448.9	14243.6	14246.1	14989.1	13211	14199.6	13081.5	16100.9	14888.3	14956.5	C06306	-
XMW1229	80	79	122.11	C9H14	Bicyclo(3.3.1)non-2-ene	Hydrocarbons	6671-66-5	964	-	165164	152928	158726	153511	173977	178852	203932	190629	184515	208946	204546	193344	167221	165311	163325	-	-
XMW1471	84	42	127.136	C8H17N	1-ButanAmine, N-methyl-N-2-propenyl-	Amine	24209-62-9	856	-	580838	527700	490245	715529	581416	661868	660897	598270	680897	514578	619029	642370	552944	514075	484169	-	-
XMW0517	97	112	112.035	C6H8S	Thiophene, 3-ethyl-	Heterocyclic compound	1795-01-3	869	styrene	1.6259e+06	1.46882e+06	1.38176e+06	1.97862e+06	1.60282e+06	1.83264e+06	1.8037e+06	1.6446e+06	1.86299e+06	1.4014e+06	1.69606e+06	1.74472e+06	1.52291e+06	1.39792e+06	1.33216e+06	-	-
D229	57	41	142.099	C8H14O2	Allyl isovalerate	Ester	2835-39-4	915	sweet, fruity, banana, apple, pineapple, cherry	94062.7	107257	104839	92141.4	113974	104903	108884	107539	98541	114878	103821	103309	95012.6	86352.4	100012	C19318	-
XMW0123	97	54	97.016	C4H3NO2	1H-Pyrrole-2,5-dione	Heterocyclic compound	541-59-3	1033	-	84251.7	80429.1	85900.8	86577.8	92326.6	99108.9	106617	104579	102001	116346	118931	109533	84780.7	92974.7	94473.8	C07272	-
XMW1300	41	69	126.141	C9H18	Cyclopentane, butyl-	Hydrocarbons	2040-95-1	937	-	4278.54	5382.58	6975.84	5805.34	4214.53	6084.7	4369.07	5900.13	4284.85	4338.17	4963.21	4982.02	6979.9	5495.55	5553.5	-	-
XMW0521	68	79	136.125	C10H16	1,7-Octadiene, 2-methyl-6-methylene-	Terpenoids	1686-30-2	984	-	523420	518165	567989	497018	492908	523175	493962	519272	492553	512299	521283	472074	491384	499455	513898	-	-
NMW0787	57	74	116.084	C6H12O2	4-methyl-Pentanoic Acid	Acid	646-07-1	949	pungent, cheese	20204.5	19263.8	23074.4	23943	23510	35078	26444.7	27333.7	26169.6	32413.1	35793.2	31231.8	23436.8	24655.5	26531.5	C21399	-
WMW0201	93	79	136.125	C10H16	Bicyclo[2.2.1]heptane, 7,7-dimethyl-2-methylene-	Terpenoids	471-84-1	950	camphor	41360.5	39959.6	45254.6	35550.8	35049.8	39428.9	30554.5	37006.8	35553	35444.6	34441.5	31893.7	30128.3	36481.4	39323.1	-	-
XMW0604	113	57	156.188	C11H24	Octane, 2,3,3-trimethyl-	Hydrocarbons	62016-30-2	966	-	588283	550078	560810	583052	649930	641421	732850	665876	663962	737928	734358	668505	586333	604554	583837	-	-
KMW0098	67	41	100.089	C6H12O	3-Hexen-1-ol, (Z)-	Alcohol	928-96-1	858	fresh, green, grass, foliage, vegetable, herbal, oily	5.09682e+06	5.07441e+06	5.15025e+06	2.61893e+06	2.81597e+06	2.65377e+06	1.95208e+06	1.98414e+06	1.851e+06	1.07472e+06	1.05831e+06	1.05018e+06	2.38193e+06	2.3143e+06	2.34008e+06	C08492	ko00592,ko01110
KMW0096	60	43	102.068	C5H10O2	Butanoic Acid, 3-methyl-	Acid	503-74-2	850	sour, stinky, feet, sweaty, cheese, tropical	14559.5	12372.9	11575.9	9924.27	10302.7	12280.6	9356.59	10442.2	9558.29	10009.1	9045.59	8992.87	10617.6	10339.7	9314.35	C08262	ko01110
NMW0774	57	45	118.099	C6H14O2	Ethanol, 2-butoxy-	Alcohol	111-76-2	907	-	161853	156699	158739	180703	206881	207297	234919	237220	214875	304168	275223	265084	179757	178872	197271	C19355	-
w30	68	43	128.084	C7H12O2	2-Buten-1-ol, 3-methyl-, acetate	Ester	1191-16-8	918	sweet, fresh, banana, fruity, jasmin, ripe heliotrope, balsamic	181577	175100	184815	155652	162680	161468	154527	157780	155541	139987	126664	137843	125415	127789	144055	-	-
KMW0172	93	121	136.125	C10H16	Camphene	Terpenoids	79-92-5	953	woody, herbal, fir, needle, camphor, terpenic	7350.67	7207.28	7951.8	6360.6	6132.15	7346.66	7331.31	7041.46	6689.88	6256.48	7245.29	5800.27	6981.12	6727.55	7133.03	C06076	-
XMW0219	44	74	123.009	C3H6ClNO2	Carbamic acid, 2-chloroethyl ester	Ester	2114-18-3	955	-	7807.67	6596.62	6413.94	6482.5	9322.88	10714.5	9653.6	9596.4	9131.47	10858.6	8920.27	9215.65	9484.74	8314.3	8606.66	-	-
XMW1065	71	43	156.188	C11H24	Octane, 2,6,6-trimethyl-	Hydrocarbons	54166-32-4	966	-	8820	8115	7638	12865	9666	10795	10029	8985	10593	9456	11369	12069	9789	8139	8351	-	-
XMW0444	42	41	97.039	C2H3N5	1,2,4,5-Tetrazin-3-Amine	Heterocyclic compound	79329-74-1	967	-	23250.8	21847.8	26643.6	16565	14079.4	13064.9	12281.1	11822.4	11442.4	6830.07	7494.48	5853.63	10348	10829.4	12383.7	-	-
NMW0766	55	56	128.084	C7H12O2	2-Propenoic acid, butyl ester	Ester	141-32-2	861	-	23274	21064	19551	41797	31437	39766	42040	34267	44648	36579	46920	49046	29804	28780	28553	-	-
NMW0768	56	43	99.105	C6H13N	CyclohexylAmine	Amine	108-91-8	863	-	330731	343000	274301	126934	165882	159806	104419	101481	93275	40334	43032	39645	112644	126456	123427	C00571	-
KMW0112	91	106	106.078	C8H10	o-Xylene	Aromatics	95-47-6	888	geranium	15871.4	13048.6	15968.5	17064.4	12502.4	16604	13465.8	15919.8	16705.5	15872.3	14537.1	16967.3	20475.7	18727.7	18828.5	C07212	ko01100
w29	68	43	128.084	C7H12O2	4-Pentenyl Acetate	Ester	1576-85-8	896	green, plastic, weedy, acrylate, vegetable, metallic, cooked meat, sulfury	33753.1	33147.3	38027	41263.5	38470.1	40478.9	39102.4	39350.6	36303.3	38250.7	37704.9	39128.5	43764.8	34873.7	34812.2	-	-
XMW0884	67	68	110.073	C7H10O	5-Hexenal, 4-methylene-	Hydrocarbons	17844-21-2	897	-	13132.1	12915.9	14872.3	20578.8	15817.4	16655.7	17260.7	16958.7	15863.5	16457.7	19021.5	18626.2	16059	17443.2	15383.6	-	-
XMW1307	71	58	114.104	C7H14O	Cyclohexanol, 1-methyl-	Alcohol	590-67-0	908	-	17655.9	18785.3	17640.1	15706.9	17531.5	17869.9	18421.7	18530.7	17902.7	17233.1	16169.6	15670.1	12755.8	14826.6	18434.7	-	-
XMW0013	93	91	136.125	C10H16	1,7,7-trimethyl-Tricyclo[2.2.1.0(2,6)]heptane	Terpenoids	508-32-7	925	-	14499.8	13603.5	15871.2	11342	12289.9	13649.5	11186.5	12316.7	11619.6	10914.8	11061	10159	11862.2	11512.4	12569.8	C20241	-
XMW0004	93	41	136.125	C10H16	Bicyclo[3.1.1]heptane, 6,6-dimethyl-2-methylene-, (1S)-	Terpenoids	18172-67-3	943	dry, woody, fresh, pine, hay, green, resinous	29216.1	27770	30941.6	28544.7	25440.9	29700	28706.3	29922	27534.7	28126.3	30364.4	27796.6	33839.8	29370.4	31326.5	C06307	ko00902,ko01110
KMW0150	105	120	120.094	C9H12	Benzene, 1,2,4-trimethyl-	Aromatics	95-63-6	990	plastic	401187	392292	437994	368245	366429	392160	360575	382289	361374	368033	366368	345999	371609	374646	387827	C14533	-
XMW0889	91	92	134.11	C10H14	Bicyclo[3.1.0]hex-2-ene, 4-methylene-1-(1-methylethyl)-	Terpenoids	36262-09-6	956	-	54799.9	51772.3	56930.4	53230.9	47865.1	54411.3	50088.7	53198.4	50283.2	50468.7	52729	49312.2	58866.2	51417.3	51385.4	-	-
XMW0882	74	43	116.084	C6H12O2	Pentanoic Acid, 2-methyl-	Acid	97-61-0	959	-	154173	144824	142077	163654	169885	166490	193371	186109	175933	201993	195886	189367	162206	163481	177370	-	-
KMW0158	77	106	106.042	C7H6O	BenzAldehyde	Aldehyde	100-52-7	960	sweet, bitter, almond, cherry	1.72712e+06	1.56872e+06	1.4921e+06	1.82355e+06	1.87731e+06	1.7888e+06	2.05967e+06	2.02205e+06	1.95234e+06	2.16748e+06	2.14922e+06	2.08257e+06	1.78541e+06	1.79405e+06	1.95882e+06	C00261	ko01100
NMW0790	42	41	100.052	C5H8O2	2H-Pyran-2-one, tetrahydro-	Heterocyclic compound	542-28-9	961	estery, fruity, sweet	132029	126536	134034	130655	148339	151592	175924	165509	156737	179077	173809	170470	142556	145878	138489	C02240	-
XMW0642	71	95	128.12	C8H16O	Cyclohexanol, 3,5-dimethyl-	Alcohol	5441-52-1	1030	-	341250	333290	354048	373092	385630	428194	467652	454962	443648	500648	515136	474532	356107	403727	408545	-	-
XMW1192	69	41	148.029	C6H9ClO2	2-Propenoic acid, 2-methyl-, 2-chloroethyl ester	Ester	1888-94-4	977	-	24263.4	24152.4	24563.5	18301.1	19864.4	18897.7	14847	16967.9	13803.5	16046.4	20524.6	12859.2	13420.5	15108.3	15345.9	-	-
KMW0202	59	55	130.136	C8H18O	3-Octanol	Alcohol	589-98-0	994	earthy, mushroom, herbal, melon, citrus, woody, spicy, minty	10792.6	11327.3	12494.1	6848.56	7219.02	6906.98	5781.73	5628.85	5413.57	5128.94	4206.47	4740.56	5879.84	6369.97	6447	C17144	-
WMW0086	136	94	136.038	C5H12S2	DiSulfur compounds, ethyl 1-methylethyl	Sulfur compounds	53966-36-2	985	-	737161	728953	807997	655145	638042	691835	621952	664978	625626	629115	630118	587913	654255	657773	676966	-	-
XMW0202	69	41	138.141	C10H18	cis-2,6-Dimethyl-2,6-octadiene	Hydrocarbons	2492-22-0	985	-	6.88908e+06	6.7633e+06	7.44339e+06	6.41437e+06	6.40194e+06	6.82145e+06	6.436e+06	6.72045e+06	6.41333e+06	6.58616e+06	6.58112e+06	6.17819e+06	6.3734e+06	6.62409e+06	6.7209e+06	-	-
XMW1454	111	126	126.032	C6H6O3	Isomaltol	Heterocyclic compound	3420-59-5	989	burnt, caramel, fruity	45792.5	46155.9	54649.8	59811.3	53284.4	57386.6	49605	50217.6	47755.4	64347.2	64291.2	64440.2	47395.7	54213.9	53403.8	-	-
XMW0434	67	82	142.099	C8H14O2	4-Hexen-1-ol, acetate	Alcohol	72237-36-6	1020	-	270689	269188	300044	161428	164235	171651	127718	138253	133701	108320	98806.5	101863	159896	155461	176281	-	-
KMW0181	109	79	152.12	C10H16O	2,3-Dehydro-1,8-cineole	Terpenoids	92760-25-3	992	minty, lemon	69551.2	67746.7	76303.5	74242.5	70731	76808.4	74130	74426.9	71365.3	83405.6	84696.8	82324.4	70827.1	72644	72838.6	-	-
WMW0058	95	41	128.12	C8H16O	5-Hepten-2-ol, 6-methyl-	Alcohol	1569-60-4	994	sweet, oily, green, coriander	72882.7	67255.3	89914.6	85131.2	68990.6	83150	66382.9	79203.9	73132.1	76724.9	75971	82747.5	81488.7	80701.5	74942.7	C07288	-
NMW0794	105	134	134.11	C10H14	Benzene, (1-methylpropyl)-	Aromatics	135-98-8	1001	-	87465.2	86180.7	105850	80695.2	80313.2	84987.8	81068	84588.9	77546	80795.8	80764.2	76396.4	82152.5	83217.6	88050.4	-	-
D324	124	123	124.064	C6H8N2O	Pyrazine, 2-methoxy-6-methyl-	Heterocyclic compound	2882-21-5	994	roasted hazelnut, almond, peanut	125433	122681	130649	132219	139086	151718	164875	160161	154354	176067	178721	164080	126158	138722	139366	-	-
KMW0187	128	58	128.12	C8H16O	2-Octanone	Ketone	111-13-7	991	earthy, weedy, natural, woody, herbal	11947.2	12544.9	12101.2	10241.1	10112.6	10629.2	9895.47	9795.42	9078.21	9577	9262.32	8465.41	10126.4	9242.4	9494.75	-	-
XMW1381	91	105	134.11	C10H14	Bicyclo[3.2.1]oct-2-ene, 3-methyl-4-methylene-	Terpenoids	49826-53-1	1168	-	393580	381608	406477	502435	574221	591358	748885	729723	697907	925991	836882	833663	527243	579032	643023	-	-
KMW0192	122	107	122.073	C8H10O	Benzene, 1-methoxy-2-methyl-	Ether	578-58-5	1008	sweet, nutty, floral, earthy, walnut	11257	9784	10361	9277	9772	9798	9638	9842	9360	9807	10199	9730	9780	10030	9685	-	-
WMW0103	67	68	114.104	C7H14O	2-Cyclopentylethanol	Alcohol	766-00-7	1003	-	2.5553e+06	2.56222e+06	2.65173e+06	845127	830919	830677	491238	470937	494851	316902	284238	297097	914217	882560	936485	-	-
D417	82	67	142.099	C8H14O2	3-Hexen-1-ol, acetate, (E)-	Ester	3681-82-1	1005	sharp, fruity, green, cortex, hyacinth, narcissus, rummy, unripe banana, pear	1.90174e+06	1.91761e+06	1.97964e+06	632993	642938	617773	341507	359626	342038	233539	228917	207074	717508	655985	688926	-	-
XMW0712	115	116	116.063	C9H8	Benzene, 1-propynyl-	Aromatics	673-32-5	1052	-	109195	104917	118184	99203	98073.3	106900	95997	100523	97547.1	101202	99710.1	93136.9	101118	102280	107216	-	-
XMW0236	125	97	125.03	C6H7NS	Thiazole, 5-ethenyl-4-methyl-	Heterocyclic compound	1759-28-0	1027	musty, nutty, root, vegetable, cocoa	31961.2	31143.7	33788.5	34793.1	36434.5	39507	44089.8	42501.7	42193.3	47511.3	49029.4	44425.8	32857.1	36477.5	38393.8	-	-
KMW0203	79	78	121.053	C7H7NO	Ethanone, 1-(2-pyridinyl)-	Heterocyclic compound	1122-62-9	1034	popcorn, heavy, corn, chip, fatty, tobacco	3.80324e+06	3.71919e+06	4.07455e+06	4.258e+06	4.36844e+06	4.51627e+06	4.80196e+06	4.91117e+06	4.6937e+06	5.43309e+06	5.27755e+06	5.00665e+06	4.14965e+06	4.32268e+06	4.54988e+06	-	-
KMW0205	112	84	112.089	C7H12O	Cyclohexene, 1-methoxy-	Aromatics	931-57-7	1014	herbal, spice	6703	5630.53	5887.47	7213.01	6344.5	7807.59	6746.83	6598.21	7156.62	6059.45	7482.25	7859.06	6181.8	6397.34	5601.66	-	-
XMW0898	94	121	136.1	C8H12N2	4-Isobutylpyrimidine	Heterocyclic compound	98489-37-3	1015	-	143081	134575	145592	134406	129237	139768	134578	137373	130394	144562	135073	130084	135718	128036	132280	-	-
WMW0210	100	67	142.099	C8H14O2	2-Hexen-1-ol, acetate, (E)-	Ester	2497-18-9	1015	sweet, privet, green, fresh, apple skin, banana, peel, waxy, apple	132893	129043	144012	71376.7	75030.8	78550.8	53903	61393.7	60442.5	42831.6	39823.9	42119.8	71329.4	67662.2	77328.9	-	-
XMW0649	113	57	156.188	C11H24	Nonane, 2,6-dimethyl-	Hydrocarbons	17302-28-2	1018	-	26216.4	24196.9	22721.7	33890.6	27606.6	30617.5	28419.6	26020.7	29938.6	25874.9	30228.9	32356.3	23806.7	23412.5	20524.1	-	-
KMW0210	161	105	204.188	C15H24	1H-Cyclopenta[1,3]cyclopropa[1,2]benzene, octahydro-7-methyl-3-methylene-4-(1-methylethyl)-, [3aS-(3a.alpha.,3b.beta.,4.beta.,7.alpha.,7aS*)]-	Terpenoids	13744-15-5	1390	citrus, fruity, radish	105494	109140	118218	101051	101046	99203.2	90662.5	86885.7	88501.4	123161	120461	132009	105323	94028.8	99101.6	C09648	-
NMW0013	106	107	107.073	C7H9N	Benzylamine	Amine	100-46-9	1019	-	65493.8	65110.9	70758.5	61311.3	59245.1	64622.1	59441.8	62254.9	59477	61969.1	61173.1	57781	60016.2	60242.6	63036.2	C15562	-
XMW1124	96	125	125.084	C7H11NO	2-Azabicyclo[3.2.1]octan-3-one	Ketone	26396-67-8	1025	-	942106	920819	971639	1.01104e+06	1.05066e+06	1.15679e+06	1.25364e+06	1.2225e+06	1.19026e+06	1.34596e+06	1.37508e+06	1.26606e+06	963018	1.08063e+06	1.10032e+06	-	-
XMW0267	84	56	113.12	C7H15N	2-Ethylpiperidine	Heterocyclic compound	1484-80-6	1026	-	53509.8	51948.6	55369.7	58259.6	59954.3	66521.5	71060.5	70326.1	65772.1	78237.2	79809.3	72123.3	54515	62819	63872.9	-	-
XMW0770	117	118	118.078	C9H10	Indane	Aromatics	496-11-7	1029	-	779958	772082	835144	712497	715893	771613	765490	802298	758820	761411	758576	708415	722469	801620	842241	-	-
XMW1467	110	109	110.084	C6H10N2	1H-Pyrazole, 1,3,5-trimethyl-	Heterocyclic compound	1072-91-9	1032	-	123335	119612	125462	129254	135773	150110	161813	159129	153588	174266	179952	163809	128074	137661	142110	-	-
w41	111	55	126.104	C8H14O	3-Octen-2-one, (E)-	Ketone	18402-82-9	1035	herbal, mushroom	163411	163055	184104	172404	203254	217735	231510	235646	232765	282137	268048	262672	172405	188434	212769	-	-
XMW1221	74	75	148.056	C6H12O2S	Acetic acid, (propylthio)-, methyl ester	Ester	20600-65-1	1036	-	78122.1	77036.6	82834	94391.8	103405	104622	118771	116366	112958	136349	130614	125424	90781.2	100016	104390	-	-
KMW0225	41	67	100.089	C6H12O	3-Hexen-1-ol, (E)-	Alcohol	928-97-2	852	green, cortex, privet, leafy, floral, petal, oily, earthy	2.84932e+06	2.77168e+06	2.75429e+06	1.50405e+06	1.75314e+06	1.60368e+06	1.28093e+06	1.29422e+06	1.18219e+06	806507	624824	667307	1.37666e+06	1.50661e+06	1.62078e+06	-	-
D409	81	59	154.136	C10H18O	(S)-2,5-Dimethyl-3-vinylhex-4-en-2-ol	Alcohol	35671-15-9	1039	-	811335	795108	896816	845579	898622	952756	989878	968529	952577	1.10127e+06	1.05782e+06	1.01653e+06	796026	849071	873652	-	-
XMW1068	115	58	115.038	C3H5N3O2	4-Methylurazole	Heterocyclic compound	16312-79-1	1039	-	90487.8	86730.7	95743.4	83229.6	79387.6	85489.2	85434.4	87120	79932.1	82476.4	87363.7	79536.7	83113.7	86114.7	87669.5	-	-
KMW0229	117	99	158.131	C9H18O2	Hexanoic acid, 1-methylethyl ester	Ester	2311-46-8	1034	fruity, pineapple, loganberry, berry	114388	115036	124142	106447	110542	113794	109189	112764	107542	107845	104454	100386	111173	119682	126052	-	-
KMW0230	55	111	126.104	C8H14O	3-Octen-2-one	Ketone	1669-44-9	1040	earthy, spicy, herbal, sweet, mushroom, hay, blueberry	272449	266192	291892	255027	258485	270017	261486	268228	252105	270951	264346	251982	256172	266342	273153	-	-
KMW0233	105	77	120.058	C8H8O	Acetophenone	Ketone	98-86-2	1065	sweet, pungent, hawthorn, mimosa, almond, acacia	21767.7	23896	23504.3	26079	27169.2	27805.2	30977	29837	28439.1	39852.2	37220	37571.6	29452.9	25919.6	29814.3	C07113	-
XMW0011	119	105	134.11	C10H14	Benzene, 1,4-diethyl-	Aromatics	105-05-5	1041	-	481407	479642	515502	435124	434404	476689	450501	475999	437383	449616	434102	413528	443665	488552	497212	-	-
XMW0076	92	65	92.037	C5H4N2	1H-Pyrrole-3-carbonitrile	Heterocyclic compound	7126-38-7	1044	-	758445	716875	629391	815137	939437	831749	1.08205e+06	1.06507e+06	970126	1.23858e+06	1.21938e+06	1.15056e+06	886230	831254	747197	-	-
KMW0240	94	109	109.053	C6H7NO	Ethanone, 1-(1H-pyrrol-2-yl)-	Heterocyclic compound	1072-83-9	1063	musty, nut skin, maraschino, cherry, coumarin, licorice, walnut, bread	43949.9	43485.2	45190.1	41145.8	48863.9	49230.5	56300.5	52916.5	52076.3	62336.5	58930.6	56016.1	44636.1	46468.9	45606.4	-	-
XMW1085	69	87	142.099	C8H14O2	2-Butenoic acid, butyl ester	Ester	7299-91-4	1046	-	125215	123720	135530	119582	119670	129529	123002	128625	121817	129248	127857	120646	118092	125104	127586	-	-
D387	57	41	144.151	C9H20O	1-Hexanol, 3,5,5-trimethyl-	Alcohol	3452-97-9	1047	grassy, green, weedy, floral, earthy, aldehydic, hay, straw, leafy	33889.5	33223.7	35705.4	34409	33997.8	37522.1	36446.9	37282.7	36108.2	37516.4	37968.5	36813.9	32918.1	34366	35519.2	-	-
KMW0212	91	92	120.058	C8H8O	BenzeneacetAldehyde	Aldehyde	122-78-1	1049	floral, honey, rose, cherry	4.63516e+06	4.47616e+06	5.28812e+06	4.35126e+06	4.36736e+06	4.41339e+06	4.27949e+06	4.40477e+06	4.21222e+06	4.40035e+06	4.30195e+06	4.09464e+06	4.39091e+06	4.32779e+06	4.48558e+06	C00601	ko00360,ko01100
XMW0196	112	71	156.188	C11H24	Decane, 4-methyl-	Hydrocarbons	2847-72-5	1060	pungent	113142	109452	112183	110019	122683	122297	138180	127639	125905	140869	136044	129814	113072	111010	108216	-	-
XMW0281	57	43	156.188	C11H24	Decane, 5-methyl-	Hydrocarbons	13151-35-4	1057	-	210784	197586	194663	255573	218643	244565	237817	213497	235608	209901	236818	253849	204419	190413	179297	-	-
KMW0247	93	77	136.125	C10H16	.beta.-Phellandrene	Terpenoids	555-10-2	1031	terpenic, herbal	4.91361e+06	4.82184e+06	5.31736e+06	4.29063e+06	4.19295e+06	4.55408e+06	4.16805e+06	4.38727e+06	4.16466e+06	4.1294e+06	4.07159e+06	3.81723e+06	4.29271e+06	4.38851e+06	4.62715e+06	C19818	-
NMW0021	80	108	108.069	C6H8N2	2-PyridinemethanAmine	Heterocyclic compound	3731-51-9	1054	-	3.0247e+06	2.92988e+06	3.26442e+06	2.75447e+06	2.73536e+06	2.90107e+06	2.66512e+06	2.79017e+06	2.64984e+06	2.72494e+06	2.67786e+06	2.53842e+06	2.78276e+06	2.77557e+06	2.86835e+06	C17926	-
D270	89	71	158.131	C9H18O2	Propanoic acid, 2-methyl-, pentyl ester	Ester	2445-72-9	1057	fruity, apple, banana, apricot, buttery	6571.54	5317.88	6052.95	5634.69	5148.2	5969.31	4676.93	5442.68	4888.35	5086.74	4996.35	4291.62	4935.32	5666.49	6910.45	-	-
XMW1203	42	41	114.032	C5H6O3	2,5-Furandione, dihydro-3-methyl-	Heterocyclic compound	4100-80-5	1057	-	30666	30057.6	30546.5	27992	25490.5	28273.1	24914	24611.9	24578.1	23374.7	25250.5	25563.8	23445	24876	23182.6	-	-
NMW0022	79	107	122.073	C8H10O	Benzenemethanol, .alpha.-methyl-	Alcohol	98-85-1	1061	fresh, sweet, gardenia, hyacinth	184264	176812	196502	188875	160840	174904	167241	176738	174536	191041	182378	174024	167472	167813	180062	C07112	-
NMW0023	91	119	120.058	C8H8O	BenzAldehyde, 2-methyl-	Aldehyde	529-20-4	1064	mild floral, sweet	418068	406057	457893	358864	346036	379076	338493	363884	345495	334290	323134	308724	365635	371799	395214	C07214	ko01100
XMW0767	111	93	156.115	C9H16O2	2-Furanmethanol, 5-ethenyltetrahydro-.alpha.,5-dimethyl-	Heterocyclic compound	104188-13-8	1066	-	3.32111e+06	3.29755e+06	3.53462e+06	2.58475e+06	2.77901e+06	2.70148e+06	2.58014e+06	2.60292e+06	2.41756e+06	2.16842e+06	2.06143e+06	1.96515e+06	2.586e+06	2.45013e+06	2.54446e+06	-	-
D364	81	82	138.079	C7H10N2O	2-Ethoxy-3-methylpyrazine	Heterocyclic compound	32737-14-7	1065	hazelnut, roasted, almond, pineapple, earthy	254842	247611	261547	251939	287630	289977	335362	309531	300379	347315	338545	316681	259639	269326	263383	-	-
KMW0276	56	55	130.136	C8H18O	1-Octanol	Alcohol	111-87-5	1072	intense citrus, rose	163892	162344	173812	132427	142035	135636	129986	131170	118796	108277	106505	100855	131783	122057	127834	C00756	-
XMW0186	95	43	124.089	C8H12O	3,5-Octadien-2-one, (E,E)-	Ketone	30086-02-3	1073	fruity, green, grassy	804203	794155	851775	642340	687587	661981	638639	645160	600478	553405	522304	503369	646548	615035	642463	-	-
XMW0295	132	117	132.094	C10H12	Benzene, 1-methyl-3-(1-methylethenyl)-	Aromatics	1124-20-5	1082	-	1.52263e+06	1.51758e+06	1.62617e+06	1.40994e+06	1.44562e+06	1.53319e+06	1.5493e+06	1.59727e+06	1.50255e+06	1.53197e+06	1.51446e+06	1.41631e+06	1.43632e+06	1.60994e+06	1.6929e+06	-	-
KMW0259	93	91	136.125	C10H16	.gamma.-Terpinene	Terpenoids	99-85-4	1060	oily, smoky	896662	887521	985025	785810	774038	854714	783702	823864	781649	798144	775210	731714	805951	818352	876255	C09900	-
XMW1123	119	134	134.11	C10H14	Benzene, 2-ethyl-1,4-dimethyl-	Aromatics	1758-88-9	1076	-	119166	115652	121684	92050.8	99373.1	97145.7	92136.2	91455.1	85705.2	77367.9	73216	70455.6	92117.2	88385.7	92872.6	-	-
XMW0404	124	123	124.016	C6H4O3	2,5-FurandicarboxAldehyde	Aldehyde	823-82-5	1076	-	14946.1	14191.7	15407.7	12260.3	13201.3	12675.7	12954.3	13143.2	12540.3	12860.5	12427.9	10250	12542.3	13955.7	12453.5	C20899	-
WMW0082	41	55	152.157	C11H20	1,10-Undecadiene	Hydrocarbons	13688-67-0	1095	-	2.46319e+06	2.45691e+06	2.54856e+06	1.87125e+06	2.14133e+06	2.03281e+06	2.09097e+06	1.94423e+06	1.87285e+06	1.8739e+06	1.70542e+06	1.70525e+06	1.98385e+06	1.88641e+06	1.88734e+06	-	-
XMW0793	79	41	162.141	C12H18	1,7-Octadiene, 2,7-dimethyl-3,6-bis(methylene)-	Hydrocarbons	16714-60-6	1083	-	2.99213e+06	2.95892e+06	3.16487e+06	2.60214e+06	2.74288e+06	2.69702e+06	2.64118e+06	2.65594e+06	2.50144e+06	2.42498e+06	2.33059e+06	2.23358e+06	2.62608e+06	2.57928e+06	2.67804e+06	-	-
D306	85	41	154.136	C10H18O	1,5-Heptadien-4-ol, 3,3,6-trimethyl-	Terpenoids	27644-04-8	1084	-	2.66883e+06	2.60989e+06	2.76894e+06	2.52022e+06	2.7435e+06	2.68662e+06	2.87937e+06	2.71351e+06	2.63492e+06	2.88441e+06	2.70245e+06	2.60887e+06	2.54808e+06	2.46913e+06	2.45719e+06	-	-
KMW0269	135	136	136.1	C8H12N2	2,3-Dimethyl-5-ethylpyrazine	Heterocyclic compound	15707-34-3	1090	burnt, popcorn, roasted, cocoa	110176	105397	116901	98174.6	101456	103769	103700	104111	97917.6	97676.4	95940.2	88698.3	100473	101392	104614	-	-
D405	45	91	136.089	C9H12O	Benzene, (2-methoxyethyl)-	Aromatics	3558-60-9	1086	green, floral, chrysanthemum, jasmin, metallic, rose	201650	199542	209784	177000	190928	185238	186277	183591	174063	170413	161686	158490	177842	178301	184239	-	-
KMW0273	119	134	134.11	C10H14	Benzene, 1,2,4,5-tetramethyl-	Aromatics	95-93-2	1115	rancid, sweet	103254	102238	107606	98969.5	100034	106986	97617.3	92130.3	95193.7	106641	103771	99605.6	92493.9	95174.7	97423	-	-
WMW0092	44	58	143.167	C9H21N	1-OctanAmine,N-methyl-	Amine	2439-54-5	1088	-	164241	160637	171651	145136	159410	151484	158318	153730	148255	148177	142364	135759	147188	148809	154077	-	-
XMW1227	69	41	154.099	C9H14O2	(E)-2-Methylbut-2-en-1-yl methacrylate	Ester	88142-95-4	1088	-	1.80455e+06	1.78935e+06	1.89817e+06	1.56397e+06	1.68114e+06	1.62018e+06	1.61595e+06	1.59725e+06	1.51107e+06	1.47236e+06	1.39937e+06	1.35139e+06	1.58359e+06	1.52811e+06	1.57341e+06	-	-
XMW1067	71	43	156.115	C9H16O2	Butanoic acid, 2-pentenyl ester, (Z)-	Ester	42125-13-3	1091	-	1.46889e+06	1.45789e+06	1.55142e+06	1.22202e+06	1.31898e+06	1.29934e+06	1.24178e+06	1.23765e+06	1.16267e+06	1.11083e+06	1.05334e+06	1.01391e+06	1.23174e+06	1.1992e+06	1.24311e+06	-	-
D133	129	69	186.162	C11H22O2	4-Heptanol, 2,6-dimethyl-, acetate	Ester	10250-45-0	1092	herbal, rhubarb, floral, lilac, banana	536578	528709	568893	537416	591721	605247	673812	626711	617633	725382	682848	659851	528758	543357	547592	-	-
XMW0168	97	98	140.066	C8H12S	3-Butylthiophene	Heterocyclic compound	34722-01-5	1093	-	2.11e+06	2.09276e+06	2.22504e+06	1.79488e+06	1.92595e+06	1.85426e+06	1.84185e+06	1.82482e+06	1.7072e+06	1.64019e+06	1.55437e+06	1.49278e+06	1.82402e+06	1.74435e+06	1.80567e+06	-	-
XMW1429	70	82	113.059	C4H7N3O	1-(2-Hydroxyethyl)-1,2,4-triazole	Heterocyclic compound	3273-14-1	1095	-	846886	836615	877834	692603	802266	767514	829778	783794	776803	790152	745829	767663	704636	692479	670352	-	-
XMW0644	82	81	110.084	C6H10N2	1H-Imidazole, 2-propyl-	Heterocyclic compound	50995-95-4	1095	-	1.87662e+06	1.82533e+06	1.90622e+06	1.53422e+06	1.82108e+06	1.73809e+06	1.90547e+06	1.73091e+06	1.66791e+06	1.91385e+06	1.70443e+06	1.71824e+06	1.65107e+06	1.55368e+06	1.51966e+06	-	-
KMW0283	117	99	158.131	C9H18O2	Hexanoic acid, propyl ester	Ester	626-77-7	1097	sweet, fruity, juicy, pineapple, green, tropical	1.33643e+06	1.33763e+06	1.43014e+06	1.24944e+06	1.27585e+06	1.35759e+06	1.37236e+06	1.41318e+06	1.33137e+06	1.36107e+06	1.29307e+06	1.25809e+06	1.25555e+06	1.42006e+06	1.48877e+06	-	-
D407	68	69	154.136	C10H18O	7-Octen-4-ol, 2-methyl-6-methylene-, (S)-	Terpenoids	35628-05-8	1097	-	1.24804e+06	1.24126e+06	1.29958e+06	887744	1.00637e+06	948034	960005	922986	886961	845423	779731	783676	919003	879844	874021	-	-
XMW0969	83	101	156.115	C9H16O2	2-Butenoic acid, 2-methyl-, 2-methylpropyl ester	Ester	66917-61-1	1097	-	3.05333e+06	3.00853e+06	3.14207e+06	2.41552e+06	2.85366e+06	2.70693e+06	2.93591e+06	2.71137e+06	2.63462e+06	2.84233e+06	2.56812e+06	2.59094e+06	2.55856e+06	2.39295e+06	2.35039e+06	-	-
KMW0291	71	93	154.136	C10H18O	Linalool	Terpenoids	78-70-6	1099	floral, green	6.87761e+06	6.91834e+06	7.23437e+06	4.49145e+06	5.12652e+06	4.81514e+06	4.54746e+06	4.32782e+06	4.16102e+06	3.64286e+06	3.29007e+06	3.30488e+06	4.70073e+06	4.2829e+06	4.34369e+06	C03985	-
KMW0288	88	43	158.131	C9H18O2	Heptanoic acid, ethyl ester	Ester	106-30-9	1098	fruity, pineapple, cognac, rummy, wine	24243.5	23296.4	24963.6	21576.1	26774.4	25116.6	29655.3	26702.7	24629.1	30993.8	27374.4	26746	23446.4	22248.1	21615.3	-	-
D305	70	57	172.146	C10H20O2	Butanoic acid, 2-methyl-, 3-methylbutyl ester	Ester	27625-35-0	1101	sweet, fruity, citrus, cherry, blueberry, apple	110330	110539	122334	128356	126238	135008	134589	130064	121394	141378	139890	142589	130036	122740	116737	-	-
XMW1233	67	82	128.12	C8H16O	3-Cyclopentyl-1-propanol	Alcohol	767-05-5	1102	-	91381.1	115074	146388	118605	118367	124071	118569	120868	111984	157964	144149	150062	118033	112029	112754	-	-
XMW0410	55	83	142.136	C9H18O	1-Nonen-4-ol	Alcohol	35192-73-5	1103	-	117162	116552	143721	118375	129643	139455	141264	121972	126137	156039	143287	144688	127218	129203	104881	-	-
KMW0282	57	41	142.136	C9H18O	Nonanal	Aldehyde	124-19-6	1104	aldehyde, citrus, orange peel	186306	185109	204964	209678	204959	219716	212061	212157	194318	225084	223660	226647	214747	192596	186470	-	-
NMW0038	107	122	122.073	C8H10O	Benzenemethanol, 4-methyl-	Alcohol	589-18-4	1106	mild, floral	1.08429e+06	1.08125e+06	1.12843e+06	726158	840981	791980	781170	722807	690400	669244	599152	593087	790281	731109	733897	C06757	ko01100
D98	124	109	124.035	C7H8S	Benzene, (methylthio)-	Sulfur compounds	100-68-5	1106	toluene, solvent, spicy, woody, sawdust	18003	17180	19177	20190	19538	21011	20395	18475	17527	20816	20012	19975	20026	18057	16799	-	-
XMW0909	80	79	150.104	C10H14O	2,6,6-Trimethylbicyclo[3.2.0]hept-2-en-7-one	Ketone	4613-37-0	1108	-	3.00408e+06	3.01654e+06	3.1437e+06	1.86591e+06	2.13109e+06	1.99173e+06	1.86084e+06	1.77012e+06	1.66278e+06	1.44543e+06	1.28462e+06	1.26949e+06	2.01816e+06	1.82872e+06	1.84515e+06	-	-
KMW0301	93	43	154.136	C10H18O	Bicyclo[3.1.0]hexan-2-ol, 2-methyl-5-(1-methylethyl)-, (1.alpha.,2.alpha.,5.alpha.)-	Terpenoids	17699-16-0	1070	woody, balsamic	3.57887e+06	3.55179e+06	3.8034e+06	2.82558e+06	3.03943e+06	2.9346e+06	2.81616e+06	2.83518e+06	2.62559e+06	2.38457e+06	2.27713e+06	2.1812e+06	2.82457e+06	2.66559e+06	2.79707e+06	-	-
XMW0606	101	57	158.131	C9H18O2	1,3-Dioxolane, 2-butyl-2-ethyl-	Heterocyclic compound	935-49-9	1110	-	52142.1	56969.7	62742.6	48069.6	58498.2	45061.7	65942.1	86137	104226	57348.1	84100	106347	29568.6	46899.6	30855.4	-	-
XMW1311	65	122	122.037	C7H6O2	2-Propenal, 3-(2-furanyl)-	Heterocyclic compound	623-30-3	1111	green, grassy, fruity, spicy, vanilla, nutty, woody, cinnamon	3.10877e+06	3.12437e+06	3.35782e+06	3.11706e+06	3.19134e+06	3.09811e+06	3.17999e+06	3.16893e+06	3.02895e+06	3.34638e+06	3.11565e+06	3.03134e+06	3.10036e+06	2.98315e+06	3.07591e+06	-	-
D313	73	45	172.146	C10H20O2	3-Hexene, 1-(1-ethoxyethoxy)-, (Z)-	Aldehyde	28069-74-1	1102	green, violet, natural, green, leafy, mushroom, earthy	108856	115187	127712	95893.8	115880	88628.8	126467	176682	208652	112493	169240	209407	62987.5	92591	64038.8	-	-
XMW1127	56	70	158.131	C9H18O2	Formic acid, octyl ester	Ester	112-32-3	1114	fruity, rose, orange, waxy, cucumber	6335	8192.21	7741.61	7762.72	7083.68	7137.62	7983.1	6985.88	7144.67	6178.64	8241.73	6813.15	6995.61	6994.23	7656.62	-	-
NMW0042	73	102	144.115	C8H16O2	Valproic Acid	Acid	99-66-1	1116	-	26092.7	29113.7	30923.7	30438.1	28931.3	27024	30771.2	31644.6	29973.3	30993	27749.5	30536.8	26582	26257.1	26278.4	C07185	-
XMW0449	71	43	158.094	C8H14O3	Butanoic acid, anhydride	Others	106-31-0	1120	buttery	221724	225764	238033	197042	207442	208783	218580	229058	210874	200902	205105	183559	188962	212031	228440	-	-
KMW0312	69	81	150.104	C10H14O	Furan, 3-(4-methyl-3-pentenyl)-	Terpenoids	539-52-6	1101	woody	110276	108250	117066	113367	115240	119058	113921	111574	103348	117450	113359	114246	112233	105553	100208	-	-
XMW1071	71	43	156.115	C9H16O2	Butanoic acid, cyclopentyl ester	Ester	6290-13-7	1126	-	12018.7	11004.5	10454.5	13265.4	12454.7	13814.5	12757.5	12503.6	12790.7	11495.9	14635.6	13170.8	11562.2	12652.7	10863.4	-	-
NMW0044	106	121	121.089	C8H11N	BenzenAmine, N-ethyl-	Amine	103-69-5	1128	-	41208.6	40534	47130.6	39198.1	39889.7	43772.8	41550.9	43594.4	40387	43645.9	44964.1	40048.7	37623	40228.3	39596.3	-	-
KMW0325	81	43	154.136	C10H18O	3-Cyclohexen-1-ol, 1-methyl-4-(1-methylethyl)-	Terpenoids	586-82-3	1137	dry, woody, musty	18665.2	18115.5	19608.9	10165.2	11201.4	12076.3	7998.8	8893.21	7030.01	9693.33	10258.3	11253.9	13302.8	8946.01	9028.55	-	-
XMW0826	93	134	134.048	C7H6N2O	3-Methylisoxazolo[4,5-b]pyridine	Heterocyclic compound	83988-39-0	1139	-	59805.2	52013.7	67307.7	52641.1	49582.6	58701.2	47367.9	54211.7	50709.6	51345.2	53064.4	46927.1	55221.7	51109.9	52469.8	-	-
XMW1472	69	55	154.172	C11H22	Cyclohexane, 1-ethyl-2-propyl-	Hydrocarbons	62238-33-9	1140	-	9970.15	13478.6	13197.1	8526.96	8963.96	9682.05	8327.8	8450.4	6305.63	7419.72	6767.16	5909.13	10468	9161.54	7479.1	-	-
D342	121	79	136.125	C10H16	2,4,6-Octatriene, 2,6-dimethyl-, (E,E)-	Terpenoids	3016-19-1	1144	terpene, sweet, fresh, floral	412916	400936	458000	368719	358501	388399	325583	365986	343208	350579	344465	326247	363838	344654	360270	-	-
XMW0657	133	64	133.053	C8H7NO	Benzoxazole, 2-methyl-	Heterocyclic compound	95-21-6	1145	tobacco, burnt, phenol, meaty, powdery, capers	162464	158875	191570	145834	155426	164462	120986	128068	118780	120413	109742	107719	153844	133788	136520	-	-
XMW1226	99	56	172.146	C10H20O2	Hexanoic acid, 2-methylpropyl ester	Ester	105-79-3	1149	fruity, pineapple, green, apple skin, sour, tropical, peach, earthy	9710.62	9964.79	10211.9	9267.6	10728.4	10134.8	11394.8	10774.6	10095	11977.8	11462.6	10820.9	9957.37	9840.93	9900.47	-	-
XMW0801	93	108	162.141	C12H18	Cyclohexene, 3,4-diethenyl-1,6-dimethyl-	Hydrocarbons	61142-14-1	1153	-	273360	278475	336131	270013	252747	281502	201435	215052	202568	194657	182954	173391	265812	229674	230106	-	-
KMW0343	41	43	140.12	C9H16O	2-Nonenal	Aldehyde	2463-53-8	1161	fatty, green, waxy, cucumber, melon	122435	122234	129055	114103	129315	135312	144189	130786	128105	143920	141284	129835	120418	120290	108201	-	-
w01	57	68	128.12	C8H16O	Cyclooctyl Alcohol	Alcohol	696-71-9	1155	-	22582.4	25533.7	26447.6	24429.3	24010.4	25752.3	24859.5	23688.3	25277	27315.2	22223.6	22856.3	19121.9	21070.2	21571.1	-	-
D412	95	67	152.12	C10H16O	5,7-Octadien-4-one, 2,6-dimethyl-, (Z)-	Terpenoids	3588-18-9	1155	-	36709.9	44063.9	48359.8	31890.2	36735.4	36357.6	33703.8	34363.1	31395.1	27020.7	24010	23832.3	23198.9	30484.4	33974.4	-	-
NMW0058	104	132	132.094	C10H12	Naphthalene, 1,2,3,4-tetrahydro-	Aromatics	119-64-2	1155	-	10685.8	10910.1	14328	12035.6	11632.1	11854.4	8705.47	9779.34	9057.12	8079.54	8565.98	7659.69	12072.2	9186.21	10366.9	C14114	-
NMW0059	94	67	94.053	C5H6N2	4-Aminopyridine	Heterocyclic compound	504-24-5	1158	-	1.2531e+06	1.20439e+06	1.24761e+06	1.16837e+06	1.33056e+06	1.3333e+06	1.49256e+06	1.33292e+06	1.29259e+06	1.50812e+06	1.4279e+06	1.34051e+06	1.26317e+06	1.18951e+06	1.08294e+06	D04127	-
XMW0679	45	43	176.105	C8H16O4	AcetAldehyde, tetramer	Aldehyde	108-62-3	1160	-	46303.2	43282.4	44513	44645.1	48850.1	50314	55670.7	51711.8	48938.1	55603.6	54204.7	49824.9	42880.1	47282.2	41280.8	C18744	-
NMW0065	95	110	154.136	C10H18O	Bicyclo[2.2.1]heptan-2-ol, 1,7,7-trimethyl-, (1S-endo)-	Terpenoids	464-45-9	1170	pine, woody, camphor	23261.6	27080.7	33712.6	43388.8	45835	54238	76443.9	85263	82464.8	122717	121491	112616	53532.1	61362.8	70026.5	C01766	-
WMW0197	55	41	168.115	C10H16O2	Lilac Aldehyde D	Aldehyde	53447-47-5	1169	sweet, flowery	600866	632576	683151	623333	811149	863183	996882	887170	810243	1.07098e+06	951609	879629	664013	776584	769517	-	-
KMW0297	59	94	170.131	C10H18O2	trans-Linalool oxide (furanoid)	Heterocyclic compound	34995-77-2	1086	floral	9.91606e+06	9.82985e+06	1.04174e+07	8.54079e+06	9.16487e+06	8.83077e+06	8.73289e+06	8.69107e+06	8.20191e+06	7.85278e+06	7.48631e+06	7.23219e+06	8.61619e+06	8.38329e+06	8.65459e+06	-	-
XMW0539	152	137	152.084	C9H12O2	3,4-Dimethoxytoluene	Aromatics	494-99-5	1233	-	186371	160223	167479	178745	188797	181583	209607	202060	187166	271303	250902	245031	180918	186709	195711	-	-
XMW0304	71	67	170.131	C10H18O2	Butanoic acid, 5-hexenyl ester	Ester	108058-75-9	1183	-	1.91413e+06	1.89666e+06	1.98667e+06	832580	899570	855815	477911	477242	432527	250531	243473	232947	827013	745420	706294	-	-
XMW0542	109	41	152.12	C10H16O	1-Cyclohexene-1-carboxaldehyde, 4-(1-methylethyl)-	Terpenoids	21391-98-0	1276	-	158270	153679	168684	144874	152903	148058	142761	141142	135116	156673	137841	133671	158354	139178	137716	-	-
WMW0011	81	67	152.12	C10H16O	Cyclohexanone, 5-methyl-2-(1-methylethenyl)-	Terpenoids	529-00-0	1179	-	149027	149822	176750	237258	259549	266588	385330	373401	342946	519547	475709	459452	283859	323722	342820	-	-
WMW0041	41	55	152.12	C10H16O	Isopinocarveol	Terpenoids	6712-79-4	1178	woody, warm, balsamic	155551	149503	156332	199281	214308	213131	282187	267835	252163	366423	335696	325575	252264	241426	250177	-	-
KMW0368	81	53	156.025	C7H8O2S	Ethanethioic acid, S-(2-furanylmethyl) ester	Heterocyclic compound	13678-68-7	1172	sulfury, burnt, roasted, nutty, coffee	639474	641557	673404	597502	721596	725159	790955	770226	697056	780071	734047	683158	606903	611042	565307	-	-
D348	68	67	154.136	C10H18O	Cyclobutaneethanol, 1-methyl-2-(1-methylethenyl)-, cis-	Alcohol	30820-22-5	1183	-	225435	217339	223139	112501	120813	112018	83300.8	74186	69653.3	78304.1	53903.3	59055	133859	97402.6	94130.9	-	-
KMW0372	89	71	172.146	C10H20O2	Butanoic acid, hexyl ester	Ester	2639-63-6	1192	green, sweet, fruity, apple, waxy, soapy	451645	428716	473428	274616	285869	280967	190522	186351	174160	144882	139971	135579	263971	239724	228336	-	-
XMW0243	57	71	184.219	C13H28	Undecane, 2,5-dimethyl-	Hydrocarbons	17301-22-3	1210	-	138641	143049	133565	154818	151767	162219	168003	151106	163805	146525	161425	162957	128920	135778	126545	-	-
KMW0374	69	41	154.136	C10H18O	4-Hexen-1-ol, 5-methyl-2-(1-methylethenyl)-, (R)-	Terpenoids	498-16-8	1170	herbal	921370	908279	1.00573e+06	956535	1.26196e+06	1.26635e+06	1.47058e+06	1.30989e+06	1.19392e+06	1.63387e+06	1.41387e+06	1.30043e+06	1.02687e+06	1.12823e+06	1.12345e+06	-	-
XMW0675	121	91	150.104	C10H14O	2,6,6-Trimethylcyclohexa-1,4-dienecarbAldehyde	Aldehyde	162376-82-1	1109	-	242385	242739	251799	237007	246561	246534	249913	253266	239717	266056	247350	241726	237431	236917	243126	-	-
KMW0376	45	69	144.151	C9H20O	2-Nonanol	Alcohol	628-99-9	1102	rose	37522.3	36792.3	38485.1	38052.7	40723.6	42002.9	42178.2	42058.7	40551.7	44498.6	44757.6	45915.1	36466.6	37156.2	34687.6	-	-
XMW0492	56	127	127.063	C6H9NO2	2,5-Pyrrolidinedione, 1-ethyl-	Heterocyclic compound	2314-78-5	1191	-	203793	196893	214508	124931	128130	128988	85743.4	85497.3	79347.3	66746.3	64968.7	64421.2	118103	109065	105199	-	-
KMW0379	93	106	149.12	C10H15N	Pyridine, 2-pentyl-	Heterocyclic compound	2294-76-0	1202	fatty, tallow, green, pepper, mushroom, herbal	223914	220563	241493	229902	244633	278719	283527	236654	257977	252462	237346	227361	236250	259493	236521	-	-
XMW0835	105	133	162.141	C12H18	Benzene, 1-methyl-2-(1-ethylpropyl)-	Aromatics	54410-74-1	1240	-	87847.5	76038.6	89792.7	77585.4	81687.3	81842.4	91423.4	88581.5	85803.1	106159	93225.6	83163.1	91136.6	84783.7	82895.6	-	-
WMW0145	57	71	184.219	C13H28	Undecane, 4,6-dimethyl-	Hydrocarbons	17312-82-2	1196	-	276387	280571	263882	309835	302792	325833	335241	309365	333553	321958	334903	343876	274690	281356	275687	-	-
XMW1457	136	135	136.052	C8H8O2	BenzAldehyde, 3-methoxy-	Aldehyde	591-31-1	1196	anisic	316848	316677	343225	258133	261211	264004	257309	254200	238858	244491	212368	210091	283560	255637	272213	-	-
XMW1079	71	41	186.162	C11H22O2	Butanoic acid, 1-methylhexyl ester	Ester	39026-94-3	1218	fruity, green, vegetable, cheese, walnut	67953.8	69656.3	64865.8	75134.2	75332.5	78317	80216.5	72945.7	76818.3	71400.1	78460.1	77463.3	62898.9	66933.7	60201.7	-	-
KMW0388	119	91	152.12	C10H16O	Carveol	Terpenoids	99-48-9	1219	minty, spearmint, cool, green, herbal, caraway, spicy	12336.7	12014.6	15815.8	12239.9	9904.4	12194.9	6003.68	7615.5	7736.8	7351.05	7219.33	7228.3	10873.3	9055.15	9136.81	-	-
XMW0794	79	91	162.141	C12H18	1,5-Cyclooctadiene, 3-(1-methyl-2-propenyl)-	Hydrocarbons	16538-88-8	1209	-	3629	2909	4671	7121	5566	6618	7121	6257	8291	10984	11073	11081	6446	8151	6344	-	-
XMW1326	113	41	141.079	C7H11NO2	2,6-Piperidinedione, 3-ethyl-	Heterocyclic compound	25115-69-9	1215	-	18462.3	18928.2	16342.9	20227	18643.6	19472	21276	19508	20573	17743.9	20287.5	19349.1	17164.6	17487.9	16412.9	-	-
XMW0213	70	71	186.162	C11H22O2	Isopentyl hexanoate	Ester	2198-61-0	1250	fruity, banana, apple, pineapple, green	350071	330043	422279	291109	361977	345019	363007	319274	309925	412308	310305	315416	313721	297319	321151	-	-
NMW0088	55	70	184.146	C11H20O2	2-Ethylhexyl acrylate	Ester	103-11-7	1220	-	11855.9	11695.8	10725.7	13307.9	12694.5	14482.4	14994.8	13080.2	13923	13619.9	15658.6	15254.7	10258.1	12396.5	11782.3	C19420	-
XMW1317	124	96	159.081	C8H14ClN	8-Azabicyclo[3.2.1]octane, 3-chloro-8-methyl-	Heterocyclic compound	51275-31-1	1222	-	11059.4	12134.4	10254.7	10885.5	11054	11816	13905.6	11689.3	11882.5	14571.5	16010.7	14055.1	11599.9	10703.4	10280.5	-	-
WMW0216	81	43	196.146	C12H20O2	Fenchyl acetate	Ester	13851-11-1	1224	fresh, sweet, pine, fir, herbal, citrus	72607.4	61388.4	63335.5	69134.6	71183.2	68477.7	79652.8	74325.1	69658.5	98864.5	91815.7	87004.3	70077.2	69291.5	75357.3	-	-
NMW0091	82	83	141.115	C8H15NO	8-Azabicyclo[3.2.1]octan-3-ol, 8-methyl-, endo-	Heterocyclic compound	120-29-6	1223	-	1.91257e+06	1.88407e+06	2.04509e+06	1.35648e+06	1.4363e+06	1.42051e+06	1.01945e+06	1.02462e+06	947038	909749	881798	858661	1.28641e+06	1.21222e+06	1.18612e+06	C00729	ko00960,ko01100,ko01110
XMW0811	91	147	147.068	C9H9NO	Phenethyl isocyanate	Ester	1943-82-4	1225	-	43518.6	36688.2	42817.8	52254.1	42967.3	52646	52771.9	49878.3	51744.3	74611.7	67510.5	66562.2	44793.3	49628.3	52497.9	-	-
XMW1064	93	91	136.1	C8H12N2	1,4-Methano-1H-Cyclopropa[d]pyridazine, 4,4a,5,5a-tetrahydro-6,6-dimethyl-, (1.alpha.,4.alpha.,4a.alpha.,5a.alpha.)-	Heterocyclic compound	109746-10-3	1225	-	30160.5	24829.3	27030.4	31271.1	31437.4	30384.2	34378.6	33479.2	30985.9	44377	40942.1	40555.4	29504.1	31744	32314.3	-	-
NMW0092	41	93	154.136	C10H18O	(+)-neodihydrocarveol	Terpenoids	18675-33-7	1226	-	16919.3	14165.4	14453.3	16287	16186.9	15944.2	18733.7	17948.7	17161.1	24598.8	22608.6	20883.1	16164	17355.6	17203.7	-	-
XMW0238	85	57	184.219	C13H28	Undecane, 4,4-dimethyl-	Hydrocarbons	17312-68-4	1229	-	522174	515731	557382	370459	393275	386902	277596	279195	258646	247324	241851	235171	352160	331287	322842	-	-
XMW0189	94	79	152.12	C10H16O	3-Cyclohexene-1-acetAldehyde, .alpha.,4-dimethyl-	Aldehyde	29548-14-9	1225	spicy, herbal	6611.97	4104.88	4465.96	5037.23	5263.9	5440.13	5310.23	5590.28	6032.88	8480.11	8157.8	8437.43	7133.67	5941.65	5483.47	-	-
D376	135	39	150.104	C10H14O	(Z)-2,6-Dimethylocta-2,5,7-trien-4-one	Ketone	33746-71-3	1231	-	63686.8	60946.7	64850.3	70421.7	69079.4	68553.6	68459.9	68035.8	66674.4	86744.3	82431.3	81580.7	77724.7	65093	68962.3	-	-
KMW0421	120	92	152.047	C8H8O3	Methyl salicylate	Ester	119-36-8	1192	caramel, pepperminty	5.26481e+07	5.2643e+07	5.4377e+07	3.82906e+07	4.06587e+07	3.88899e+07	3.24521e+07	3.19038e+07	3.04391e+07	1.94394e+07	1.87097e+07	1.80721e+07	3.51993e+07	3.33751e+07	3.41219e+07	C12305	-
XMW0762	60	44	103.038	C2H5N3O2	Imidodicarbonic diamide	Nitrogen compounds	108-19-0	1237	-	456960	441359	478219	465386	516457	531920	594183	556995	542934	645015	614730	590678	478014	495397	487372	C06555	ko01100
NMW0099	129	102	129.058	C9H7N	Quinoline	Heterocyclic compound	91-22-5	1238	musty, tobacco, rubbery, earthy	10652.8	10094.5	11458.5	11390.1	11937.7	11209.3	10021.7	9841.46	9261.01	11384.7	10505.8	10218.7	12364.1	10079.3	10454.5	C06413	-
XMW1464	91	92	164.12	C11H16O	Benzene, (butoxymethyl)-	Ether	588-67-0	1267	floral, rose	132679	120872	146116	129312	131237	134336	121671	125747	113194	137957	121176	117370	138737	133398	130737	-	-
XMW0935	135	150	150.104	C10H14O	(E)-2,6-Dimethylocta-2,5,7-trien-4-one	Ketone	33746-72-4	1239	-	133133	130483	139123	135788	152271	154931	174237	161226	156797	184293	172295	165992	140792	142127	140241	-	-
XMW0223	139	67	139.063	C7H9NO2	1H-Pyrrole-2,5-dione, 3-ethyl-4-methyl-	Heterocyclic compound	20189-42-8	1239	-	763148	738115	804248	769880	864718	892871	994782	929490	902516	1.09241e+06	1.03021e+06	985149	802946	824902	805116	-	-
NMW0008	59	114	174.089	C8H14O4	Hexanedioic acid, dimethyl ester	Ester	627-93-0	1243	mild, nutty	161888	153707	168597	163412	179533	182045	200021	190292	183929	216819	206789	200187	166620	170954	171010	C14570	-
D85	85	103	186.162	C11H22O2	Butanoic acid, 3-methyl-, hexyl ester	Ester	10032-13-0	1244	sweet, green fruit, apple, unripe apple skin, strawberry	919114	898245	891011	945518	1.04941e+06	1.075e+06	1.19094e+06	1.1114e+06	1.10123e+06	1.28787e+06	1.23124e+06	1.17899e+06	964926	989533	975704	-	-
KMW0429	95	93	182.131	C11H18O2	Isobornyl formate	Ester	1200-67-5	1233	camphor, musty, medicinal, woody	4.94294e+06	4.81072e+06	5.18963e+06	5.04596e+06	5.65131e+06	5.80237e+06	6.47387e+06	6.07053e+06	5.92917e+06	7.12334e+06	6.70573e+06	6.41485e+06	5.2397e+06	5.37545e+06	5.30977e+06	-	-
D248	98	89	186.162	C11H22O2	Propanoic acid, 2-methyl-, heptyl ester	Ester	2349-13-5	1247	sweet, green, fruity, warm floral, apple, cherry, apricot	468550	454242	494647	477466	535885	552690	616423	573817	558388	712474	635285	609650	482741	508619	501416	-	-
KMW0431	119	134	134.084	C8H10N2	5H-5-Methyl-6,7-dihydrocyclopentapyrazine	Heterocyclic compound	23747-48-0	1144	earthy, baked, potato, peanut, roasted	32560.3	29252.5	34765.6	26230.9	25534.5	27741.9	22399.2	27123.6	25269.1	24522.6	26436.3	21574.7	30637	26507	28468.9	-	-
XMW0109	140	71	184.219	C13H28	Dodecane, 4-methyl-	Hydrocarbons	6117-97-1	1259	-	12189.5	11765.4	10685.3	12064.1	12061.2	11886.4	12256.5	10990.1	11737.2	10999.7	11519.1	11396.1	11341.6	9975.72	9134.26	-	-
NMW0102	82	126	141.079	C7H11NO2	Guvacoline	Heterocyclic compound	495-19-2	1250	-	120744	114432	135662	99764.8	106769	116493	125296	112560	103359	127641	102063	103987	122973	106664	110343	-	-
XMW0791	153	77	153.043	C7H7NO3	Phenol, 4-methyl-2-nitro-	Phenol	119-33-5	1250	-	290545	281525	301208	307041	331573	343977	391983	372045	359306	425266	412706	390850	308253	313844	326756	-	-
KMW0441	91	65	164.084	C10H12O2	Benzeneacetic acid, ethyl ester	Ester	101-97-3	1247	minty	158295	150361	166240	153509	164884	164608	175479	162772	162262	191672	176294	171182	166196	159325	156770	-	-
XMW0776	105	77	162.068	C10H10O2	Benzoic acid, 2-propenyl ester	Ester	583-04-0	1254	sweet, floral, cherry, berry	187327	181819	211072	160622	195706	184013	199127	178799	167886	205683	161534	169812	196262	183827	190402	-	-
XMW1444	110	95	152.12	C10H16O	Carvenone	Terpenoids	499-74-1	1257	spearmint	101080	99648	127648	81737	106806	100002	100162	91245	83123	116096	82595	87916	97476	85071	86127	-	-
XMW0937	119	109	194.131	C12H18O2	(1R,5S,6R)-2,7,7-Trimethylbicyclo[3.1.1]hept-2-en-6-yl acetate	Ester	67999-48-8	1262	-	129975	116356	133002	106750	126307	123310	131209	113418	106198	129026	104496	103676	142747	127087	123769	-	-
KMW0445	91	136	136.052	C8H8O2	Benzeneacetic acid	Acid	103-82-2	1262	sweet, honey, floral, honeysuckle, sour, waxy, civet	301980	283258	301763	231474	267273	247544	239491	239680	230015	231975	200482	201624	276245	238636	254818	C07086	ko00360,ko01100
NMW0110	79	52	122.048	C6H6N2O	Picolinamide	Heterocyclic compound	1452-77-3	1269	-	79753.5	74650.8	83646.4	81027.5	79661.8	82777.6	76099.1	80831.3	71617.3	90784	78210.3	76604.8	89090.8	78106.9	78257.9	C01950	-
XMW1330	57	71	184.219	C13H28	Dodecane, 3-methyl-	Hydrocarbons	17312-57-1	1271	-	24626.7	22530.1	25623.4	20634.1	20299.7	21766.5	19899.1	21815.4	17715.2	21740.3	21165.5	21546.6	24430.9	22314.7	25631.4	-	-
KMW0454	68	79	150.104	C10H14O	1-Cyclohexene-1-carboxAldehyde, 4-(1-methylethenyl)-	Aldehyde	2111-75-3	1274	fresh, green, herbal, grassy, sweet, minty, cumin	24673.7	31284.2	34111.6	30226.9	32832.3	25015.9	24555.2	25441.6	23790.2	29885.6	24943.4	24744.8	32691.9	23934.9	23945	C02576	ko00903
XMW0179	57	71	212.25	C15H32	Dodecane, 2,6,11-trimethyl-	Hydrocarbons	31295-56-4	1275	-	18735.3	22595	20427.8	22519.9	22877.6	24626.3	25404.1	23105.2	25821.9	25434.6	25569.8	24891.6	17681.2	21315.4	18445.8	-	-
NMW0111	72	91	163.136	C11H17N	BenzeneethanAmine, N,.alpha.,.alpha.-trimethyl-	Amine	100-92-5	1275	-	24158.7	24286.8	21399.8	23920.2	25617.8	26973.8	27730.3	25307	26833.7	25915.7	27665.5	26863.7	21958	22506.2	22372.2	C07889	-
NMW0112	135	107	150.104	C10H14O	Phenol, 2-(1,1-dimethylethyl)-	Phenol	88-18-6	1274	-	17819.1	16609.5	19191.6	17822.6	16890.1	16561.4	16123	15903.2	15520.8	17528.5	15896.4	15639.3	19735	17021	15489.6	-	-
D422	69	55	172.183	C11H24O	Undecanol-5	Alcohol	37493-70-2	1288	-	33446.3	37307.4	40119.5	31915.2	32664.2	32933.6	29041.4	28344.8	27724.1	23486	25553.1	23255.7	23752.7	26109.4	23056.8	-	-
D333	119	109	194.131	C12H18O2	(+)-cis-Verbenol, acetate	Ester	29135-27-1	1279	-	119045	111853	121037	114440	119712	115212	123710	112403	106717	129458	109841	108492	122925	125184	112863	-	-
XMW0364	83	55	172.183	C11H24O	6-Undecanol	Alcohol	23708-56-7	1277	-	40271.8	42932.9	37996.8	41818.7	43547.4	45761.7	49375	45896.8	49634.4	48894.3	51453.7	49285	35923.4	39799.3	38965.4	-	-
XMW0110	57	71	198.235	C14H30	Dodecane, 4,6-dimethyl-	Hydrocarbons	61141-72-8	1325	-	149550	154934	144912	152750	159210	164039	172475	161055	170113	169872	175303	171496	132946	149557	138095	-	-
XMW1244	70	99	186.162	C11H22O2	Hexanoic acid, pentyl ester	Ester	540-07-8	1287	sweet, green, fruity, estery, pineapple, apple, pear, fatty	21623.1	23915.2	21596.8	23346.4	23456.4	23453.2	26203.9	23259.4	22288.1	22168.4	23880.2	20842.1	19117.3	20700.2	17428.8	-	-
WMW0020	149	93	164.084	C10H12O2	3,7,7-Trimethylbicyclo[4.1.0]hept-3-ene-2,5-dione	Terpenoids	6617-34-1	1324	-	23431.5	21950.6	25973.9	20444.9	23199.3	30208.7	22754.9	25976.9	23300.8	28570.1	22120.8	25760.4	24232.2	21156.6	26799.6	-	-
D163	95	69	166.099	C10H14O2	dl-Camphoroquinone	Terpenoids	10373-78-1	1319	-	32502.9	33035.9	36515.8	39132.7	39485.6	43726.5	47512.5	49237.3	46649.1	55401	56448.1	57549.1	40354	46550.6	48579.8	-	-
XMW0287	105	123	178.099	C11H14O2	Benzoic acid, 2-methylpropyl ester	Ester	120-50-3	1321	sweet, fruity, musty, powdery, balsamic	19650.9	17207.8	20534.6	24539.6	23849	26799.2	26088.6	27936.8	25846.1	36914.8	36460	34654.2	24787	25832.1	28629	-	-
XMW1086	71	89	186.162	C11H22O2	Butanoic acid, heptyl ester	Ester	5870-93-9	1296	-	129208	131179	137041	118538	120126	121765	107684	112576	122169	124100	122657	127865	124816	128454	124688	-	-
NMW0121	135	150	150.104	C10H14O	Phenol, 2-methyl-5-(1-methylethyl)-	Terpenoids	499-75-2	1299	spice, woody, camphor, thymol	54719.1	51986.2	59187.6	62538.2	61124.1	65789	74514.2	75969.6	72048.9	92362.8	86354.5	78362.8	71447.4	60759.5	62407.2	C09840	-
KMW0478	41	69	204.188	C15H24	cis-.beta.-Farnesene	Terpenoids	28973-97-9	1444	citrus, green	33245.6	34539	35461.6	28418.9	28494.6	29412.2	29739.9	30852	32357.5	31997.2	33228.3	31365.1	29700.5	31453.6	34511	-	-
KMW0488	57	71	184.219	C13H28	Tridecane	Hydrocarbons	629-50-5	1300	alkane	64054.9	67574.6	62186.9	67650.2	70492.6	73355.3	76884.8	69783.8	75682.7	74300.2	77688.5	77936.5	59532.3	63183.3	63126.2	C13834	-
XMW0973	136	151	151.1	C9H13NO	Ketone, methyl 2,4,5-trimethylpyrrol-3-yl	Heterocyclic compound	19005-95-9	1303	-	57719.6	54879.3	64136.1	60792.7	69235.6	73504.5	81768.1	82602.5	76802.4	97214.3	93005	84527.6	66406.1	63810	64105.7	-	-
D145	91	108	178.099	C11H14O2	Propanoic acid, 2-methyl-, phenylmethyl ester	Ester	103-28-6	1299	jasmin, oily, fruity, sweet, rose, tropical	16549.5	19892.5	20230.6	18134.7	18909.8	19179.7	19239	17700.9	17103	26815.8	22448.1	22407.3	20160.8	17095.9	16821.7	-	-
KMW0485	88	101	214.193	C13H26O2	Undecanoic acid, ethyl ester	Ester	627-90-7	1494	soapy, waxy, fatty, cognac, coconut	49048.2	47927.4	56874.2	59561.3	56190	65117.1	60970.7	57746.2	58816.2	78220.4	69433.6	72506.1	58046.1	55862.7	55324.1	-	-
XMW1439	91	119	165.079	C9H11NO2	Benzene, (1-nitropropyl)-	Aromatics	5279-14-1	1310	-	12104.3	10821	11508.6	16759.1	14287.3	15557.5	17503.7	18168.7	18548.8	25203.4	25428.7	24054	16858.6	17560.4	18413.5	-	-
XMW0063	109	151	151.1	C9H13NO	p-Isopropoxyaniline	Amine	7664-66-6	1316	-	84791.1	77286.8	88389.3	100420	99683.5	111439	123467	122656	117897	151826	149801	147399	105634	116344	123111	-	-
XMW1406	121	149	164.084	C10H12O2	2'-Ethoxyacetophenone	Ketone	2142-67-8	1318	-	27877.6	26573.5	31792.5	32097	31912.3	35062.7	37573.3	36929.7	37615.9	48408.7	45321.9	45889.2	35970.1	33794.4	36939.3	-	-
KMW0489	68	79	150.104	C10H14O	1-Cyclohexene-1-carboxAldehyde, 4-(1-methylethenyl)-, (S)-	Aldehyde	18031-40-8	1207	fresh, green, oily, grassy, fatty, minty, cherry	1.90364e+06	1.84639e+06	1.7833e+06	1.92504e+06	1.90325e+06	1.96691e+06	2.33217e+06	2.16927e+06	2.14843e+06	2.29832e+06	2.28027e+06	2.22271e+06	1.9892e+06	1.95646e+06	1.83466e+06	-	-
XMW0580	57	71	212.25	C15H32	Dodecane, 2,6,10-trimethyl-	Hydrocarbons	3891-98-3	1366	-	99525.9	103751	101809	97966.9	101543	109116	109264	101491	107813	111013	111679	109825	97538.1	101723	110057	-	-
XMW1089	99	41	184.146	C11H20O2	Hexanoic acid, cyclopentyl ester	Ester	5413-59-2	1325	-	47328.8	47986.8	49362.2	47488.2	49805.6	52262.1	52847.9	48668.9	52665.8	51861	53003.1	53059.6	43392.2	47344.9	43310	-	-
XMW0685	107	122	192.151	C13H20O	(2S,6R,7S,8E)-(+)-2,7-Epoxy-4,8-megastigmadiene	Hydrocarbons	108342-25-2	1325	-	31116.3	31513	36324.9	37250.9	37680	45244.1	43814	45369	41123.2	52061.2	49094	51633.1	33699.6	41181.1	41376.3	-	-
XMW1334	103	75	194.131	C12H18O2	Benzene, (2,2-diethoxyethyl)-	Aromatics	6314-97-2	1328	-	5481.8	5277.22	6757.16	7081.36	5912.33	7436.43	7760.45	7479.62	8034.03	10497.2	9021.99	9424.46	7044.94	7119.08	8795.88	-	-
XMW0921	111	126	168.061	C9H12OS	1-Pentanone, 1-(2-thienyl)-	Heterocyclic compound	53119-25-8	1328	-	26774.7	26425.9	26807.9	26321.6	26920.1	27812.7	28155.9	27424.9	28715	29406.3	29430.2	29214.2	25310.4	26609.6	26701.6	-	-
XMW0698	108	41	204.188	C15H24	1,4-Methano-1H-indene, octahydro-4-methyl-8-methylene-7-(1-methylethyl)-, [1S-(1.alpha.,3a.beta.,4.alpha.,7.alpha.,7a.beta.)]-	Terpenoids	3650-28-0	1396	-	5464.05	6052.69	6769.01	6631.45	6895.71	7102.8	6738.78	6814.3	7320.54	7035.16	7381.32	7853.14	7120.66	7339.37	6152.74	-	-
WMW0120	85	71	254.053	C9H19I	Nonane, 1-iodo-	Halogenated hydrocarbons	4282-42-2	1342	-	17698	19112	16719	18183	19327	19362	20808	18685	19720	20157	20153	19879	15839	17654	16222	-	-
KMW0512	161	105	204.188	C15H24	.alpha.-Cubebene	Terpenoids	17699-14-8	1351	herbal, waxy	13379.3	12223	14229.2	15027	12061.9	14147.4	10999	12105.7	11517.9	18631.5	14409.9	16301.1	15138.3	12505.1	11778.6	C09647	-
D436	180	121	180.079	C10H12O3	Methyl p-tolyloxyacetate	Ester	38768-63-7	1381	wild, fruity, fatty	11867	8911.42	10722	8365.22	8522.8	7599.83	5452.72	6007.72	5835.96	6138.78	5217.12	5287.46	6681.73	5238.04	5852.26	-	-
KMW0516	136	121	196.146	C12H20O2	.alpha.-Terpinyl acetate	Ester	80-26-2	1350	herbal, bergamot, lavender, lime, citrus	20041.2	20348.4	21321.7	11421.5	13619	11595.6	7144.7	8236.51	7690.72	9025.34	6939.59	6544.61	8597.4	9326.56	8435.07	-	-
NMW0151	79	123	166.099	C10H14O2	Bicyclo[3.1.1]hept-2-ene-2-carboxylic acid, 6,6-dimethyl-	Terpenoids	19250-17-0	1359	-	11690.1	13467	15274.6	14472.6	16142.7	17325.1	18708.5	17233.5	15535.6	21376.6	17935.8	16399.8	13788.4	17322	17754.6	C11940	ko00903
XMW1025	131	117	160.125	C12H16	1H-Indene, 2,3-dihydro-4-propyl-	Aromatics	92013-16-6	1359	-	22751.7	21922	24888.1	28997	27934.2	31793	30695.5	32525.7	30471	39247.5	36036.6	36183.2	27257.7	26857.8	27938.3	-	-
XMW0503	154	98	154.063	C8H10O3	2-Acetyl-1,3-cyclohexanedione	Ketone	4056-73-9	1359	-	29532.6	30608.6	31441.4	29228.1	29611.9	31649.3	35936.6	32518	32984.5	37530.4	35956	35501.9	29314.4	31695.2	31466	-	-
w18	71	67	170.131	C10H18O2	2,7-Octadiene-1,6-diol, 2,6-dimethyl-, (Z)-	Alcohol	103619-06-3	1361	-	85617.7	85689.2	89559.1	81583.9	81871.2	85959.5	87711.9	88453.5	87783.1	94581.3	91578.5	90271.4	83302.9	85575.2	85183.4	-	-
NMW0153	107	150	150.104	C10H14O	Phenol, 4-butyl-	Phenol	1638-22-8	1362	-	6017.79	6834.95	7825.51	6738.58	6774.03	8717.15	7689.93	7786.67	7517.32	9320.44	8441.81	8724.05	6327.1	7216.36	7220.85	-	-
XMW0702	161	160	161.03	C9H7NS	2-(3-Thienyl)pyridine	Heterocyclic compound	21298-55-5	1362	-	95101.3	96323.7	110777	108331	112319	147195	149329	146818	139401	169516	173014	161266	103746	131964	130321	-	-
KMW0517	41	70	168.151	C11H20O	2-Undecenal, E-	Aldehyde	53448-07-0	1366	fresh, fruity, citrus, orange, peel	16757.1	17892.5	18133.6	17616.3	17359.9	20295.7	21283.6	21978.6	21127.1	23606.7	23097.1	22865.3	17396.8	20596.6	20477.6	-	-
WMW0217	41	55	182.167	C12H22O	2-Octenal, 2-butyl-	Alcohol	13019-16-4	1378	aldehydic, green, watery, fruity, metallic, oily, tropical, fatty, sweaty, goaty	188696	174768	205472	143779	142413	145765	98687.1	101103	96341.1	94158.6	85897.5	83023.9	134416	119596	117081	-	-
XMW0041	178	163	178.099	C11H14O2	Benzene, 1,2-dimethoxy-4-(1-propenyl)-	Aromatics	93-16-3	1492	spicy, clove, blossom, carnation, woody	4.51781e+06	4.43676e+06	5.13142e+06	5.66238e+06	5.05462e+06	5.89453e+06	5.81296e+06	5.66918e+06	5.75505e+06	7.18336e+06	6.74954e+06	6.97299e+06	5.34962e+06	5.39803e+06	5.30122e+06	-	-
XMW0617	71	56	216.173	C12H24O3	Propanoic acid, 2-methyl-, 3-hydroxy-2,2,4-trimethylpentyl ester	Ester	77-68-9	1374	-	161598	159772	176854	153854	148466	158119	156699	163765	162243	180895	177526	175310	165732	171340	174983	-	-
KMW0528	82	67	198.162	C12H22O2	Hexanoic acid, 3-hexenyl ester, (Z)-	Ester	31501-11-8	1380	fruity, green, waxy, pear, winey, tropical, grassy, pineapple	2.57954e+06	2.36925e+06	2.78517e+06	1.93382e+06	1.88727e+06	1.9613e+06	1.31424e+06	1.3485e+06	1.28776e+06	1.23605e+06	1.14073e+06	1.11933e+06	1.81492e+06	1.58492e+06	1.56183e+06	-	-
NMW0166	154	153	154.078	C12H10	Biphenyl	Aromatics	92-52-4	1381	pungent, rose, green, geranium	14693.6	13111.9	14431.7	14550.4	15331.5	15872.6	16287.3	16283.5	14521.5	23546.9	22579.3	22352.3	16878	18144.7	17289.5	C06588	ko01100
KMW0530	69	41	196.146	C12H20O2	Geranyl acetate	Terpenoids	105-87-3	1382	lemon	46030.3	41791.9	49813.9	33729.2	28427.7	35819.4	21311.9	23624.2	22690.7	20147.7	17530.4	17529.9	32092.2	26900.2	27033.5	C09861	-
w44	71	41	216.136	C11H20O4	Butanoic acid, 2-butoxy-1-methyl-2-oxoethyl ester	Ester	7492-70-8	1356	creamy, buttery, buttermilky, dairy, cheese	36375.8	36283.9	38660.5	34796.9	33008.4	35149	34956.9	37043.9	36127	38061.3	37329.5	37969.7	35902	36734	35783.5	-	-
XMW1412	119	93	204.188	C15H24	1H-3a,7-Methanoazulene, 2,3,4,7,8,8a-hexahydro-3,6,8,8-tetramethyl-, (3R,3aS,7S,8aR)-	Terpenoids	65354-33-8	1389	-	39969.5	39620	46318.6	46991.8	43615.8	50001.1	47412.8	48740.2	47186.3	56518.8	55948.7	55223.8	45858.5	49122.8	47964.9	-	-
XMW0520	58	104	104.033	CH4N4O2	Nitroguanidine	Nitrogen compounds	556-88-7	1392	-	36891.4	36465.8	37342.4	34555.8	33668.7	36180.4	35468.6	36238.2	36951.8	38541	38468	38116.6	35684.6	38367.5	38584.9	-	-
XMW0107	120	91	138.068	C8H10O2	1,2-Benzenedimethanol	Alcohol	612-14-6	1392	-	6229.34	6001.6	7802.59	8016.24	7516.12	9371.68	9228.86	10266	9199.61	14234.2	12844	13464.8	8513.98	8675.25	10578.8	-	-
XMW0728	121	93	176.12	C12H16O	Benzenemethanol, 4-methyl-.alpha.-(1-methyl-2-propenyl)-, (R*,R*)-	Alcohol	83173-76-6	1393	-	29145	30055.6	34312.5	28139.8	28651.3	26084.3	25449.1	28433.3	31372.1	33218.2	36304.4	41889	26792.4	25841	26251.1	-	-
D283	69	123	192.151	C13H20O	2-Buten-1-one, 1-(2,6,6-trimethyl-2-cyclohexen-1-yl)-, (E)-	Ketone	24720-09-0	1395	floral, rose, apple, fruity, black currant, currant	93158.5	98198.6	99887.4	87912.5	84224.6	86732.6	92229.8	93909.4	89195.2	98310.9	98558.3	97785.8	92274.5	96906.8	93341.9	-	-
D147	91	108	192.115	C12H16O2	Butanoic acid, 3-methyl-, phenylmethyl ester	Ester	103-38-8	1395	sweet, fruity, apple, pineapple, herbal	48912.7	51416.7	58627.8	47826.6	50031.5	45607.3	49183	61251.4	59225.7	58554.4	64326.6	70732.4	41842.6	41555.5	38935.6	-	-
WMW0010	81	93	204.188	C15H24	beta-Elemen	Terpenoids	515-13-9	1391	sweet	159856	158774	177279	151834	144044	152932	130323	134575	136058	193668	190207	200937	165689	148691	146876	C17094	-
XMW1408	189	161	204.188	C15H24	1H-Cyclopropa[a]naphthalene, 1a,2,3,3a,4,5,6,7b-octahydro-1,1,3a,7-tetramethyl-, [1aR-(1a.alpha.,3a.alpha.,7b.alpha.)]-	Terpenoids	489-29-2	1398	-	6197	5458.34	6319.43	6315.83	5000.83	6196.31	5290.56	5613.59	5454.15	6801.22	6240.82	6544.61	6351.23	5088.23	5827.52	-	-
XMW0470	119	92	162.116	C10H14N2	1-ButanAmine, N-(2-pyridinylmethylene)-	Heterocyclic compound	7032-24-8	1401	-	6072.6	6079.68	7567.28	6713.49	6079.51	6462.25	5003.01	5111.78	4246.48	8079.4	6974.58	7067.56	6697.4	5519.04	6057.25	-	-
XMW0743	105	161	204.188	C15H24	(-)-Aristolene	Terpenoids	6831-16-9	1447	-	37915.9	34679.4	43554.5	37511.3	31423.3	37862.9	27146.8	27344.6	27593	29735	25782.7	27190.7	32606.9	29412.5	31869.8	-	-
XMW1101	175	133	190.172	C14H22	Benzene, 1,4-dimethyl-2,5-bis(1-methylethyl)-	Aromatics	10375-96-9	1403	-	5296.92	5212.57	5954.3	6334.68	5973.96	7037.2	6427.01	6362.28	5978.2	8640.24	7966.53	8037.78	5727.4	5587.96	5951.93	-	-
w20	99	42	156.115	C9H16O2	.delta.-Nonalactone	Ester	3301-94-8	1396	coconut, creamy, sweet, milky, coumarin	142948	146436	146244	133413	133428	140407	136322	138622	141834	150523	146673	148160	136401	142967	146668	-	-
XMW0379	93	133	204.188	C15H24	Bicyclo[5.2.0]nonane, 2-methylene-4,8,8-trimethyl-4-vinyl-	Terpenoids	242794-76-9	1407	-	21779.9	20468.5	27336.4	26072.9	21607.8	25270.7	16682.4	19199.2	18671.8	27363.5	23926.7	23981.9	25023.1	19541.6	22415	-	-
KMW0544	178	163	178.099	C11H14O2	Methyleugenol	Phenol	93-15-2	1403	sweet, fresh, warm, spicy, clove, carnation, cinnamon	10201.8	9460.64	11252.5	9565.65	9235.65	9896.76	8492.03	8606.97	7610.38	10126.8	9554.68	9376.82	9940.8	7915.94	8861.73	C10454	ko00940
KMW0549	112	41	182.167	C12H22O	4a(2H)-Naphthalenol, octahydro-4,8a-dimethyl-,(4.alpha.,4a.alpha.,8a.beta.)-	Aromatics	19700-21-1	1430	fresh, musty, earthy, soil	19999.4	16943.1	21139.6	19554	20491.2	23002.2	21701.5	21279.9	20666.6	28504.2	28045.9	26711.9	20402.7	20634	18725.6	C16286	ko00909,ko01110
XMW1100	177	69	192.151	C13H20O	2-Buten-1-one, 1-(2,6,6-trimethyl-1-cyclohexen-1-yl)-	Ketone	35044-68-9	1419	fruity, floral, black currant, currant, plum, rose, honey, tobacco	13035.2	11022.4	13864.3	17516.1	15472	19246.6	16973.3	17399.4	17693.5	29712.4	26853.2	27308.6	17995.8	16772.8	20174	-	-
XMW0744	69	70	180.151	C12H20O	2,6-Dodecadien-1-al	Aldehyde	21662-13-5	1449	citrus, mandarin, orange, melon	43054.1	44814.9	43795.9	42124.5	39083.8	43949.1	39067.6	41668.7	43276.4	49207.1	46578.2	47146.8	40527	44590.7	44713.4	-	-
NMW0181	156	141	156.094	C12H12	Naphthalene, 1,6-dimethyl-	Aromatics	575-43-9	1422	-	14346.8	13283.6	16456.7	19249.1	17426.9	20011.3	17807	19038.2	17378.8	31313.9	29969.9	30351.4	21409.1	20976.3	20469.3	-	-
D344	81	41	166.136	C11H18O	(E,E)-2,4-Undecadienal	Aldehyde	30361-29-6	1430	oily, caramel, spicy, citrus, buttery, baked	72726.7	68631.7	80551.1	73284	65563.9	73115.8	63884.5	62862.2	61622.1	84677.3	79212.4	81876.6	72637	69650.5	68998.7	-	-
XMW0468	93	41	204.188	C15H24	Bicyclo[3.1.1]hept-2-ene, 2,6-dimethyl-6-(4-methyl-3-pentenyl)-	Terpenoids	17699-05-7	1435	-	266928	237041	284911	288992	266083	308800	269651	271330	263182	380423	350884	355780	270715	262964	273723	C17088	-
XMW1473	98	126	168.115	C10H16O2	2-Cyclohexen-1-one, 4-hydroxy-3-methyl-6-(1-methylethyl)-, trans-	Ketone	55955-53-8	1432	-	11163.5	10066.9	11602.9	8813.64	10650.6	9317.62	7623.58	7755.79	7893.56	10875	9550.52	9832.98	9032.39	10073.6	9908.3	-	-
XMW0802	148	147	148.064	C8H8N2O	2-Hydroxymethylbenzimidazole	Heterocyclic compound	22128-99-0	1437	-	62377.8	59602.2	67953.4	64197	60025.1	63601.9	48297.8	51566.9	51372.2	71573.8	66791.9	69873.3	63761.2	57484.4	52798.8	-	-
NMW0189	151	166	166.063	C9H10O3	Ethanone, 1-(2-hydroxy-4-methoxyphenyl)-	Ketone	552-41-0	1438	-	11732.3	9289.69	12888.3	10869.5	11075.2	12164.1	10469.2	10988.1	11260.6	12062.9	11977.1	11653.3	10639.6	12470.3	10902.1	-	-
XMW0584	85	141	214.157	C12H22O3	2,5-Dibutoxy-2,5-dihydrofuran	Heterocyclic compound	20295-23-2	1441	-	41706.3	40470.8	40316.1	38677	39290.1	41254.7	41184.5	40297.9	43097.7	48586.4	45694.5	45212.5	37676.4	41118.3	39621.4	-	-
XMW1490	162	161	162.068	C10H10O2	3-MethoxycinnamAldehyde	Aldehyde	56578-36-0	1451	-	6086.69	6548.78	7969.39	6860.31	7575.47	8969.15	6964.17	7364.51	7398.97	10552.7	9933.79	10621.2	6589.3	6196.83	5934	-	-
XMW0160	190	148	190.136	C13H18O	Megastigmatrienone	Ketone	38818-55-2	1473	-	6149.1	6255.85	6891.22	7173.78	7170.83	8535.19	8224.71	8033.31	7840.03	10069.2	10433.4	10322.9	7169.92	7463.22	7975.3	-	-
WMW0095	109	69	196.183	C13H24O	5,9-Undecadien-2-ol, 6,10-dimethyl-	Alcohol	53837-34-6	1459	-	52769.8	50268	50736.6	37354.8	37587.6	37942	34783.7	35847.1	36593.5	35137.3	36674.6	35155.5	51969.5	39853.4	45015	-	-
XMW0948	105	204	204.188	C15H24	Valerena-4,7(11)-diene	Terpenoids	351222-66-7	1460	-	96095.2	90966.7	115049	119554	100626	119846	91796.2	100338	100490	137620	122526	125050	116778	101472	109670	C20480	-
WMW0207	97	96	210.235	C15H30	Cyclohexane, 1-(1,5-dimethylhexyl)-4-methyl-	Hydrocarbons	29799-19-7	1461	-	93218.8	89509.1	96265	87908.7	84331.4	87913.8	80707.5	92093.4	91086.4	93884	99503.5	92351.1	91297.1	92728.5	92372.2	-	-
XMW0419	57	71	212.25	C15H32	Tetradecane, 2-methyl-	Hydrocarbons	1560-95-8	1463	-	459978	450923	484800	448846	434419	463073	465011	471502	484111	545240	524263	523592	459618	486715	492749	-	-
D274	131	160	160.052	C10H8O2	2H-1-Benzopyran-2-one, 3-methyl-	Heterocyclic compound	2445-82-1	1490	-	556961	537584	626715	679452	626448	734365	708092	675655	705012	904214	793990	837464	644259	636755	650594	-	-
D171	133	190	190.136	C13H18O	3-(4-Isopropylphenyl)-2-methylpropionAldehyde	Aldehyde	103-95-7	1464	floral, cyclamen, fresh, rhubarb, musty, green	14320	14581	16331	16726	15292	15992	12559	13870	13538	20822	20616	21545	17571	15577	14955	-	-
D456	55	67	184.183	C12H24O	8-Dodecen-1-ol, (Z)-	Alcohol	40642-40-8	1468	-	26250.5	24128.3	26132.2	23232.7	19577.4	23149.4	23936.5	22768.8	23597.9	20581.8	27537.3	25918.4	25771.2	22113.2	24860.2	-	-
XMW1165	161	119	204.188	C15H24	1-Isopropyl-4,7-dimethyl-1,2,3,5,6,8a-hexahydronaphthalene	Terpenoids	16729-01-4	1469	-	47281.8	46275.8	52702.1	51980.8	46947.7	52213	36988	41139.1	41060.1	64229.6	61709.6	62409.8	55866.1	45047.9	44402.4	-	-
XMW0734	137	152	152.047	C8H8O3	Ethanone, 1-(2,4-dihydroxyphenyl)-	Ketone	89-84-9	1276	-	149177	144611	160627	138384	145964	140100	134855	136327	125751	150474	132570	128481	147253	130831	129796	C03663	-
WMW0148	119	121	204.188	C15H24	Spiro[4.5]dec-7-ene, 1,8-dimethyl-4-(1-methylethenyl)-, [1S-(1.alpha.,4.beta.,5.alpha.)]-	Terpenoids	24048-44-0	1471	-	16776.1	16071.8	18090.5	18907.6	17746.5	18495.9	14419	14867.8	14633.7	22012.2	22341.8	22736.2	18573.6	17335.2	15822.5	-	-
WMW0003	107	161	204.188	C15H24	Eremophilene	Terpenoids	10219-75-7	1494	-	1.8032e+06	1.72759e+06	2.03941e+06	2.16407e+06	2.02233e+06	2.34762e+06	2.22119e+06	2.13703e+06	2.16377e+06	2.79678e+06	2.54398e+06	2.62139e+06	2.09109e+06	2.02303e+06	2.02289e+06	-	-
XMW0549	108	91	204.188	C15H24	(1S,4aR,7R)-1,4a-Dimethyl-7-(prop-1-en-2-yl)-1,2,3,4,4a,5,6,7-octahydronaphthalene	Terpenoids	52026-55-8	1447	-	66793.2	94513	111452	113759	126498	137553	137249	134129	138271	168950	170751	169360	78723.6	82801	51991.5	-	-
KMW0580	125	97	196.146	C12H20O2	2,4-Decadienoic acid, ethyl ester, (E,Z)-	Ester	3025-30-7	1479	green, waxy, pear, apple, sweet, fruity, tropical	30269.3	26688.6	28823.9	26069.8	22848.9	26354.9	24572.4	25818.4	25788	28951.2	27137.7	28388.1	28915.5	27445.9	30187.8	C08486	-
NMW0210	165	136	165.043	C8H7NO3	Furo[3,4-c]pyridin-1(3H)-one, 7-hydroxy-6-methyl-	Heterocyclic compound	4753-19-9	1484	-	1.31619e+06	1.25062e+06	1.53258e+06	1.56361e+06	1.46467e+06	1.73347e+06	1.61027e+06	1.536e+06	1.56013e+06	2.0669e+06	1.84026e+06	1.9274e+06	1.55156e+06	1.45136e+06	1.44466e+06	C00971	ko00750
XMW0097	93	41	190.172	C14H22	1,5-Cycloundecadiene, 8,8-dimethyl-9-methylene-	Hydrocarbons	62338-54-9	1485	-	2.3994e+06	2.30857e+06	2.70559e+06	2.87613e+06	2.68621e+06	3.11674e+06	2.94875e+06	2.83684e+06	2.88451e+06	3.67917e+06	3.35507e+06	3.44328e+06	2.78389e+06	2.70117e+06	2.68467e+06	-	-
w40	99	71	198.162	C12H22O2	6,7-Dodecanedione	Ketone	13757-90-9	1486	-	203149	196966	222740	227509	221657	250815	239285	229347	235370	294387	272341	275489	221270	219784	216501	-	-
KMW0585	81	95	226.193	C14H26O2	Citronellyl isobutyrate	Ester	97-89-2	1483	sweet, fruity, floral, geranium, tropical	823510	803414	989453	987516	935249	1.07169e+06	1.01505e+06	979106	996059	1.25962e+06	1.15761e+06	1.1875e+06	957135	933728	931620	-	-
D158	115	71	208.11	C12H16O3	2-Phenoxyethyl isobutyrate	Ester	103-60-6	1488	green, fruity, waxy, apple, nuances	584858	560018	663855	709808	646286	778468	735595	708833	720288	926771	817672	869810	677329	667481	653648	-	-
XMW0548	120	41	204.188	C15H24	Bicyclo[7.2.0]undecane, 10,10-dimethyl-2,6-bis(methylene)-, [1S-(1R*,9S*)]-	Terpenoids	136296-38-3	1489	-	484117	461744	545628	578699	539456	632022	596326	577717	585432	753852	687002	706712	558073	543707	542172	-	-
XMW0742	120	69	204.188	C15H24	10,10-Dimethyl-2,6-dimethylenebicyclo[7.2.0]undecane	Terpenoids	357414-37-0	1440	-	9659.52	9543.79	10048.6	10037.6	10065.4	11083.4	8517.08	9902.8	8139.5	13097.3	12483.3	11736.3	11095	9556.82	10070.9	-	-
XMW0817	69	93	204.188	C15H24	(1S,5S,6R)-6-Methyl-2-methylene-6-(4-methylpent-3-en-1-yl)bicyclo[3.1.1]heptane	Terpenoids	15438-94-5	1492	-	562238	546097	627390	661419	623598	716043	681224	654181	670167	833722	767531	785576	636825	628921	627914	-	-
D103	71	132	220.146	C14H20O2	Butanoic acid, 1,1-dimethyl-2-phenylethyl ester	Ester	10094-34-5	1493	floral, green, herbal, fruity, plum, prune	213553	211356	217919	226463	218568	236542	237353	230734	239572	276571	268712	268218	211029	224594	229551	-	-
D328	134	91	202.172	C15H22	(5R,10R)-10-Methyl-6-methylene-2-(propan-2-ylidene)spiro[4.5]dec-7-ene	Terpenoids	28908-27-2	1495	-	905156	869747	1.03566e+06	1.08272e+06	1.01986e+06	1.19171e+06	1.12134e+06	1.07058e+06	1.09111e+06	1.43113e+06	1.27615e+06	1.31819e+06	1.05886e+06	1.02052e+06	1.00714e+06	-	-
NMW0216	166	165	166.063	C9H10O3	BenzAldehyde, 3,4-dimethoxy-	Aldehyde	120-14-9	1489	sweet, woody, vanilla	327022	316545	380755	393251	369456	436986	406201	382658	392434	518660	462200	478288	386220	365717	359552	C02201	-
KMW0602	57	71	212.25	C15H32	Pentadecane	Hydrocarbons	629-62-9	1500	waxy	988061	937549	1.02828e+06	937356	903620	969853	948751	990057	1.00307e+06	1.17689e+06	1.12126e+06	1.11593e+06	989082	1.04846e+06	1.07749e+06	C08388	-
XMW0700	189	133	204.188	C15H24	4a,8-Dimethyl-2-(prop-1-en-2-yl)-1,2,3,4,4a,5,6,7-octahydronaphthalene	Terpenoids	103827-22-1	1492	-	6689.21	6139.73	6959.15	7606.89	7300.23	8161.18	8324.98	8373.54	8212.54	10176.6	9924.75	10536	7952.98	8618.6	9080.94	-	-
D338	119	204	204.188	C15H24	1-methyl-4-(1,2,2-trimethylcyclopentyl)cyclohexa-1,3-diene	Terpenoids	29621-78-1	1509	-	74271.8	68368.1	83444.7	85153.7	73311.9	88308.2	66583.9	72237	71524.1	120088	115584	113467	89269.1	83188	91084.6	-	-
XMW0992	119	161	202.172	C15H22	(2R,8R,8aS)-8,8a-Dimethyl-2-(prop-1-en-2-yl)-1,2,3,7,8,8a-hexahydronaphthalene	Terpenoids	5090-61-9	1456	-	11578.2	11565.1	14052.8	11924.1	12605.2	14157.3	11198.8	11880.7	11908.2	18343.3	16527	17788.2	13191.1	12811	11966.7	-	-
D293	93	119	204.188	C15H24	Cyclohexene, 4-[(1E)-1,5-dimethyl-1,4-hexadien-1-yl]-1-methyl-	Terpenoids	25532-79-0	1512	-	20659.8	14951.4	20291.7	22705.3	19501.7	21993.1	15939.9	17392.3	18378.7	25848.5	23979.5	24298	21898	18571.7	20960.4	C19749	ko00909,ko01110
XMW1478	69	68	224.178	C14H24O2	Geranyl isobutyrate	Ester	2345-26-8	1514	sweet, floral, fruity, green, peach, apricot, rose	16130.2	14885.8	18212	21967.6	17349.3	20748.9	16633.7	17453	17296.2	28128.5	24646	22871	19309.5	17384.2	19715.5	-	-
XMW0967	121	136	204.188	C15H24	(1R,5S)-1,8-Dimethyl-4-(propan-2-ylidene)spiro[4.5]dec-7-ene	Terpenoids	28400-12-6	1515	-	7487.18	6985.14	7702.3	7340.77	7335.87	8218.66	6230.09	6977.17	6418.89	8910.18	8101.93	8992.14	7919.81	7522.84	7514.77	-	-
D216	121	93	206.167	C14H22O	.alpha.-Irone	Terpenoids	79-69-6	1526	orris, floral, berry, violet, woody, powdery	17693.3	17126.9	19968.1	20222.4	16667.5	19388.4	15569.7	16402.2	17321	24105.2	23063.5	24901.8	20252.9	18985.7	19690	C09690	-
XMW0049	137	109	208.183	C14H24O	2,4,4-Trimethyl-3-(3-methylbutyl)cyclohex-2-enone	Ketone	88725-82-0	1520	-	5123.1	3926.18	3755.42	3926.71	3038.49	4470.61	3389.62	3302.22	3501.4	4814.24	3562.99	3893.18	4492.58	3607.88	3175.21	-	-
XMW1364	135	93	206.203	C15H26	7-Octylidenebicyclo[4.1.0]heptane	Hydrocarbons	82253-11-0	1522	-	17812.3	16424.3	19469.9	20939.5	19105.7	21686.9	16334.8	17491.3	18091.5	28115.2	24727	26330.8	21303.2	19358.3	19650.4	-	-
KMW0626	159	160	202.172	C15H22	Naphthalene, 1,2,3,4-tetrahydro-1,6-dimethyl-4-(1-methylethyl)-, (1S-cis)-	Terpenoids	483-77-2	1523	herbal, spice	5389.46	5147.44	6517.81	7431.19	6570.65	6811.82	5947.48	6119.22	5862.84	9180.28	8291.5	7989.84	6451.76	6574.84	7424.89	-	-
KMW0609	81	95	226.193	C14H26O2	Citronellyl butyrate	Ester	141-16-2	1529	sweet, fruity, floral, tropical, green, geranium, waxy	104668	99028	122097	120232	105284	124284	100461	102016	104579	169979	161336	167705	128241	124377	127094	-	-
KMW0610	57	85	238.193	C15H26O2	Bornyl isovalerate	Ester	76-50-6	1484	valerian, camphor, tropical	62162	60877	62992	61593	60944	65224	64225	63230	66054	77907	74727	71872	56952	61416	57627	-	-
KMW0612	192	91	192.079	C11H12O3	1,3-Benzodioxole, 4-methoxy-6-(2-propenyl)-	Aromatics	607-91-0	1520	spicy, warm, balsamic, woody	28751	30644.5	29535.4	28434.3	22159.5	27151.5	22416.2	22603.9	25335.1	26427.4	25989.7	28388.2	24835.2	24595.8	25225.4	C10480	-
WMW0052	93	107	204.188	C15H24	(E)-1-Methyl-4-(6-methylhept-5-en-2-ylidene)cyclohex-1-ene	Terpenoids	53585-13-0	1533	-	60175.6	55917.5	68292.5	69706.5	63771.1	70811.6	55479.4	58120.9	60338.9	97240.1	94663.8	97992.1	74371	69356.7	72998.6	C19748	ko00909
XMW0216	150	69	220.183	C15H24O	(2S,3S,6S)-6-Isopropyl-3-methyl-2-(prop-1-en-2-yl)-3-vinylcyclohexanone	Terpenoids	21698-44-2	1503	-	736652	698807	831550	879653	819902	961756	901540	866985	886891	1.13771e+06	1.04183e+06	1.06876e+06	851734	827121	815793	-	-
KMW0630	69	41	222.198	C15H26O	1,6,10-Dodecatrien-3-ol, 3,7,11-trimethyl-, (E)-	Terpenoids	40716-66-3	1564	floral, green, citrus, woody, waxy	12405.2	12287.7	14424.5	13592.4	11877.7	14050.6	10943.8	12213.7	11003.1	17691.1	14707.9	13491.9	14925.6	12225.2	12096.4	-	-
D178	205	105	220.183	C15H24O	(1R,3aR,5aR,9aS)-1,4,4,7-Tetramethyl-1,2,3,3a,4,5a,8,9-octahydrocyclopenta[c]benzofuran	Terpenoids	104188-25-2	1544	-	6308.27	5825.17	7324.16	8418.13	6682.14	8072.86	6670.84	6580.92	6767.02	10222.7	10056	10336.1	7443.04	7851.82	8319.08	-	-
XMW1006	41	82	220.183	C15H24O	(1S,4R,7S,8R,11R,13R)-4,7,11-Trimethyl-5-oxatetracyclo[5.4.2.01,8.04,13]tridecane	Terpenoids	18319-31-8	1546	-	13441.4	12116.9	14441.3	14775.4	11887.4	14451.5	10388	13660.1	12514.4	20051.5	15919.4	16892.1	14103.6	13973	16152.7	-	-
NMW0235	156	127	156.058	C11H8O	1-NaphthalenecarboxAldehyde	Aldehyde	66-77-3	1547	-	58755.2	55206.5	69020.5	69720.6	60209.6	74125.7	59185.6	63227.5	62948.3	103077	95335.2	98030.9	75312.8	71320.7	76716.1	C14090	-
XMW0473	105	123	206.131	C13H18O2	Benzoic acid, hexyl ester	Ester	6789-88-4	1580	fresh, balsamic, sappy, woody	59193.3	53266.4	73408.5	61958.7	54777	65398	49036.6	50728.4	49059.6	72849.3	66224.6	69703.3	58988.7	51275.7	57970.4	C14716	-
NMW0241	55	82	138.091	C6H10N4	Pentylenetetrazol	Heterocyclic compound	54-95-5	1560	-	17962	15355	19335	18574	15402	18326	16372	15556	18459	21897	19602	21405	20319	18895	19306	D07409	-
KMW0622	69	41	204.188	C15H24	Cyclohexene, 3-(1,5-dimethyl-4-hexenyl)-6-methylene-, [S-(R*,S*)]-	Terpenoids	20307-83-9	1524	herbal, fruity, woody	22756.3	20361.2	22014.9	23144.5	20991.5	22960.2	19544.8	21262	21160	26773.9	28414.9	25811.3	23358.8	20298.2	21363.3	C16776	-
XMW1417	82	67	226.193	C14H26O2	Octanoic acid, 3-hexenyl ester, (Z)-	Ester	61444-41-5	1588	green, leafy, orchid, kiwi, metallic, fruity, asparagus, lettuce	33085.3	28884.2	33440.9	33103.5	26585.6	33882.4	29995.5	31504.7	29453.2	41771.2	37816.4	37866.2	33884.6	36234.5	38734.5	-	-
WMW0043	69	41	222.198	C15H26O	d-Nerolidol	Terpenoids	142-50-7	1544	mild, floral	8707.33	7139.52	9054.86	9922.93	6514.92	8121.72	8688.6	9680.35	9661.07	15320.8	11838.1	13266.5	9990.54	8025.19	14209.1	-	-
XMW0471	82	105	204.115	C13H16O2	3-Hexen-1-ol, benzoate, (Z)-	Ester	25152-85-6	1570	fresh, green, leafy, floral, orchid, balsamic, fatty	30915.4	27707.7	32899.9	29041.8	25221.2	31351.3	23849.1	27430.6	25899.9	33017	30215.3	31956.2	31319	28198.4	30506.9	-	-
XMW0813	91	92	191.131	C12H17NO	Pentanal O-benzyloxime	Nitrogen compounds	72399-21-4	1582	-	17476.5	14930.4	16794.8	15518.3	13655.4	14528.7	14936.8	14916.6	16203.9	14655.9	16720.2	14675.7	12540.4	11748.1	13174.1	-	-
XMW1169	69	57	238.193	C15H26O2	Butanoic acid, 2-methyl-, 3,7-dimethyl-2,6-octadienyl ester, (E)-	Ester	68705-63-5	1596	fruity, apple, rose	62239.8	56013	69193.8	64126.8	54495.7	66170.3	60024.8	63641.2	63666	83940.4	78717.7	78394.3	68397.6	70129.6	74292.4	-	-
KMW0639	123	41	208.146	C13H20O2	3-Buten-2-one, 4-(2,2,6-trimethyl-7-oxabicyclo[4.1.0]hept-1-yl)-	Terpenoids	23267-57-4	1473	fruity, sweet, berry, woody, violet, orris, powdery	45197.1	45805.4	50898.9	41308.4	38543.7	41771	39035.6	39953.5	39011.4	40899.7	43236.2	40791.3	44473.1	42899.9	44350.1	-	-
D320	82	83	222.198	C15H26O	(3E,7E)-1,5,5,8-Tetramethylcycloundeca-3,7-dienol	Terpenoids	28446-26-6	1614	-	7987.7	6513.16	8320.59	6392.11	5284.7	7103.53	5909.83	6256.02	6053.37	8102.58	6976.33	7915.39	7214.67	8017.06	7812.6	-	-
XMW0074	177	220	220.146	C14H20O2	2,5-Cyclohexadiene-1,4-dione, 2,6-bis(1,1-dimethylethyl)-	Ketone	719-22-2	1472	-	6564	5719	6196	9179.47	6342	8046	7718	7960	7544	12660	9566	9855	8645	6767	8224	-	-
XMW0260	57	71	240.282	C17H36	Hexadecane, 2-methyl-	Hydrocarbons	1560-92-5	1664	-	15304	15552	17559	17435	13674	16545	17230	16679	17021	23305	21609	21335	17745	17328	17728	-	-
D285	83	82	226.157	C13H22O3	Cyclopentaneacetic acid, 3-oxo-2-pentyl-, methyl ester	Ester	24851-98-7	1656	floral, oily, jasmin, green, lactonic	147063	115603	186441	207900	152178	233270	159704	168347	174373	294045	241819	252493	182515	148881	178720	-	-
D319	119	93	222.198	C15H26O	.beta.-Acorenol	Terpenoids	28400-11-5	1649	-	67132.7	58804.1	82865	83381	71252.3	93586.7	68197.1	68653.5	70141.9	121926	102778	104974	87611.4	73156	81398.6	-	-
XMW0230	57	71	268.313	C19H40	Pentadecane, 2,6,10,14-tetramethyl-	Hydrocarbons	1921-70-6	1690	-	11488	11268	11359	12463	10321	11553	12324	11230	12852	16270	17269	15669	10910	12039	11103	-	-
NMW0281	133	105	190.099	C12H14O2	3-Butylisobenzofuran-1(3H)-one	Heterocyclic compound	6066-49-5	1656	herbal, phenol, celery	75983.8	61863.7	95336.7	104670	79802.3	118007	81400.4	85330.4	86292.6	150915	124053	130804	98272.7	78244.4	89680.6	C17854	-
D282	81	83	238.193	C15H26O2	Citronellyl tiglate	Terpenoids	24717-85-9	1658	rose, fruity, floral, geranium, leafy, tea	94245.6	82960.4	122506	124620	100802	141083	100677	105541	108648	183646	150620	155017	121935	105028	117104	-	-
XMW0704	113	99	254.152	C14H22O4	Dispiro[1,3-dioxolane-2,2'-bicyclo[2.2.1]heptane-3',2''-(1'',3''-dioxolane)], 4',7',7'-trimethyl-	Hydrocarbons	24022-14-8	1694	-	19792.5	16672.3	20576.2	20946.5	18288.3	21411.2	18348.8	19671.4	19878.7	30632.1	26838.3	26760.3	22074.1	20511.7	21713.6	-	-
KMW0678	109	135	222.198	C15H26O	4,8-Methanoazulen-9-ol, decahydro-2,2,4,8-tetramethyl-, stereoisomer	Terpenoids	4586-22-5	1566	woody, spicy, earthy	39343.2	39925.8	47611.4	43647.2	34370.3	42714.9	36994.5	36177.8	35331.6	47445.9	42504.4	46132.2	40879.2	38327.4	43897.3	-	-
KMW0683	57	71	240.282	C17H36	Heptadecane	Hydrocarbons	629-78-7	1700	alkane	77213.7	63768.4	78482.7	69348.7	54290.8	68372.4	63603.4	65488.7	72363.9	100908	89816.5	89630.5	76257.1	72950.2	88021.2	C01816	-
XMW0834	216	201	216.079	C13H12O3	3,5-Dihydroxy-4'-methoxydiphenyl	Alcohol	54960-96-2	1998	-	7167.55	9690.49	9612.17	7327.05	7851.32	8049.31	12876	10324.5	11779.6	18123.9	21961.8	14729.1	8449.09	7059.15	6431.55	-	-
KMW0706	55	69	242.261	C16H34O	1-Hexadecanol	Alcohol	36653-82-4	1880	waxy, clean, greasy, floral, oily	280475	239874	345437	383598	370851	299700	259918	243110	191276	324661	279860	349941	145011	189989	177006	C00823	ko00071
GMW0039	112	95	112.016	C5H4O3	2-Furancarboxylic acid	Heterocyclic compound	88-14-2	1088	acid, caramel, earthy	1.56578e+06	1.55136e+06	1.65601e+06	1.34043e+06	1.44714e+06	1.40616e+06	1.41548e+06	1.4007e+06	1.31133e+06	1.29032e+06	1.23756e+06	1.18038e+06	1.35963e+06	1.31281e+06	1.35322e+06	C01546	ko01100
XMW0421	84	133	162.116	C10H14N2	(S)-3-(1-methyl-2-pyrrolidinyl)-Pyridine	Heterocyclic compound	54-11-5	1361	-	8728.06	8536.59	9228.25	7576.69	8892.34	9119	9010.37	9136.03	9758.11	9636.95	9964.39	9371.19	8979.41	8454.53	8741.38	C00745	ko00960,ko01110
KMW0258	109	124	124.052	C7H8O2	2-methoxy-Phenol	Phenol	90-05-1	1089	nutty	998204	980306	1.04804e+06	858879	918758	890648	896673	889018	834603	808375	777732	743540	883289	857865	884586	C15572	-
GMW0087	83	41	154.136	C10H18O	(E)-2-Decenal	Aldehyde	3913-81-3	1263	waxy, fatty, earthy, green, cilantro, mushroom, aldehydic, fried, chicken, fatty, tallow	32496.5	36119.1	34227.4	36791.7	32583.8	36150.9	36843.8	32439.1	26946.2	39771.2	29010.9	31305.8	31467	29036.1	27026.2	-	-
GMW0078	69	93	204.188	C15H24	.beta.-Bisabolene	Terpenoids	495-61-4	1509	balsamic, woody	17593.4	14887.8	17358.7	16571.8	16795.3	19321.5	15469.7	15336.5	17600.6	22954.4	20819.1	23179.3	19571.1	16767.2	19155.6	C16775	ko00909
